# Supplementary material for: Missense variant analysis in the TRPV1 ARD reveals the unexpected functional significance of a methionine
Source: PLoS One. 2025 Sep 2;20(9):e0331224. doi: 10.1371/journal.pone.0331224 (PMC12404443; doi:10.1371/journal.pone.0331224)
Supplement: S1 Data — (ZIP) [file pone.0331224.s007.zip]

Archive with 15 entries (12 files):
- Supplemental_Data/
- Supplemental_Data/Figure1_PanelD.csv
- Supplemental_Data/Figure2_PanelAB.xlsx
- Supplemental_Data/Figure2_PanelC.xlsx
- Supplemental_Data/Figure3_PanelD/
- Supplemental_Data/Figure3_PanelD/SingleChannel_M308H/
- Supplemental_Data/Figure3_PanelD/SingleChannel_M308H/M308H0507_4_13_baselineSubtracted.csv
- Supplemental_Data/Figure3_PanelD/SingleChannel_M308H/M308H20240426_exp3_6_baselineSubtracted.csv
- Supplemental_Data/Figure3_PanelD/SingleChannel_M308H/M308H20240507_6_3_baselineSubtracted.csv
- Supplemental_Data/Figure3_PanelD/SingleChannel_M308H/M308H_baselineSubtracted_0426_4_6.csv
- Supplemental_Data/Figure3_PanelD/WT Average Currents and Perfusions.xlsx
- Supplemental_Data/Figure4_PanelD.xlsx
- Supplemental_Data/FigureS2S3.xlsx
- Supplemental_Data/FigureS4_PanelB.xlsx
- Supplemental_Data/FigureS5.xlsx
