# Supplementary material for: Missense variant analysis in the TRPV1 ARD reveals the unexpected functional significance of a methionine
Source: PLoS One. 2025 Sep 2;20(9):e0331224. doi: 10.1371/journal.pone.0331224 (PMC12404443; doi:10.1371/journal.pone.0331224)
Supplement: S1 Data — (ZIP) [file pone.0331224.s007.zip › Supplemental_Data/Figure1_PanelD.csv]

	Leu	Val	Iso	Thr	Lys	Arg
TRPA1 variant counts	0.96969697	0.878787879	1	0.878787879	0.121212121	0
TRPV1 M308 variant counts	0	1	0.016528926	0.066115702	0	0.016528926
