# Supplementary material for: Missense variant analysis in the TRPV1 ARD reveals the unexpected functional significance of a methionine
Source: PLoS One. 2025 Sep 2;20(9):e0331224. doi: 10.1371/journal.pone.0331224 (PMC12404443; doi:10.1371/journal.pone.0331224)
Supplement: S1 Data — (ZIP) [file pone.0331224.s007.zip › Supplemental_Data/Figure2_PanelAB.xlsx]

## Sheet: wild type
TRPV1 wild type
sample1		sample2 (*note* last perfusion step is 10 uM cap)		sample3		sample4(*note* last perfusion step is 10 uM cap)		sample5		sample6		sample7
perfusion line	current (Amps)	perfusion line	current (Amps)	perfusion line	current (Amps)	perfusion line	current (Amps)	perfusion line	current (Amps)	perfusion line	current (Amps)	perfusion line	current (Amps)
1.43736	1.62818e-11	5.53546	1.30759e-11	1	1.43372e-11	1	2.12226e-11	0.0999252	1.50254e-11	1.99857e-11	5.21142e-12	0.0998769	4.43633e-12
1.43734	7.50775e-12	5.53265	1.56428e-11	1	1.16361e-11	1	1.58505e-11	0.0999143	1.50905e-11	1.99853e-11	4.42293e-12	0.0998769	5.34188e-12
1.43734	1.06515e-11	5.53413	1.04935e-11	1	1.11249e-11	1	2.09343e-11	0.0999299	1.20742e-11	1.99786e-11	5.34017e-12	0.0998722	4.71859e-12
1.43733	8.72179e-12	5.53663	1.0642e-11	1	1.21684e-11	1	2.81328e-11	0.0999104	1.44919e-11	1.99829e-11	4.62851e-12	0.0998956	5.17885e-12
1.4373	4.90539e-12	5.53522	9.241e-12	1	1.59567e-11	1	2.48365e-11	0.0999345	1.31433e-11	1.99835e-11	4.41412e-12	0.0999112	4.8524e-12
1.43726	8.76017e-12	5.53156	8.36861e-12	1	1.16169e-11	1	9.21123e-12	0.0999361	1.22975e-11	1.99749e-11	4.57029e-12	0.0999026	4.65508e-12
1.4373	1.40299e-11	5.5339	8.55003e-12	1	9.01083e-12	1	1.23637e-11	0.0999174	1.4577e-11	1.99751e-11	5.34391e-12	0.099894	5.11292e-12
1.4373	6.86479e-12	5.53554	9.01781e-12	1	1.45185e-11	1	2.05915e-11	0.0998964	1.40569e-11	1.99827e-11	7.46088e-12	0.0998987	4.7853e-12
1.43733	1.57899e-11	5.53858	1.33012e-11	1	1.09689e-11	1	2.4675e-11	0.0999314	1.35528e-11	1.99816e-11	6.8937e-12	0.0998808	5.21517e-12
1.43724	2.18537e-11	5.53702	1.78678e-11	1	7.28016e-12	1	2.20774e-11	0.0999221	1.12242e-11	1.99846e-11	4.97265e-12	0.0999073	4.96976e-12
1.43728	9.80194e-12	5.54084	1.04589e-11	1	2.03653e-11	1	1.10139e-11	0.099926	1.15615e-11	1.99783e-11	5.69794e-12	0.0998512	3.15929e-12
1.43729	7.17269e-12	5.53538	1.65204e-11	1	1.44869e-11	1	1.69322e-11	0.0999151	1.23344e-11	1.99807e-11	4.49228e-12	0.0998488	7.26146e-12
1.43727	2.3033e-11	5.53593	1.85939e-11	1	1.20233e-11	1	2.29466e-11	0.0999049	1.10721e-11	1.99818e-11	5.71236e-12	0.0998395	5.661e-12
1.4373	1.33216e-11	5.53632	1.41397e-11	1	1.46683e-11	1	1.28284e-11	0.0999275	1.1196e-11	1.99827e-11	4.4841e-12	0.0999057	5.89643e-12
1.43725	3.20051e-12	92.8149	2.02866e-11	1	1.10715e-11	1	2.36853e-11	0.0999073	1.15422e-11	1.9979e-11	4.40415e-12	0.099933	3.42916e-12
1.43724	2.03682e-11	92.8105	1.53023e-11	1	1.21458e-11	1	1.60002e-11	0.0999291	1.07279e-11	1.99807e-11	7.53024e-12	0.0998589	4.08923e-12
1.43725	1.67349e-11	92.8068	9.24622e-12	1	6.08159e-12	1	3.10268e-11	0.0999252	1.19248e-11	1.99776e-11	4.4488e-12	0.099894	2.90103e-12
1.43725	1.45903e-11	92.8021	1.77437e-11	1	1.03664e-11	1	1.76577e-11	0.0998971	1.3466e-11	1.99847e-11	8.09258e-12	0.0998893	3.82785e-12
1.43723	1.60326e-11	92.8081	1.32698e-11	1	7.53717e-12	1	6.19751e-12	0.0999119	1.07635e-11	1.99813e-11	4.68711e-12	0.0999431	7.41482e-12
1.43718	2.22787e-11	92.8057	1.08068e-11	1	9.72498e-12	1	2.5342e-11	0.0998956	1.02911e-11	1.99832e-11	5.02657e-12	0.099919	7.52307e-12
1.4372	2.40959e-11	92.8012	1.71402e-11	1	7.72662e-12	1	1.41492e-11	0.099901	9.76329e-12	1.99833e-11	5.61448e-12	0.0999034	9.37461e-12
1.43728	1.99326e-11	92.8029	1.77857e-11	1	9.70979e-12	1	1.25501e-11	0.0999275	1.02894e-11	1.99832e-11	4.58323e-12	0.0999369	8.86931e-12
1.43728	1.33766e-11	92.7994	2.33036e-11	1	8.06608e-12	1	1.57596e-11	0.099908	1.07507e-11	4.00458e-11	6.69225e-12	0.0999034	3.43064e-12
1.43725	1.8689e-11	92.8017	1.86067e-11	1	7.38622e-12	1	2.11861e-11	0.0999322	1.09571e-11	4.00413e-11	7.86144e-12	0.0999501	3.49969e-12
1.43716	9.41907e-12	92.7946	1.52137e-11	1	1.71373e-11	1	2.83459e-11	0.0999158	1.15948e-11	4.0039e-11	8.60037e-12	0.200168	3.87539e-12
1.43718	6.16541e-12	92.8049	1.37843e-11	1	9.6836e-12	1	1.30999e-11	0.099894	1.13946e-11	4.00461e-11	5.31788e-12	0.200214	6.02346e-12
1.43717	1.06289e-11	92.8	1.40619e-11	1	1.32369e-11	1	1.11723e-11	0.0999345	1.08372e-11	4.00454e-11	9.90796e-12	0.200207	5.76403e-12
1.43718	1.70716e-11	92.7967	1.38696e-11	1	1.16354e-11	1	1.33622e-11	0.0999158	1.01196e-11	4.0046e-11	1.04616e-11	0.200203	9.76699e-12
1.43718	8.30701e-12	92.7995	1.16808e-11	1	4.65298e-12	1	1.52957e-11	0.0999205	1.18146e-11	4.00463e-11	1.05752e-11	0.200213	9.29411e-12
1.43717	5.75616e-12	92.7971	1.78731e-11	1	1.08197e-11	1	1.53533e-11	0.0999532	1.11584e-11	4.00494e-11	7.86635e-12	0.200197	1.17053e-11
1.43715	7.57988e-12	92.7976	1.43061e-11	1	4.60521e-12	1	2.14027e-11	0.099926	1.10187e-11	4.00513e-11	8.91856e-12	0.200199	8.78834e-12
1.43729	4.34476e-12	92.797	1.05442e-11	1	4.64347e-12	1	7.99482e-12	0.0998917	1.05534e-11	4.00447e-11	9.72865e-12	0.200188	8.98667e-12
1.43732	3.03265e-12	92.7997	1.14518e-11	1	7.00281e-12	1	1.72696e-11	0.0999166	1.00247e-11	4.00474e-11	1.02495e-11	0.200208	1.05638e-11
1.43727	7.61767e-12	92.8013	1.80017e-11	1	5.46446e-12	1	1.62989e-11	0.0999182	1.16127e-11	4.00463e-11	1.02731e-11	0.200202	1.00055e-11
1.43719	1.2549e-11	92.7997	1.23114e-11	1	6.1914e-12	1	1.30193e-11	0.0998956	1.05337e-11	4.00454e-11	1.03125e-11	0.200235	1.38158e-11
1.43726	5.15263e-12	92.8007	1.2896e-11	1	9.21836e-12	1	2.04684e-11	0.0999283	1.12621e-11	4.00528e-11	9.78437e-12	0.200209	1.54468e-11
1.43724	5.62161e-12	92.8016	1.32176e-11	1	9.96197e-12	1	2.84922e-11	0.0999338	1.26582e-11	4.00455e-11	1.1296e-11	0.200229	1.28118e-11
1.43716	2.83019e-12	92.7989	1.48548e-11	1	8.4682e-12	1	1.49723e-11	0.0999049	1.18598e-11	4.00441e-11	1.10613e-11	0.200228	1.79272e-11
1.43723	6.82033e-12	92.7961	1.45893e-11	1	7.7366e-12	1	7.87605e-12	0.0999104	1.13257e-11	4.0046e-11	1.09398e-11	0.200206	1.55342e-11
1.43714	5.47308e-12	92.7928	2.70035e-11	1	5.12438e-12	1	1.43967e-11	0.0999088	1.02793e-11	4.00427e-11	9.36199e-12	0.200224	1.68279e-11
1.43717	8.82053e-12	92.795	1.41582e-11	1	5.65142e-12	1	1.06949e-11	0.0999236	1.09517e-11	4.00469e-11	1.08297e-11	0.200215	1.86304e-11
1.43721	1.50659e-12	92.7956	1.1557e-11	1	1.08077e-11	1	2.58319e-11	0.0999143	1.04195e-11	4.00449e-11	1.12046e-11	0.20022	1.72343e-11
1.43722	2.43863e-12	92.7898	1.17647e-11	1	3.79629e-12	1	1.07594e-11	0.0999213	9.81445e-12	4.00441e-11	1.14223e-11	0.200192	1.82906e-11
1.43715	6.22159e-12	92.7954	1.96511e-11	1	1.01903e-11	1	7.46326e-12	0.099926	1.09145e-11	4.00457e-11	1.13362e-11	0.200201	2.05037e-11
1.43718	1.84488e-12	92.7969	1.09509e-11	1	4.34507e-12	1	1.47938e-11	0.0999073	9.89717e-12	4.00472e-11	1.02778e-11	0.200222	1.80673e-11
1.4372	2.36725e-12	92.7951	1.65016e-11	1	6.73995e-12	1	8.41463e-12	0.0998979	9.32407e-12	4.00475e-11	1.11103e-11	0.300118	2.54826e-11
1.43719	1.53596e-12	92.795	3.23323e-11	1	8.1741e-12	1	1.38794e-11	0.0999151	9.67924e-12	4.00486e-11	1.26718e-11	0.300118	3.82026e-11
1.43714	6.81831e-12	92.7915	1.69317e-11	1	3.90407e-12	1	1.3184e-11	0.0998925	1.08851e-11	4.00421e-11	1.09108e-11	0.300136	4.2565e-11
1.4372	1.32013e-11	92.7989	1.21608e-11	1	8.2366e-12	1	1.46702e-11	0.0999151	1.04216e-11	4.00538e-11	1.26513e-11	0.300134	8.66044e-11
1.43719	1.26084e-11	92.801	1.34047e-11	1	9.54715e-12	1	8.14101e-12	0.099933	1.11394e-11	4.00455e-11	1.10514e-11	0.300198	8.01802e-11
1.43719	4.75094e-12	92.7975	1.06191e-11	1	4.55892e-12	1	1.13789e-11	0.0999306	1.08643e-11	4.00485e-11	1.29563e-11	0.300196	5.8314e-11
1.43721	5.31273e-12	92.7961	1.88892e-11	1	4.45877e-12	1	2.3045e-11	0.0999205	1.2146e-11	6.00362e-11	1.76349e-11	0.300203	4.85212e-11
1.43726	2.08413e-12	92.787	1.54294e-11	1	5.14518e-12	1	2.26435e-11	0.0999026	1.20638e-11	6.00348e-11	2.96697e-11	0.300242	7.19861e-11
1.43725	1.84472e-12	92.797	1.27055e-11	1	6.37547e-12	1	1.14466e-11	0.0999236	1.14002e-11	6.00323e-11	3.98113e-11	0.300295	6.09175e-11
1.43722	1.2799e-11	92.7883	2.02895e-11	1	4.70449e-12	1	7.87255e-12	0.0999236	1.09393e-11	6.00383e-11	3.58314e-11	0.300179	5.72139e-11
1.43714	1.98761e-12	92.7928	2.10947e-11	1	5.38981e-12	1	8.67047e-12	0.0999197	1.50549e-11	6.00362e-11	3.84576e-11	0.300139	4.70454e-11
1.43722	7.46139e-12	92.7964	1.65726e-11	1	3.94428e-12	1	1.64611e-11	0.0999143	1.07054e-11	6.00382e-11	4.34084e-11	0.300182	4.38122e-11
1.43724	6.2396e-12	92.8054	2.45661e-11	1	4.49361e-12	1	2.20892e-11	0.0998792	1.07795e-11	6.00363e-11	4.72788e-11	0.300143	5.133e-11
1.4372	6.18169e-12	92.7967	1.56105e-11	1	4.77159e-12	1	2.05107e-11	0.0999174	1.0946e-11	6.00377e-11	4.64312e-11	0.300161	5.42011e-11
1.43723	1.37956e-12	92.7988	1.78592e-11	1	4.93742e-12	1	2.0356e-11	0.0999127	1.03674e-11	6.00368e-11	5.09216e-11	0.300197	4.95252e-11
1.43724	1.43458e-11	92.7992	1.45417e-11	1	4.54286e-12	1	7.73375e-12	0.0999135	1.14758e-11	6.00346e-11	4.62265e-11	0.300295	4.10978e-11
1.43718	1.30447e-11	92.801	1.76501e-11	1	4.9675e-12	1	1.24732e-11	0.0999073	1.20449e-11	6.00394e-11	4.42413e-11	0.30026	4.81011e-11
1.43726	1.10433e-11	92.7962	1.34632e-11	1	3.95924e-12	1	8.56534e-12	0.0999322	1.13388e-11	6.00355e-11	4.14893e-11	0.400673	5.79638e-11
1.43722	1.52382e-11	92.7954	1.39805e-11	1	7.44701e-12	1	1.73048e-11	0.099901	1.21554e-11	6.00348e-11	4.12939e-11	0.400703	8.88283e-11
1.4372	1.72797e-11	92.8031	1.12446e-11	1	4.51691e-12	1	1.89237e-11	0.0999112	1.17126e-11	6.00341e-11	4.35303e-11	0.400708	1.02041e-10
1.43723	1.16349e-11	92.8034	1.07141e-11	1	9.21361e-12	1	1.52616e-11	0.0999221	1.17146e-11	6.00349e-11	4.94378e-11	0.400831	8.99392e-11
1.43721	4.81227e-12	92.8021	1.37528e-11	1	3.83276e-12	1	5.8487e-12	0.0999158	8.83358e-12	6.00285e-11	4.92877e-11	0.400739	1.04537e-10
1.43719	1.04645e-11	92.8046	1.51268e-11	1	9.89277e-12	1	8.93364e-12	0.0998932	8.87784e-12	6.00321e-11	4.29035e-11	0.400764	9.02e-11
1.43722	1.49106e-11	92.804	1.31197e-11	1	8.96501e-12	1	1.19737e-11	0.0999041	8.50565e-12	6.00365e-11	3.76074e-11	0.400702	1.0641e-10
1.43724	1.02565e-11	92.8008	2.20786e-11	1	3.73691e-12	1	1.20248e-11	0.0999143	8.76212e-12	6.0036e-11	3.04523e-11	0.400703	1.06707e-10
1.43724	1.36824e-11	92.8027	1.94545e-11	1	5.82879e-12	1	4.98067e-12	0.0998886	9.06067e-12	6.00298e-11	2.85103e-11	0.400724	1.02692e-10
1.43726	1.41993e-11	92.7999	1.52567e-11	1	8.74712e-12	1	1.15655e-11	0.0999026	9.03752e-12	6.00349e-11	2.70806e-11	0.400732	1.26545e-10
1.43725	1.12897e-11	92.8031	2.41096e-11	1	5.4375e-12	1	1.39204e-11	0.0998909	7.83942e-12	6.00399e-11	2.86171e-11	0.40073	1.25871e-10
1.43722	1.79548e-11	92.7965	1.75436e-11	1	9.00109e-12	1	8.4555e-12	0.099894	8.14327e-12	6.00296e-11	2.46397e-11	0.400709	1.27219e-10
1.4372	8.35813e-12	92.795	1.15731e-11	1	3.88147e-12	1	4.28082e-12	0.0999096	7.98636e-12	6.0033e-11	3.62369e-11	0.400709	1.32938e-10
1.43721	7.70589e-12	92.795	1.9151e-11	1	5.20916e-12	1	3.13692e-12	0.0999096	7.38536e-12	6.00349e-11	3.069e-11	0.400725	1.24423e-10
1.43719	4.2311e-12	92.7969	1.78791e-11	1	4.47654e-12	1	9.39978e-12	0.0999291	8.74899e-12	6.00338e-11	3.25267e-11	0.400697	1.22211e-10
1.43719	1.03002e-11	92.7928	1.21762e-11	1	3.19085e-12	1	1.22179e-11	0.0999143	7.76496e-12	6.00282e-11	2.35719e-11	0.400758	1.27631e-10
1.43725	1.13196e-11	92.7978	1.05004e-11	1	7.41147e-12	1	7.69673e-12	0.0999057	7.9622e-12	6.00413e-11	2.70147e-11	0.400716	1.35314e-10
1.43721	1.02205e-11	92.8037	1.11645e-11	1	3.52011e-12	1	1.08284e-11	0.0998956	8.62332e-12	6.00358e-11	2.51664e-11	0.400707	1.04461e-10
1.43722	5.56616e-12	92.7943	2.17099e-11	1	3.41202e-12	1	8.38462e-12	0.0999174	8.35318e-12	6.00334e-11	2.23897e-11	0.400705	1.01638e-10
1.43717	2.46474e-12	92.7942	1.73317e-11	1	3.32918e-12	1	4.35922e-12	0.0999267	8.73847e-12	6.00335e-11	1.8229e-11	0.400716	1.15464e-10
1.43722	6.31129e-12	92.795	2.24623e-11	1	3.66451e-12	1	1.98225e-11	0.200214	8.48512e-12	6.00332e-11	1.90812e-11	0.400719	1.29655e-10
1.43725	3.62644e-12	92.7935	1.58982e-11	1	7.50491e-12	1	1.43423e-11	0.200252	8.45877e-12	6.00371e-11	2.31361e-11	0.50063	1.51534e-10
1.43718	1.48135e-11	92.7976	2.15664e-11	1	3.52805e-12	1	4.26025e-12	0.200236	9.0007e-12	6.00362e-11	1.75064e-11	0.500604	1.52085e-10
1.43721	7.47487e-12	92.7953	1.12609e-11	1	3.41576e-12	1	5.23437e-12	0.200259	8.07154e-12	8.01481e-11	2.531e-11	0.50069	1.51729e-10
1.43725	1.48798e-11	92.8005	1.29848e-11	1	6.92059e-12	1	1.66749e-11	0.20026	7.71848e-12	8.01492e-11	5.73479e-11	0.500672	1.61019e-10
1.43718	5.8425e-12	92.7943	1.74154e-11	1	4.45909e-12	1	7.49318e-12	0.200247	7.74848e-12	8.0157e-11	5.12735e-11	0.500676	1.56015e-10
1.43716	1.12774e-11	92.7988	1.9539e-11	1	3.88934e-12	1	6.18064e-12	0.200253	7.72039e-12	8.01647e-11	6.9074e-11	0.500675	1.58034e-10
1.43721	1.46829e-11	92.7969	1.93466e-11	1	3.48776e-12	1	7.29243e-12	0.200231	7.47456e-12	8.01574e-11	5.53427e-11	0.500672	1.59924e-10
1.43716	8.93758e-12	92.7895	2.63469e-11	1	3.16139e-12	1	3.99115e-12	0.200209	8.41213e-12	8.01559e-11	7.49854e-11	0.500638	1.55544e-10
1.43719	1.72814e-12	92.7924	1.98342e-11	1	3.86448e-12	1	7.03651e-12	0.200227	7.90228e-12	8.01588e-11	8.05394e-11	0.500654	1.51323e-10
1.43721	9.78012e-12	92.7919	1.80896e-11	1	8.37126e-12	1	7.31597e-12	0.200249	9.07446e-12	8.01551e-11	7.46644e-11	0.50063	1.55606e-10
1.43719	2.5092e-12	92.7922	2.13106e-11	1	4.23987e-12	1	6.5738e-12	0.200262	1.64499e-11	8.01487e-11	7.87704e-11	0.500619	1.60205e-10
1.43731	1.25335e-12	92.7921	1.81162e-11	1	5.84476e-12	1	7.27237e-12	0.200231	1.72425e-11	8.01487e-11	7.75323e-11	0.500633	1.51131e-10
1.43716	5.97245e-12	92.7912	1.9533e-11	1	8.42417e-12	1	4.32131e-12	0.200252	1.83732e-11	8.01588e-11	7.49788e-11	0.500687	1.61752e-10
1.43721	1.33685e-12	92.7883	2.38093e-11	1	3.97366e-12	1	8.51317e-12	0.200269	9.11331e-12	8.01546e-11	8.15115e-11	0.500646	1.51867e-10
1.43716	3.94257e-12	92.7923	2.13833e-11	1	3.96797e-12	1	5.31028e-12	0.200239	8.95297e-12	8.01537e-11	9.92866e-11	0.500707	1.61903e-10
1.4372	2.59313e-12	92.8001	1.24601e-11	1	3.90002e-12	1	1.2321e-11	0.200251	8.16665e-12	8.0154e-11	7.94743e-11	0.500705	1.62614e-10
1.95017	8.13303e-12	92.7917	1.41611e-11	1	4.57544e-12	1	3.45519e-12	0.200255	8.11105e-12	8.01596e-11	8.23748e-11	0.500673	1.61202e-10
1.95007	2.45192e-12	143.718	1.59164e-11	1	2.79652e-12	1	3.96474e-12	0.200238	8.20913e-12	8.01457e-11	9.72916e-11	0.500686	1.60832e-10
1.95015	1.17975e-12	143.72	2.10399e-11	2	6.87656e-12	2	1.29399e-11	0.200247	8.27763e-12	8.0161e-11	9.20877e-11	0.500632	1.61961e-10
1.95009	2.96836e-12	143.717	1.1004e-11	2	3.78328e-12	2	1.20433e-11	0.200266	1.68068e-11	8.01506e-11	8.06271e-11	0.500641	1.62061e-10
1.95008	7.22908e-12	143.712	1.50842e-11	2	4.98348e-12	2	4.15329e-12	0.200235	7.70246e-12	8.01541e-11	8.03616e-11	0.50063	1.51013e-10
1.95007	1.68158e-12	143.716	1.44546e-11	2	3.43353e-12	2	1.07794e-11	0.200213	8.21061e-12	8.01552e-11	8.07421e-11	0.500639	1.6078e-10
1.9501	4.77622e-12	143.709	1.66139e-11	2	3.63248e-12	2	4.61865e-12	0.200242	7.90734e-12	8.01582e-11	8.18107e-11	0.500669	1.51981e-10
1.95008	8.29294e-12	143.712	1.883e-11	2	6.12219e-12	2	1.48954e-11	0.200238	1.46643e-11	8.0158e-11	8.4271e-11	0.601284	1.59967e-10
1.95003	1.42523e-12	143.715	1.79343e-11	2	2.44522e-12	2	5.06055e-12	0.200225	8.43988e-12	8.01512e-11	6.78134e-11	0.601242	1.60967e-10
1.95006	6.26757e-12	143.718	2.47848e-11	2	2.30884e-12	2	9.28869e-12	0.200223	1.77507e-11	8.01585e-11	7.56538e-11	0.601275	1.61145e-10
1.95005	2.36401e-12	143.714	2.6308e-11	2	8.47311e-12	2	1.15271e-11	0.200241	1.81709e-11	8.01588e-11	7.2548e-11	0.601273	1.60555e-10
1.95003	4.71197e-12	143.717	3.32279e-11	2	4.12492e-12	2	2.15335e-11	0.200255	2.04354e-11	8.01568e-11	6.67835e-11	0.601285	1.61127e-10
1.95001	3.83678e-12	143.719	2.82392e-11	2	4.27813e-12	2	1.01807e-11	0.200243	2.37324e-11	8.01568e-11	6.93452e-11	0.601258	1.59585e-10
1.95009	3.71614e-12	143.721	1.7134e-11	2	1.73801e-11	2	1.51035e-11	0.200245	1.77526e-11	8.01618e-11	7.45322e-11	0.601276	1.61e-10
1.95008	8.81811e-12	143.721	2.11485e-11	2	1.22386e-11	2	3.21592e-11	0.196198	1.79939e-11	8.01551e-11	6.56471e-11	0.601252	1.61897e-10
1.95002	6.48476e-12	143.718	2.72851e-11	2	1.57629e-11	2	1.45323e-11	0.300175	1.70115e-11	8.01551e-11	8.27385e-11	0.601266	1.62188e-10
1.95006	7.8224e-12	143.727	2.07331e-11	2	8.88911e-12	2	3.57325e-11	0.300173	1.9896e-11	8.01566e-11	8.17054e-11	0.60128	1.62816e-10
1.9501	2.07516e-12	143.72	3.23399e-11	2	1.43659e-11	2	2.03879e-11	0.300178	1.96891e-11	8.0157e-11	9.3802e-11	0.601306	1.62138e-10
1.94997	2.98153e-12	143.722	3.64816e-11	2	9.4502e-12	2	2.56653e-11	0.30019	1.36286e-11	8.01596e-11	7.19505e-11	0.601265	1.62499e-10
1.95017	1.21778e-12	143.716	3.47313e-11	2	7.94818e-12	2	1.90835e-11	0.300178	1.37081e-11	8.01529e-11	7.89333e-11	0.601259	1.62101e-10
1.94994	7.38821e-12	143.722	3.51502e-11	2	6.82824e-12	2	2.40954e-11	0.300197	8.46306e-12	8.0159e-11	8.452e-11	0.601273	1.60913e-10
1.95003	1.11826e-12	143.73	3.52455e-11	2	4.26169e-12	2	1.40741e-11	0.300182	8.44214e-12	8.01604e-11	8.98875e-11	0.601275	1.62022e-10
1.95018	2.72635e-12	143.721	4.11518e-11	2	9.16147e-12	2	2.04791e-11	0.300195	9.02993e-12	8.01573e-11	8.12836e-11	0.601252	1.64293e-10
1.95002	3.66486e-12	143.727	2.66349e-11	2	7.4622e-12	2	3.5428e-11	0.300188	9.03164e-12	8.0158e-11	7.21928e-11	0.601273	1.63607e-10
1.94996	4.74965e-12	143.723	3.62457e-11	2	1.98162e-11	2	2.61954e-11	0.300185	2.57986e-11	8.01588e-11	7.94653e-11	0.601286	1.6331e-10
1.95003	1.74466e-12	143.721	3.29457e-11	2	1.14366e-11	2	1.77499e-11	0.300189	2.47571e-11	8.01593e-11	7.7447e-11	0.601243	1.61081e-10
1.95	2.42133e-12	143.727	5.81439e-11	2	9.77564e-12	2	1.48099e-11	0.300183	1.77767e-11	1.00139e-10	8.53669e-11	0.601268	1.62122e-10
1.94997	7.93419e-12	143.722	2.94553e-11	2	1.20929e-11	2	1.62768e-11	0.300201	1.82845e-11	1.00133e-10	1.46802e-10	0.601299	1.64214e-10
1.94998	1.90407e-12	143.72	3.5649e-11	2	1.49279e-11	2	2.00447e-11	0.300205	1.85114e-11	1.00135e-10	1.61575e-10	0.60125	1.59099e-10
1.94997	1.17463e-11	143.72	3.08231e-11	2	5.15033e-12	2	7.08985e-12	0.300178	1.80313e-11	1.00137e-10	1.59314e-10	0.40067	1.53713e-10
1.95001	4.38673e-12	143.714	5.30675e-11	2	5.24299e-12	2	2.3954e-11	0.300164	1.85328e-11	1.0014e-10	1.76726e-10	0.0999229	1.62265e-10
1.95009	7.59504e-12	143.717	3.9814e-11	2	1.35389e-11	2	3.03104e-11	0.300188	1.71162e-11	1.00139e-10	1.92555e-10	0.0998948	1.42713e-10
1.95003	1.16296e-11	143.724	3.14949e-11	2	9.94631e-12	2	1.20369e-11	0.300188	2.45093e-11	1.00139e-10	1.77784e-10	0.09988	1.41732e-10
1.95001	2.56897e-12	143.718	3.1524e-11	2	1.56431e-11	2	1.85104e-11	0.300172	2.14903e-11	1.00138e-10	1.66438e-10	0.0998667	1.25615e-10
1.95002	1.1363e-11	143.719	3.31618e-11	2	1.63379e-11	2	2.8125e-11	0.300196	1.92475e-11	1.00136e-10	1.70271e-10	0.0998652	1.19705e-10
1.95011	1.20511e-11	143.714	3.90591e-11	2	6.25016e-12	2	1.98145e-11	0.300166	2.19488e-11	1.00142e-10	1.95514e-10	0.0999073	1.19736e-10
1.95004	2.27424e-12	143.715	3.73181e-11	2	4.87477e-12	2	2.05565e-11	0.300185	2.08579e-11	1.00137e-10	1.90211e-10	0.0998699	1.08038e-10
1.94999	1.55553e-11	143.72	1.9955e-11	2	1.04014e-11	2	1.30716e-11	0.300163	2.14982e-11	1.00138e-10	1.85205e-10	0.0998815	1.11644e-10
1.94999	1.34489e-11	143.724	2.20801e-11	2	1.2053e-11	2	3.43886e-11	0.300182	1.21321e-11	1.00132e-10	1.90211e-10	0.0998917	9.51628e-11
1.95003	1.67086e-12	143.716	2.97389e-11	2	1.11925e-11	2	3.12712e-11	0.300175	1.88969e-11	1.00131e-10	1.98096e-10	0.0998449	8.71257e-11
1.95003	4.17036e-12	143.712	1.78355e-11	2	1.35683e-11	2	3.11172e-11	0.300198	2.78976e-11	1.00135e-10	1.99835e-10	0.0998964	8.35528e-11
1.94997	5.61982e-12	143.718	1.38726e-11	2	1.65412e-11	2	2.99158e-11	0.300202	2.51998e-11	1.0014e-10	1.78053e-10	0.0998893	7.48102e-11
1.94999	3.54364e-12	143.713	1.60838e-11	2	1.0966e-11	2	3.0106e-11	0.300172	2.28606e-11	1.00132e-10	1.81832e-10	0.0998488	6.54037e-11
1.95002	1.3727e-12	143.718	1.90019e-11	2	6.06437e-12	2	1.64059e-11	0.400847	2.8704e-11	1.00139e-10	1.8262e-10	0.0998699	6.83457e-11
1.95005	2.55377e-12	143.715	2.11727e-11	2	1.3954e-11	2	2.10523e-11	0.400796	3.40234e-11	1.00132e-10	1.85847e-10	0.0998589	8.5028e-11
1.95003	1.38182e-12	143.718	2.33246e-11	2	1.4361e-11	2	2.99269e-11	0.400798	2.45177e-11	1.00135e-10	1.68539e-10	0.0998792	7.77189e-11
1.95001	1.7823e-12	143.712	2.29388e-11	2	5.31686e-12	2	2.11587e-11	0.400813	2.63789e-11	1.00137e-10	1.95047e-10	0.0998621	6.06452e-11
1.94999	3.02447e-12	143.716	1.8635e-11	2	1.19716e-11	2	2.50381e-11	0.400795	3.42838e-11	1.00132e-10	1.77614e-10	0.0999026	6.77287e-11
1.95	8.72389e-12	143.716	1.388e-11	2	1.15245e-11	2	3.9887e-11	0.400821	4.56158e-11	1.00137e-10	1.81212e-10	0.0998395	6.42168e-11
1.94998	4.7304e-12	143.715	1.40982e-11	2	4.58159e-12	2	2.77558e-11	0.400803	6.27758e-11	1.00135e-10	1.64539e-10	0.0998644	5.18662e-11
1.95002	1.31454e-11	143.716	1.18043e-11	2	9.74797e-12	2	2.82402e-11	0.400777	3.35208e-11	1.00139e-10	1.74007e-10	0.0998628	6.57545e-11
1.94998	1.09513e-11	143.713	1.42541e-11	2	4.43469e-12	2	2.46428e-11	0.400817	4.41907e-11	1.00139e-10	1.88366e-10	0.099866	5.1933e-11
1.94999	1.54664e-12	143.718	2.54436e-11	2	8.22483e-12	2	6.13139e-11	0.400813	4.8973e-11	1.00135e-10	1.88982e-10	0.0998784	4.57811e-11
1.95001	7.51711e-12	143.718	2.3997e-11	2	6.06344e-12	2	3.48151e-11	0.400815	6.71578e-11	1.00135e-10	1.88226e-10	0.0998745	5.4593e-11
1.94999	3.84691e-12	143.715	1.65914e-11	2	7.36502e-12	2	3.50738e-11	0.400821	7.08589e-11	1.00132e-10	1.73411e-10	0.0998145	4.30602e-11
1.94998	1.25023e-12	143.719	1.52235e-11	2	5.63007e-12	2	2.67669e-11	0.400802	6.2276e-11	1.00135e-10	1.87829e-10	0.0998566	5.8534e-11
1.95002	3.21571e-12	143.718	3.29202e-11	2	1.06654e-11	2	2.87355e-11	0.400814	6.26326e-11	1.0013e-10	1.96939e-10	0.0998527	4.22481e-11
1.95	1.24205e-12	143.717	2.30306e-11	2	5.63007e-12	2	2.8579e-11	0.400802	5.89933e-11	1.00142e-10	1.7237e-10	0.0998449	4.84294e-11
1.94998	1.08233e-12	143.715	2.95921e-11	2	5.55159e-12	2	2.65435e-11	0.400807	5.28625e-11	1.00136e-10	1.95781e-10	0.0998231	6.56493e-11
1.94997	1.19545e-12	143.721	2.38173e-11	2	9.42301e-12	2	1.66295e-11	0.400823	6.19172e-11	1.00143e-10	1.97959e-10	0.0998363	4.39187e-11
1.95002	1.86444e-12	143.72	1.87315e-11	2	8.80868e-12	2	3.65738e-11	0.400815	6.64453e-11	1.00141e-10	1.85633e-10	0.0999096	4.49565e-11
1.95	1.3086e-12	143.723	2.20928e-11	2	7.57216e-12	2	2.11289e-11	0.400797	4.67671e-11	1.00132e-10	1.77677e-10	0.0998566	5.48716e-11
1.95004	3.17168e-12	143.722	1.39017e-11	2	1.02749e-11	2	2.57664e-11	0.40081	6.10733e-11	1.20253e-10	1.96934e-10	0.0999026	4.90793e-11
1.95	1.18115e-12	143.724	3.32879e-11	2	1.04169e-11	2	2.27706e-11	0.400818	6.23338e-11	1.20262e-10	2.28875e-10	0.0998457	3.26728e-11
1.94999	6.97405e-12	143.717	3.23638e-11	2	7.73286e-12	2	1.94748e-11	0.400821	4.90004e-11	1.20267e-10	2.38718e-10	0.0998387	5.4952e-11
1.94996	1.20733e-12	143.719	2.89215e-11	2	6.06125e-12	2	3.59154e-11	0.400825	6.71468e-11	1.20261e-10	2.25748e-10	0.0998621	3.2333e-11
1.95	2.04528e-12	143.72	1.81397e-11	2	5.84017e-12	2	2.79011e-11	0.4008	7.00959e-11	1.20273e-10	2.25256e-10	0.0998488	4.83201e-11
1.95001	1.47974e-12	143.718	2.87609e-11	2	5.36978e-12	2	2.77574e-11	0.400815	5.72852e-11	1.20263e-10	2.30754e-10	0.0998527	4.31736e-11
1.95	1.05923e-12	143.715	2.66893e-11	2	1.12175e-11	2	1.14648e-11	0.400853	5.54739e-11	1.20266e-10	2.37357e-10	0.0998301	3.86919e-11
1.95004	1.16755e-12	143.711	2.90989e-11	2	5.81881e-12	2	1.53493e-11	0.400831	5.19684e-11	1.2027e-10	2.34732e-10	0.0999158	4.20935e-11
1.95004	9.08471e-13	143.719	1.8994e-11	2	6.22576e-12	2	2.33422e-11	0.400824	6.91264e-11	1.20269e-10	2.30726e-10	0.0999221	4.12668e-11
1.95003	1.58596e-12	143.718	2.52918e-11	2	5.96984e-12	2	3.69733e-11	0.400826	5.61215e-11	1.20268e-10	2.23272e-10	0.0998738	3.84306e-11
1.95002	1.0962e-12	143.716	2.56197e-11	2	1.38351e-11	2	2.21767e-11	0.40082	5.88971e-11	1.20266e-10	2.23147e-10	0.0999041	4.67525e-11
1.94998	3.19724e-12	143.711	2.38603e-11	2	9.31601e-12	2	1.9636e-11	0.400837	5.55577e-11	1.20265e-10	2.26251e-10	0.0999345	4.29679e-11
1.95002	9.43629e-12	143.717	1.76877e-11	2	5.17978e-12	2	1.43985e-11	0.40083	3.72907e-11	1.20264e-10	2.12167e-10	0.0998761	4.2942e-11
1.95004	1.10852e-12	143.717	1.76061e-11	2	5.77112e-12	2	1.38559e-11	0.400782	1.29098e-11	1.20268e-10	2.26002e-10	0.0999057	3.79749e-11
1.95003	1.41778e-12	143.72	1.71254e-11	2	1.15055e-11	2	2.58462e-11	0.400795	9.21711e-12	1.20263e-10	2.22444e-10	0.0999229	4.47221e-11
1.95007	2.53441e-12	143.713	2.19379e-11	2	1.15396e-11	2	1.81513e-11	0.400839	8.494e-12	1.20263e-10	2.26993e-10	0.0999509	4.07926e-11
1.95006	3.73823e-12	143.714	2.7857e-11	2	8.14308e-12	2	1.52987e-11	0.400789	1.32142e-11	1.20268e-10	2.31495e-10	0.0999283	4.40381e-11
1.94999	7.51488e-12	143.722	2.04451e-11	2	4.92791e-12	2	1.2395e-11	0.400822	4.55798e-11	1.20264e-10	2.24427e-10	0.0998371	3.77486e-11
1.95	6.7401e-12	143.716	1.88604e-11	2	4.97179e-12	2	2.25844e-11	0.500596	4.74691e-11	1.20261e-10	2.27566e-10	0.100041	3.41926e-11
1.95003	2.99813e-12	143.718	2.24968e-11	2	4.89433e-12	2	2.23054e-11	0.500679	8.30191e-11	1.20271e-10	2.30164e-10	0.09988	3.74773e-11
1.95001	1.83786e-11	143.72	1.7629e-11	2	4.1949e-12	2	1.8863e-11	0.500711	1.10615e-10	1.20265e-10	2.33036e-10	0.100037	3.31753e-11
1.95002	9.85595e-12	143.717	2.56287e-11	2	6.62297e-12	2	2.90849e-11	0.500687	1.49171e-10	1.20269e-10	2.32241e-10	0.0999556	3.79786e-11
1.95001	5.88116e-12	143.722	2.3371e-11	2	6.91638e-12	2	1.44698e-11	0.500679	1.58572e-10	1.20269e-10	2.17678e-10	0.099947	3.37413e-11
1.95004	1.27152e-11	143.721	2.54775e-11	2	6.44467e-12	2	1.11515e-11	0.500706	1.73178e-10	1.2027e-10	2.21547e-10	0.0998893	2.92512e-11
1.94998	8.27124e-12	143.715	1.58353e-11	2	1.00673e-11	2	1.71142e-11	0.500688	1.8412e-10	1.20269e-10	2.33385e-10	0.0998675	4.06126e-11
1.95	2.92932e-12	143.717	1.60454e-11	2	5.12056e-12	2	1.87095e-11	0.500697	2.05043e-10	1.20268e-10	2.20618e-10	0.0998574	2.82194e-11
1.95	4.29633e-12	143.713	2.41482e-11	2	1.20995e-11	2	2.63356e-11	0.500691	2.13612e-10	1.20268e-10	2.25747e-10	0.099894	3.62764e-11
1.94999	1.91778e-12	143.714	3.81834e-11	2	1.01206e-11	2	1.46114e-11	0.500687	1.78329e-10	1.20265e-10	2.30627e-10	0.0998527	3.64625e-11
1.95002	9.72958e-13	143.714	2.61247e-11	2	5.1409e-12	2	2.4707e-11	0.500684	1.9062e-10	1.20268e-10	2.34322e-10	0.0998683	2.97315e-11
1.94999	1.09488e-12	143.714	1.66032e-11	2	6.94974e-12	2	2.3186e-11	0.50071	2.11526e-10	8.0142e-11	2.18776e-10	0.0999252	3.26573e-11
1.95	4.17698e-12	143.707	2.11229e-11	2	6.58183e-12	2	4.069e-11	0.500673	1.9862e-10	3.44186e-11	1.89826e-10	0.0999182	3.82468e-11
1.95003	6.93532e-12	143.712	2.6149e-11	2	5.16178e-12	2	1.20704e-11	0.500668	2.02873e-10	1.9981e-11	7.73354e-11	0.0999532	2.5902e-11
1.95002	1.05365e-12	143.711	3.35168e-11	2	6.56694e-12	2	1.14208e-11	0.500684	1.97265e-10	1.99829e-11	3.63182e-11	0.0999696	4.93656e-11
1.95001	6.24458e-12	143.718	2.0812e-11	2	9.68158e-12	2	2.48787e-11	0.500676	1.80977e-10	1.99852e-11	2.22894e-11	0.0999275	3.18741e-11
1.94999	1.20348e-12	143.716	3.3051e-11	2	7.23309e-12	2	1.66955e-11	0.500678	1.58459e-10	1.99829e-11	1.87887e-11	0.0999447	2.79294e-11
1.95002	2.68399e-12	143.711	2.46853e-11	2	5.93836e-12	2	1.7333e-11	0.50073	2.11997e-10	1.99782e-11	1.35817e-11	0.0999649	2.41474e-11
1.94999	2.12391e-12	143.714	2.28242e-11	2	9.5865e-12	2	1.98652e-11	0.500686	1.92886e-10	1.99829e-11	1.47382e-11	0.0999073	4.77454e-11
1.94999	2.38112e-12	143.717	2.48092e-11	2	4.88599e-12	2	3.48724e-11	0.500702	1.71494e-10	1.99829e-11	1.37105e-11	0.0999213	3.42876e-11
0.405631	4.02046e-12	143.719	2.07888e-11	2	4.91716e-12	2	3.73376e-11	0.500692	1.54383e-10	1.99802e-11	1.64843e-11	0.0999416	4.15327e-11
2.46544	4.71439e-12	194.996	3.09798e-11	2	5.30993e-12	2	2.77312e-11	0.500667	1.90666e-10	1.99838e-11	1.73116e-11	0.0999314	3.32317e-11
2.46545	1.2908e-12	195	2.39006e-11	2	6.32668e-12	2	4.32818e-11	0.50068	1.83804e-10	1.99816e-11	1.59831e-11	0.0999384	3.69418e-11
2.46539	3.22869e-12	195.001	2.0382e-11	2	8.05128e-12	2	3.95825e-11	0.500686	1.93915e-10	1.99857e-11	1.56972e-11	0.099933	3.26826e-11
2.46549	1.35996e-12	195.001	3.3089e-11	2	5.12274e-12	2	2.83665e-11	0.500687	1.8256e-10	1.99783e-11	1.67762e-11	0.0999135	3.21858e-11
2.46543	2.96548e-12	195.007	4.36325e-11	2	5.51777e-12	2	1.87905e-11	0.500675	2.01862e-10	1.99776e-11	1.00885e-11	0.0999564	3.06581e-11
2.46543	8.18294e-12	195.003	2.56471e-11	2	4.61448e-12	2	1.0511e-11	0.500703	1.6628e-10	1.99864e-11	1.59174e-11	0.0999408	2.46554e-11
2.46542	1.35057e-12	195.006	1.56229e-11	2	4.79582e-12	2	2.28498e-11	0.500716	1.94521e-10	1.99796e-11	1.49645e-11	0.0998465	2.95151e-11
2.46546	8.02186e-12	195.004	1.97912e-11	2	1.26996e-11	2	1.90961e-11	0.500728	1.93769e-10	1.99793e-11	2.11345e-11	0.0998644	2.75795e-11
2.46544	1.92912e-12	195.001	2.80275e-11	2	5.89604e-12	2	1.41435e-11	0.500703	2.12963e-10	1.99797e-11	1.96199e-11	0.0998886	2.74954e-11
2.46541	1.16911e-12	194.996	2.0011e-11	2	4.48457e-12	2	1.33017e-11	0.500698	1.68936e-10	1.99758e-11	1.74072e-11	0.0998831	2.83492e-11
2.46538	1.06593e-12	194.998	2.53466e-11	2	6.88614e-12	2	1.9856e-11	0.500693	1.84983e-10	1.99829e-11	1.91349e-11	0.099901	3.62968e-11
2.46547	2.16054e-12	194.999	2.07954e-11	2	4.58845e-12	2	1.85088e-11	0.500687	1.98187e-10	1.99833e-11	1.41885e-11	0.0998223	3.80577e-11
2.46547	3.78519e-12	194.998	2.38266e-11	2	4.95987e-12	2	2.39939e-11	0.500655	1.96972e-10	1.99794e-11	1.59879e-11	0.0998628	2.95968e-11
2.46544	3.51333e-12	194.998	2.73134e-11	3	9.88077e-12	2	2.1892e-11	0.500708	1.77427e-10	1.99818e-11	1.64259e-11	0.0998644	2.38766e-11
2.46541	2.17094e-12	194.995	2.42653e-11	3	5.04839e-12	2	1.61563e-11	0.500685	1.7238e-10	1.99827e-11	1.83588e-11	0.0998917	2.5545e-11
2.46544	4.07801e-12	195.002	1.91399e-11	3	7.56718e-12	2	2.68787e-11	0.50069	1.85078e-10	1.99849e-11	1.87005e-11	0.0999252	4.38782e-11
2.46547	2.53706e-12	194.999	2.15999e-11	3	4.32715e-12	2	1.17246e-11	0.500708	1.7716e-10	1.99799e-11	1.25927e-11	0.0998699	3.55764e-11
2.46544	4.38046e-12	194.997	1.96146e-11	3	4.60528e-12	2	1.07773e-11	0.50068	1.91599e-10	1.99783e-11	1.66872e-11	0.0999603	2.49889e-11
2.46544	5.57212e-12	195	1.99249e-11	3	4.72701e-12	2	1.58872e-11	0.500668	1.84772e-10	1.9978e-11	1.52905e-11
2.46545	1.35727e-12	194.999	2.24537e-11	3	6.32902e-12	2	3.40053e-11	0.5007	1.90971e-10	1.99816e-11	1.59297e-11
2.46544	1.61479e-12	194.999	1.6136e-11	3	7.35489e-12	2	1.27832e-11	0.500703	2.19041e-10	1.99788e-11	1.69572e-11
2.46552	1.23196e-12	195	2.42452e-11	3	5.42589e-12	3	2.04684e-11	0.500699	1.77551e-10	1.99813e-11	1.633e-11
2.46545	6.6033e-12	194.998	2.59187e-11	3	6.78226e-12	3	1.39078e-11	0.500708	1.97647e-10	1.99841e-11	1.59153e-11
2.4655	3.80381e-12	195.001	3.48781e-11	3	5.22132e-12	3	1.30933e-11	0.500691	1.89631e-10	1.99813e-11	1.49663e-11
2.46545	1.78893e-12	195.002	2.89103e-11	3	8.87609e-12	3	1.35911e-11	0.500705	1.8097e-10	1.99832e-11	1.40188e-11
2.46546	1.73141e-12	195.004	2.05379e-11	3	5.20831e-12	3	1.78986e-11	0.500674	1.88359e-10	1.99816e-11	1.41216e-11
2.46544	1.1609e-11	195	1.59059e-11	3	4.62578e-12	3	2.55428e-11	0.500676	2.09067e-10	1.99833e-11	1.19468e-11
2.46545	1.04077e-11	195.003	2.62401e-11	3	4.905e-12	3	1.57621e-11	0.500699	1.93232e-10	1.99786e-11	1.48257e-11
2.46546	8.26418e-12	195.001	2.08099e-11	3	1.02361e-11	3	1.35549e-11	0.601335	2.04295e-10	1.99818e-11	1.55045e-11
2.46548	7.34952e-12	195.003	1.67177e-11	3	1.06567e-11	3	3.2272e-11	0.601343	2.46476e-10	1.99825e-11	1.53766e-11
2.46541	1.54613e-12	195	2.89652e-11	3	1.18591e-11	3	3.03234e-11	0.601377	2.41864e-10	1.99813e-11	1.55436e-11
2.46542	7.36674e-12	195	2.64937e-11	3	7.67651e-12	3	2.0901e-11	0.601364	2.59457e-10	1.99861e-11	1.65192e-11
2.4654	2.46668e-12	195.001	2.05953e-11	3	8.16326e-12	3	1.78072e-11	0.601327	2.59473e-10
2.46545	3.17714e-12	195.002	3.80578e-11	3	1.66742e-11	3	4.02647e-11	0.601389	2.65583e-10
2.46544	3.81234e-12	194.998	2.14795e-11	3	4.52751e-12	3	2.85867e-11	0.601377	2.55108e-10
2.4654	7.91708e-12	195.002	2.03915e-11	3	9.22187e-12	3	3.74585e-11	0.60137	2.51819e-10
2.46543	7.56983e-12	195.001	4.22369e-11	3	7.0872e-12	3	3.19933e-11	0.601375	2.71323e-10
2.46548	5.61386e-12	195.002	1.5857e-11	3	8.56453e-12	3	2.81076e-11	0.601347	2.64626e-10
2.46545	1.80669e-12	195	2.12098e-11	3	9.37788e-12	3	4.54269e-11	0.601347	2.46525e-10
2.46548	3.16217e-12	194.999	2.01779e-11	3	1.35404e-11	3	3.17842e-11	0.601386	2.44216e-10
2.46543	4.29243e-12	194.999	2.27002e-11	3	1.16298e-11	3	3.75302e-11	0.601333	2.62089e-10
2.4654	4.84815e-12	195	3.70259e-11	3	1.1821e-11	3	2.1892e-11	0.601361	2.60296e-10
2.46539	4.76188e-12	194.998	3.50807e-11	3	8.17885e-12	3	3.60018e-11	0.601317	2.63489e-10
2.46544	7.72206e-12	195.001	4.30705e-11	3	1.51739e-11	3	2.8855e-11	0.601372	2.68888e-10
2.46546	1.32002e-11	194.995	4.37323e-11	3	1.09324e-11	3	3.86776e-11	0.601349	2.55222e-10
2.46548	8.79804e-12	194.994	3.37546e-11	3	1.50795e-11	3	2.21253e-11	0.601356	2.67931e-10
2.46546	1.09555e-11	194.998	4.30284e-11	3	1.15924e-11	3	2.98205e-11	0.601349	2.59135e-10
2.46547	9.05089e-12	194.995	3.18351e-11	3	7.86175e-12	3	2.75462e-11	0.60131	2.69372e-10
2.46546	1.00014e-11	194.993	4.35118e-11	3	6.54473e-12	3	1.97762e-11	0.60137	2.6993e-10
2.46544	3.06079e-12	194.994	3.9962e-11	3	7.35513e-12	3	2.80692e-11	0.400754	2.625e-10
2.46552	1.34641e-11	194.994	3.97946e-11	3	1.1907e-11	3	1.719e-11	0.0999174	2.64348e-10
2.46552	1.49392e-11	194.998	6.14804e-11	3	1.27255e-11	3	2.75684e-11	0.0999252	2.6451e-10
2.46544	8.31032e-12	194.998	3.08235e-11	3	9.55284e-12	3	1.43872e-11	0.0999049	2.33714e-10
2.46545	1.7703e-11	194.995	3.70361e-11	3	6.03819e-12	3	3.8432e-11	0.0999322	2.16238e-10
2.46544	1.62509e-11	194.998	2.7458e-11	3	5.58845e-12	3	3.78017e-11	0.0999041	1.93733e-10
2.46538	9.55015e-12	195.002	2.75514e-11	3	5.21368e-12	3	2.96582e-11	0.0999182	2.16082e-10
2.4654	1.41701e-11	195.001	2.30495e-11	3	1.28169e-11	3	3.09205e-11	0.0999057	1.87973e-10
2.46543	1.22606e-11	194.996	2.86427e-11	3	1.32634e-11	3	1.12299e-11	0.0999236	1.98133e-10
2.46543	1.71913e-11	195	4.25257e-11	3	5.66365e-12	3	2.15505e-11	0.0999166	1.8413e-10
2.46543	1.64009e-11	195.001	3.11167e-11	3	6.05315e-12	3	1.72772e-11	0.0999151	1.75391e-10
2.46541	1.7724e-11	194.995	3.23861e-11	3	5.86113e-12	3	2.00113e-11	0.0999151	1.71545e-10
2.46542	1.01101e-11	195	3.51584e-11	3	1.21771e-11	3	3.27838e-11	0.0999283	1.69829e-10
2.46544	9.93505e-12	194.999	3.73268e-11	3	1.29977e-11	3	3.02765e-11	0.0998979	1.61699e-10
2.46546	1.79038e-11	194.997	2.67024e-11	3	7.82006e-12	3	1.76667e-11	0.099926	1.5339e-10
2.46542	1.04473e-11	195	2.37113e-11	3	5.21259e-12	3	2.91836e-11	0.0999073	1.55582e-10
2.46542	9.26001e-12	195.001	3.32764e-11	3	7.7341e-12	3	3.31179e-11	0.0999119	1.42652e-10
2.46544	1.0574e-11	194.999	2.97084e-11	3	1.36727e-11	3	3.04887e-11	0.0999166	1.50901e-10
2.46543	9.47019e-12	195.002	2.92107e-11	3	1.33523e-11	3	1.76943e-11	0.0999096	1.48254e-10
2.46549	1.12467e-11	194.998	2.91932e-11	3	7.71844e-12	3	1.39066e-11	0.0999088	1.3414e-10
2.46546	9.92141e-12	194.997	2.22715e-11	3	5.69046e-12	3	2.80144e-11	0.0999221	1.32625e-10
2.46542	1.22949e-11	194.996	2.34875e-11	3	7.43789e-12	3	1.31167e-11	0.0999143	1.32054e-10
2.46553	1.00436e-11	195	4.02661e-11	3	1.41779e-11	3	1.87537e-11	0.099926	1.38236e-10
2.4655	1.05682e-11	194.994	3.57321e-11	3	1.1717e-11	3	3.25114e-11	0.099933	1.43995e-10
2.46539	7.27435e-12	194.998	2.58486e-11	3	9.84772e-12	3	3.00751e-11	0.0998925	1.41118e-10
2.46543	4.50756e-12	195.002	2.84705e-11	3	1.23359e-11	3	2.95272e-11	0.0999151	1.37438e-10
2.46549	1.00761e-11	194.996	2.90987e-11	3	1.92912e-11	3	2.76072e-11	0.0999244	1.2293e-10
2.46546	1.03713e-11	195	4.24939e-11	3	1.5956e-11	3	3.03686e-11	0.0999221	1.14277e-10
2.46551	8.81636e-12	194.994	3.55588e-11	3	1.86793e-11	3	3.05624e-11	0.0999158	1.15607e-10
2.4654	7.52046e-12	194.992	3.82322e-11	3	1.9348e-11	3	3.08584e-11	0.0999221	1.19684e-10
2.46557	2.01612e-11	194.995	2.99624e-11	3	9.94522e-12	3	2.20576e-11	0.0999229	1.2015e-10
2.46547	1.45893e-11	194.999	3.6454e-11	3	9.47701e-12	3	1.57904e-11	0.099894	1.12544e-10
2.46551	7.21906e-12	194.995	3.19474e-11	3	6.52159e-12	3	1.53895e-11	0.0999104	1.11731e-10
2.46547	9.47892e-12	194.995	2.6527e-11	3	8.33339e-12	3	2.69548e-11	0.0999221	1.12996e-10
2.46548	1.2182e-12	194.993	3.40036e-11	3	1.03076e-11	3	3.00235e-11	0.0999041	1.12034e-10
2.46547	7.59663e-12	194.997	1.81339e-11	3	6.33518e-12	3	5.57561e-11	0.0999018	1.05118e-10
2.46546	1.66284e-12	194.994	4.47855e-11	3	1.16249e-11	3	2.38547e-11	0.0999088	1.00837e-10
2.46544	1.25408e-11	194.992	4.46076e-11	3	1.04259e-11	3	2.36873e-11	0.0999143	1.05638e-10
2.46546	9.90029e-12	194.992	3.13404e-11	3	2.04082e-11	3	2.69348e-11	0.0998722	1.08052e-10
2.46546	9.60291e-12	194.994	4.98722e-11	3	9.33027e-12	3	2.21828e-11	0.0999299	1.04204e-10
2.46545	1.15903e-11	194.992	2.83049e-11	3	6.23987e-12	3	2.91531e-11	0.0999377	1.03165e-10
2.46548	2.12123e-11	194.994	1.82982e-11	3	1.07755e-11	3	2.41306e-11	0.0999291	1.08684e-10
2.4654	1.27207e-11	194.996	3.65816e-11	3	2.10524e-11	3	5.24361e-11	0.0999291	1.06807e-10
2.46534	1.66452e-11	194.995	4.90145e-11	3	1.32591e-11	3	6.43069e-11	0.0999182	9.92542e-11
2.4654	1.55916e-11	194.994	3.88575e-11	3	1.54419e-11	3	3.68366e-11	0.0999049	1.03777e-10
2.4654	1.85461e-11	194.994	5.09184e-11	3	9.62032e-12	3	1.95656e-11	0.0998995	1.02867e-10
2.46545	1.41271e-11	194.994	5.36506e-11	3	1.14239e-11	3	4.32613e-11	0.0999112	1.03553e-10
2.46541	1.4311e-11	194.994	2.86155e-11	3	6.4269e-12	3	3.28919e-11	0.0999166	1.04748e-10
2.46538	1.77754e-11	194.993	2.84143e-11	3	1.25743e-11	3	5.01271e-11	0.0999151	1.0333e-10
2.46542	1.14738e-11	194.993	2.88744e-11	3	1.98572e-11	3	1.71478e-11	0.0998956	1.09188e-10
2.98236	1.35542e-11	194.995	5.0952e-11	3	6.28219e-12	3	2.38606e-11	0.0999143	1.05745e-10
2.98227	1.76175e-11	246.524	3.54234e-11	3	1.56993e-11	3	4.49608e-11	0.0999049	1.06544e-10
2.98228	1.6539e-11	246.532	4.08364e-11	3	1.34953e-11	3	3.39724e-11	0.0998917	1.073e-10
2.9823	1.82075e-11	246.531	4.42631e-11	3	1.9026e-11	3	3.26306e-11	0.0999096	1.06317e-10
2.98233	3.07071e-11	246.53	2.19058e-11	3	1.31687e-11	3	1.83197e-11	0.0999158	1.07041e-10
2.98228	2.37242e-11	246.532	4.17293e-11	3	1.07541e-11	3	2.08638e-11	0.0999112	1.19964e-10
2.98232	1.13171e-11	246.533	3.21816e-11	3	5.76816e-12	3	1.84074e-11	0.0998956	1.04099e-10
2.98232	1.7471e-11	246.531	2.42346e-11	3	1.04976e-11	3	4.24428e-11	0.099926	1.12003e-10
2.98232	1.05058e-11	246.529	2.61815e-11	3	1.22384e-11	3	3.64473e-11	0.0998909	1.13771e-10
2.9823	4.90056e-12	246.531	4.68445e-11	3	6.27322e-12	3	3.77403e-11	0.0999096	1.11376e-10
2.98226	1.01089e-11	246.533	4.10854e-11	3	6.94163e-12	3	2.66547e-11	0.099926	8.86653e-11
2.98229	2.90352e-12	246.538	2.60489e-11	3	1.0267e-11	3	2.33454e-11	0.0999119	9.11118e-11
2.98231	1.84893e-12	246.534	4.44328e-11	3	1.02495e-11	3	2.89932e-11	0.0998901	9.41362e-11
2.98227	1.22134e-11	246.531	2.26782e-11	3	5.78694e-12	3	4.33178e-11	0.099908	9.24578e-11
2.98229	1.97308e-12	246.536	2.72304e-11	3	6.24431e-12	3	4.31297e-11	0.099919	1.08209e-10
2.98226	1.20558e-11	246.534	3.20221e-11	3	5.3591e-12	3	4.7157e-11	0.0999517	1.01236e-10
2.98226	8.28748e-12	246.531	3.78789e-11	3	5.16397e-12	3	3.36406e-11	0.099933	1.00804e-10
2.98227	1.0842e-11	246.535	2.88399e-11	3	4.53943e-12	3	2.85822e-11	0.099908	1.04912e-10
2.98222	1.32292e-11	246.533	2.02816e-11	4	6.60902e-12	3	2.61495e-11	0.099908	1.032e-10
2.98229	9.82645e-12	246.533	2.11686e-11	4	5.56398e-12	3	2.23438e-11	0.0999034	1.08332e-10
2.98219	8.33541e-12	246.535	2.8389e-11	4	7.4043e-12	3	1.95614e-11	0.0999127	1.1144e-10
2.98231	1.4551e-11	246.532	3.63866e-11	4	5.7747e-12	3	2.57259e-11	0.0999034	1.07374e-10
2.98231	9.59995e-12	246.538	2.22904e-11	4	6.20067e-12	3	1.81109e-11	0.0999283	1.0808e-10
2.98236	8.05428e-12	246.531	2.32142e-11	4	5.8577e-12	3	3.87993e-11	0.0999229	1.07982e-10
2.98229	1.00766e-11	246.531	3.48514e-11	4	5.37905e-12	3	3.95609e-11	0.099919	1.03368e-10
2.9823	1.14564e-11	246.53	2.6945e-11	4	7.99883e-12	3	2.69081e-11	0.0999057	1.07871e-10
2.98231	8.18068e-12	246.539	3.70839e-11	4	5.85965e-12	3	2.9469e-11	0.0999213	1.02106e-10
2.9822	7.13907e-12	246.534	3.32023e-11	4	8.19241e-12	3	3.0479e-11	0.0998893	9.79036e-11
2.9823	7.31916e-12	246.532	2.85746e-11	4	5.69942e-12	4	2.26729e-11	0.099919	1.00417e-10
2.98233	8.2862e-12	246.54	4.68955e-11	4	8.23831e-12	4	3.29161e-11	0.0999088	9.65356e-11
2.98233	2.18573e-11	246.535	3.38159e-11	4	9.40843e-12	4	4.33952e-11	0.0998823	9.97475e-11
2.98222	7.24186e-12	246.539	4.99299e-11	4	6.66872e-12	4	3.8963e-11	0.0998979	8.83097e-11
2.98226	1.94159e-11	246.525	4.87093e-11	4	1.30203e-11	4	6.20438e-11	0.0999174	9.36133e-11
2.98219	1.46906e-11	246.532	3.67733e-11	4	8.78094e-12	4	6.32333e-11	0.0999073	8.64591e-11
2.9822	9.38498e-12	246.536	4.14594e-11	4	1.52589e-11	4	6.7057e-11	0.0998956	7.18208e-11
2.98227	1.62194e-11	246.532	5.61706e-11	4	1.27364e-11	4	9.04846e-11	0.0998948	7.01726e-11
2.98226	1.74115e-11	246.537	2.52026e-11	4	1.20814e-11	4	6.46946e-11	0.0999104	6.39921e-11
2.98227	1.8123e-11	246.532	4.52099e-11	4	2.21767e-11	4	8.0536e-11	0.0998815	6.55576e-11
2.9823	2.29163e-11	246.535	5.69083e-11	4	3.13621e-11	4	6.80176e-11	0.0999439	6.08671e-11
2.98226	1.92677e-11	246.542	5.10833e-11	4	1.86128e-11	4	7.22435e-11	0.0999104	7.44773e-11
2.98226	2.50074e-11	246.538	7.47492e-11	4	2.23846e-11	4	7.10568e-11	0.099908	7.34567e-11
2.9822	1.76068e-11	246.535	5.51124e-11	4	2.44631e-11	4	6.85863e-11	0.0999229	7.23687e-11
2.98216	1.76646e-11	246.533	7.89562e-11	4	2.79467e-11	4	9.231e-11	0.0999041	6.61574e-11
2.98224	3.17053e-11	246.534	7.03223e-11	4	3.30499e-11	4	7.51808e-11	0.0999213	5.83042e-11
2.98228	1.73787e-11	246.545	9.23593e-11	4	1.82293e-11	4	8.10817e-11	0.0999439	5.92627e-11
2.98224	2.3991e-11	246.54	8.2743e-11	4	2.09471e-11	4	9.18878e-11	0.0999096	6.6101e-11
2.98228	2.71645e-11	246.536	7.07167e-11	4	2.88131e-11	4	8.38553e-11	0.0999057	6.14246e-11
2.98227	2.741e-11	246.535	6.74709e-11	4	1.16193e-11	4	8.28697e-11	0.0999065	6.12715e-11
2.98228	2.32331e-11	246.534	7.65546e-11	4	2.38559e-11	4	8.44988e-11	0.0999306	6.54274e-11
2.98231	2.29332e-11	246.534	6.62609e-11	4	4.37559e-11	4	7.41705e-11	0.0999104	5.71367e-11
2.98224	2.90404e-11	246.54	5.98847e-11	4	3.02334e-11	4	8.63044e-11	0.0999096	6.23771e-11
2.98224	2.57053e-11	246.535	5.78065e-11	4	1.60156e-11	4	1.13308e-10	0.0999135	6.70726e-11
2.98223	1.50706e-11	246.533	6.27624e-11	4	3.74199e-11	4	1.14629e-10	0.0998909	4.98043e-11
2.98221	1.90089e-11	246.532	5.62149e-11	4	1.37354e-11	4	8.54147e-11	0.0999065	5.16747e-11
2.9822	3.42846e-11	246.531	5.71341e-11	4	2.31055e-11	4	1.05958e-10	0.0999353	4.96828e-11
2.98227	3.74264e-11	246.533	6.12937e-11	4	2.8584e-11	4	8.06888e-11	0.0999088	5.57874e-11
2.98221	2.31784e-11	246.538	5.82944e-11	4	1.65729e-11	4	1.00326e-10	0.099908	6.48239e-11
2.98224	2.73618e-11	246.535	7.23123e-11	4	1.67701e-11	4	7.25319e-11	0.0998901	5.71453e-11
2.98221	3.55951e-11	246.535	5.54905e-11	4	2.68276e-11	4	1.07979e-10	0.0999205	5.86276e-11
2.98218	2.0798e-11	246.535	4.44002e-11	4	7.18867e-12	4	9.47132e-11	0.0999003	5.83757e-11
2.98217	1.95922e-11	246.527	5.22738e-11	4	1.86598e-11	4	7.74614e-11	0.0999018	6.17446e-11
2.98219	1.21299e-11	246.532	5.58998e-11	4	1.73899e-11	4	9.78556e-11	0.0999158	4.58509e-11
2.98222	2.92233e-11	246.532	5.11068e-11	4	3.04596e-11	4	6.45889e-11	0.0999135	4.68401e-11
2.98222	2.2379e-11	246.536	5.49951e-11	4	2.969e-11	4	5.21848e-11	0.0999174	5.09392e-11
2.98225	1.82315e-11	246.535	3.19085e-11	4	2.79602e-11	4	5.93615e-11	0.0999151	5.53181e-11
2.98225	2.645e-11	246.54	6.40396e-11	4	3.38799e-11	4	7.83024e-11	0.0999127	6.2615e-11
2.98222	2.53751e-11	246.536	7.03984e-11	4	3.0977e-11	4	8.10924e-11	0.0999236	6.02468e-11
2.98219	2.13332e-11	246.539	6.02165e-11	4	2.66408e-11	4	6.44242e-11	0.0999236	5.97127e-11
2.98222	3.09003e-11	246.536	6.34523e-11	4	2.24474e-11	4	8.48292e-11	0.0999143	5.30586e-11
2.98224	2.24409e-11	246.534	7.10323e-11	4	2.68594e-11	4	1.3036e-10	0.0999166	4.69352e-11
2.98223	2.25448e-11	246.533	6.15546e-11	4	1.82437e-11	4	1.16297e-10	0.0999299	5.46927e-11
2.98223	2.6744e-11	246.534	6.32124e-11	4	8.64721e-12	4	1.10183e-10	0.0999462	4.77129e-11
2.98217	3.27618e-11	246.537	6.69262e-11	4	3.29783e-11	4	1.39676e-10	0.0998878	4.10106e-11
2.98227	3.76195e-11	246.538	7.7628e-11	4	2.57471e-11	4	9.72308e-11	0.0999221	4.94921e-11
2.98222	1.81425e-11	246.533	8.06409e-11	4	2.31246e-11	4	9.95306e-11	0.0999205	4.93377e-11
2.98217	2.70439e-11	246.533	7.64457e-11	4	1.45888e-11	4	8.92973e-11	0.0998987	4.94185e-11
2.98228	2.83883e-11	246.537	5.86265e-11	4	1.9714e-11	4	1.02913e-10	0.0999096	5.50399e-11
2.9822	1.36033e-11	246.535	5.59978e-11	4	1.98693e-11	4	7.8579e-11	0.0999018	5.25197e-11
2.98221	2.84017e-11	246.534	5.67283e-11	4	9.29723e-12	4	7.04928e-11	0.0999205	5.05951e-11
2.9822	1.73023e-11	246.539	6.55837e-11	4	7.9301e-12	4	9.28908e-11	0.0999244	5.2069e-11
2.98225	2.2101e-11	246.535	5.31294e-11	4	3.03611e-11	4	9.18693e-11	0.0999135	4.20347e-11
2.98221	2.72593e-11	246.535	8.20042e-11	4	3.86421e-11	4	7.09749e-11	0.0999135	4.31959e-11
2.98223	2.54737e-11	246.532	5.48669e-11	4	2.60167e-11	4	1.00869e-10	0.0999314	4.42217e-11
2.98224	3.14073e-11	246.54	5.56534e-11	4	1.35332e-11	4	1.05693e-10	0.099926	4.05851e-11
2.98223	3.43368e-11	246.536	6.2253e-11	4	2.6335e-11	4	1.17754e-10	0.0999065	4.26955e-11
2.98228	2.65614e-11	246.541	6.19763e-11	4	1.49288e-11	4	1.2502e-10	0.0999166	4.24505e-11
2.9823	2.94827e-11	246.535	5.38336e-11	4	2.01257e-11	4	9.02591e-11	0.0999135	5.05355e-11
2.98223	3.10667e-11	246.535	4.3549e-11	4	1.60985e-11	4	9.4069e-11	0.0999034	4.0143e-11
2.98223	3.96283e-11	246.532	5.52814e-11	4	1.21071e-11	4	8.50961e-11	0.0998925	3.96461e-11
2.98217	3.37089e-11	246.533	5.76474e-11	4	1.6807e-11	4	5.15073e-11	0.0999143	4.25482e-11
2.98219	2.37737e-11	246.538	7.73239e-11	4	1.624e-11	4	9.34893e-11	0.0999143	3.95401e-11
2.98217	2.15793e-11	246.536	8.18308e-11	4	7.79029e-12	4	7.8932e-11	0.0999158	4.45841e-11
2.98214	1.36271e-11	246.537	7.89493e-11	4	1.5173e-11	4	8.16982e-11	0.0998987	4.05345e-11
2.98227	1.05748e-11	246.53	5.38665e-11	4	2.04701e-11	4	9.01461e-11	0.0999158	4.8242e-11
2.98222	1.97029e-11	246.533	5.26142e-11	4	1.08001e-11	4	1.05087e-10	0.0998979	4.70837e-11
2.98221	3.25438e-11	246.538	5.06163e-11	4	1.42986e-11	4	7.96473e-11	0.0999306	4.01193e-11
2.98215	1.86412e-11	246.537	3.74257e-11	4	9.19342e-12	4	1.26067e-10	0.0999408	4.88979e-11
2.98224	1.16018e-11	246.536	4.37657e-11	4	2.28631e-11	4	9.37413e-11	0.0999088	4.96854e-11
2.98224	2.80749e-11	246.534	5.7653e-11	4	2.81007e-11	4	9.02214e-11	0.099926	5.22127e-11
2.98224	2.72024e-11	246.534	5.62352e-11	4	1.61672e-11	4	7.47925e-11	0.0998925	4.995e-11
2.98226	1.53878e-11	246.532	6.08923e-11	4	1.83505e-11	4	9.28204e-11	0.0999197	5.19699e-11
2.98225	3.92872e-11	298.206	4.60298e-11	4	7.44825e-12	4	8.94565e-11	0.0999034	5.05254e-11
3.49565	2.68669e-11	298.214	3.94834e-11	4	2.21262e-11	4	1.04114e-10	0.0999057	4.97436e-11
3.49567	3.6557e-11	298.211	6.27765e-11	4	8.96524e-12	4	1.02986e-10	0.0999127	4.88421e-11
3.49565	5.3395e-11	298.214	4.19943e-11	4	1.58205e-11	4	9.99218e-11	0.0998948	5.1401e-11
3.49562	4.1304e-11	298.212	4.60761e-11	4	1.46999e-11	4	8.77474e-11	0.0999034	4.87874e-11
3.49562	3.19154e-11	298.208	5.70449e-11	4	2.07149e-11	4	6.67444e-11	0.0999112	5.26879e-11
3.49565	2.38738e-11	298.206	5.71079e-11	4	1.42207e-11	4	5.60576e-11	0.0999003	4.62629e-11
3.49566	2.70669e-11	298.221	3.99774e-11	4	1.56319e-11	4	9.33305e-11	0.099908	3.97922e-11
3.49569	9.64748e-12	298.212	4.82712e-11	4	1.61268e-11	4	7.04537e-11	0.0998956	4.31935e-11
3.49565	2.74669e-11	298.209	4.16427e-11	4	7.67168e-12	4	5.09349e-11	0.0999003	4.44045e-11
3.49563	3.15556e-11	298.222	5.64483e-11	4	1.00842e-11	4	8.56842e-11	0.0999213	4.12684e-11
3.4957	1.89595e-11	298.215	3.51664e-11	4	1.07074e-11	4	9.59383e-11	0.0999088	4.96961e-11
3.49575	1.96489e-11	298.221	3.75279e-11	5	6.76364e-12	4	9.42673e-11	0.0999267	4.06622e-11
3.49568	2.62212e-11	298.218	3.40417e-11	5	6.51901e-12	4	1.08722e-10	0.0999065	3.89681e-11
3.49572	3.79016e-11	298.21	5.04084e-11	5	1.01637e-11	4	8.67843e-11	0.0999112	4.04099e-11
3.49568	2.79879e-11	298.221	4.3345e-11	5	8.577e-12	4	9.49697e-11	0.099901	4.46487e-11
3.49577	2.13645e-11	298.214	3.08245e-11	5	1.11921e-11	4	8.98071e-11	0.0999041	4.40173e-11
3.49568	2.92735e-11	298.218	3.93785e-11	5	1.22565e-11	4	7.51834e-11	0.0999283	4.01403e-11
3.49577	2.4105e-11	298.213	3.0346e-11	5	6.97873e-12	4	9.27302e-11	0.0999143	3.84532e-11
3.49572	2.32046e-11	298.208	3.52668e-11	5	9.0985e-12	4	4.67069e-11	0.0999229	3.64622e-11
3.49567	3.6619e-11	298.209	3.37943e-11	5	7.59585e-12	4	6.77692e-11	0.0999112	3.98451e-11
3.49568	2.71597e-11	298.209	2.85947e-11	5	6.92604e-12	4	6.39984e-11	0.0999158	3.58392e-11
3.49565	3.41123e-11	298.207	2.94534e-11	5	1.13461e-11	4	6.71365e-11	0.099908	4.31753e-11
3.49569	3.2815e-11	298.214	2.92919e-11	5	1.2927e-11	4	7.3235e-11	0.099933	4.07242e-11
3.49578	4.03231e-11	298.21	2.97379e-11	5	1.00383e-11	4	5.41417e-11	0.0999135	4.54049e-11
3.49567	4.65657e-11	298.21	3.55482e-11	5	2.76806e-11	4	8.17334e-11	0.0999244	3.35627e-11
3.49565	4.66856e-11	298.216	3.34669e-11	5	2.73001e-11	4	8.66201e-11	0.0999244	3.74674e-11
3.49564	5.35644e-11	298.21	2.898e-11	5	3.19381e-11	5	6.86524e-11	0.0999088	3.88381e-11
3.49577	4.73826e-11	298.213	6.05061e-11	5	4.73317e-11	5	5.84537e-11	0.0999057	3.80016e-11
3.49575	4.83762e-11	298.208	7.80422e-11	5	5.1318e-11	5	7.98104e-11
3.49573	4.6604e-11	298.213	9.28369e-11	5	3.67397e-11	5	8.51047e-11
3.49574	4.21042e-11	298.211	8.99375e-11	5	5.64151e-11	5	9.79575e-11
3.49564	5.05746e-11	298.214	9.94645e-11	5	6.08349e-11	5	9.63789e-11
3.49577	4.27559e-11	298.212	1.18799e-10	5	7.5004e-11	5	1.13439e-10
3.49563	4.81624e-11	298.213	9.10787e-11	5	6.12597e-11	5	1.48567e-10
3.49562	4.79651e-11	298.216	9.24527e-11	5	7.03953e-11	5	2.19794e-10
3.49569	4.64262e-11	298.212	9.48476e-11	5	6.72089e-11	5	2.83568e-10
3.49571	4.97197e-11	298.213	8.1041e-11	5	7.83915e-11	5	3.32188e-10
3.49569	4.45212e-11	298.211	1.12689e-10	5	5.3997e-11	5	3.39361e-10
3.49568	4.51356e-11	298.21	1.13759e-10	5	5.73102e-11	5	3.79356e-10
3.49578	4.04668e-11	298.21	1.22852e-10	5	6.77626e-11	5	4.40018e-10
3.49574	3.70241e-11	298.216	1.14109e-10	5	6.16991e-11	5	4.15231e-10
3.49564	4.15716e-11	298.214	1.45696e-10	5	5.30863e-11	5	4.82907e-10
3.49573	4.92375e-11	298.212	1.07721e-10	5	7.1057e-11	5	5.6841e-10
3.4957	4.75829e-11	298.206	1.31657e-10	5	6.13139e-11	5	4.16328e-10
3.49573	4.24869e-11	298.207	1.18673e-10	5	6.64893e-11	5	5.04523e-10
3.49577	4.66255e-11	298.203	1.44804e-10	5	5.22863e-11	5	5.47231e-10
3.49571	4.95295e-11	298.216	1.12935e-10	5	6.4319e-11	5	5.10289e-10
3.49568	4.74261e-11	298.208	1.21759e-10	5	6.10242e-11	5	5.47691e-10
3.49574	4.97283e-11	298.196	1.0587e-10	5	6.47601e-11	5	5.18047e-10
3.49572	4.46067e-11	298.207	1.22054e-10	5	6.63328e-11	5	4.97816e-10
3.49568	4.61137e-11	298.212	1.47667e-10	5	6.84726e-11	5	5.61668e-10
3.49572	4.82802e-11	298.208	1.54396e-10	5	5.57055e-11	5	5.82569e-10
3.49572	4.73838e-11	298.206	1.36e-10	5	5.81066e-11	5	5.91152e-10
3.49568	3.7656e-11	298.207	1.51804e-10	5	5.47763e-11	5	5.61781e-10
3.49566	3.52615e-11	298.203	1.51945e-10	5	6.50205e-11	5	5.79319e-10
3.49567	4.02156e-11	298.208	1.39871e-10	5	6.20014e-11	5	5.28853e-10
3.49566	4.49504e-11	298.207	1.41087e-10	5	7.63984e-11	5	4.77332e-10
3.49562	4.93745e-11	298.204	1.53651e-10	5	5.90996e-11	5	5.20541e-10
3.49572	3.82254e-11	298.206	1.65066e-10	5	6.2567e-11	5	4.97604e-10
3.49558	4.71149e-11	298.204	1.54289e-10	5	5.87331e-11	5	5.0039e-10
3.49571	5.03867e-11	298.204	1.67927e-10	5	5.42428e-11	5	5.35171e-10
3.49578	4.9035e-11	298.203	1.5248e-10	5	6.91729e-11	5	5.43709e-10
3.49572	3.69919e-11	298.204	1.43965e-10	5	7.57519e-11	5	6.18392e-10
3.49574	4.74968e-11	298.205	1.80566e-10	5	6.77149e-11	5	5.79712e-10
3.4957	4.58318e-11	298.209	1.43291e-10	5	5.46956e-11	5	5.61337e-10
3.49568	4.97348e-11	298.207	1.8954e-10	5	7.54073e-11	5	6.11007e-10
3.49563	5.15273e-11	298.209	1.86674e-10	5	6.85023e-11	5	5.75073e-10
3.4957	4.18369e-11	298.206	1.71903e-10	5	6.27384e-11	5	5.43066e-10
3.49573	4.95128e-11	298.21	1.70883e-10	5	6.19024e-11	5	5.90913e-10
3.49573	4.86273e-11	298.216	1.92675e-10	5	6.40696e-11	5	5.85278e-10
3.49569	3.58381e-11	298.208	1.42295e-10	5	5.90761e-11	5	6.11698e-10
3.49574	4.71849e-11	298.205	1.84406e-10	5	6.21193e-11	5	6.11945e-10
3.49567	4.62931e-11	298.207	1.48323e-10	5	6.85496e-11	5	5.12434e-10
3.49575	5.03259e-11	298.206	1.6582e-10	5	7.0842e-11	5	4.67342e-10
3.4957	4.6325e-11	298.209	1.43511e-10	5	5.15166e-11	5	5.22813e-10
3.49571	5.0866e-11	298.214	1.79676e-10	5	5.36819e-11	5	5.14579e-10
3.49573	5.09718e-11	298.204	1.7452e-10	5	5.08563e-11	5	5.98145e-10
3.49576	5.0045e-11	298.207	1.68186e-10	5	6.05492e-11	5	5.76399e-10
3.49575	3.90514e-11	298.208	1.48846e-10	5	6.91704e-11	5	5.37342e-10
3.49564	4.85811e-11	298.206	1.63762e-10	5	5.35024e-11	5	6.117e-10
3.49578	4.59156e-11	298.204	1.51794e-10	5	7.30838e-11	5	5.70271e-10
3.49575	4.88257e-11	298.208	1.81572e-10	5	6.08942e-11	5	5.64037e-10
3.49569	5.1776e-11	298.202	1.42266e-10	5	6.48213e-11	5	6.09552e-10
3.49569	3.71227e-11	298.208	1.44161e-10	5	5.17563e-11	5	5.14096e-10
3.49566	4.27366e-11	298.205	1.70988e-10	5	5.10621e-11	5	6.537e-10
3.49571	4.0016e-11	298.207	1.43438e-10	5	6.09702e-11	5	6.2262e-10
3.49569	4.08058e-11	298.206	1.58522e-10	5	5.56207e-11	5	5.89603e-10
3.49573	4.48442e-11	298.209	1.6082e-10	5	6.42929e-11	5	6.22747e-10
3.49572	4.26384e-11	298.205	1.68202e-10	5	4.91276e-11	5	5.74826e-10
3.49568	4.65019e-11	298.206	1.56767e-10	5	5.29746e-11	5	6.30462e-10
3.49566	4.27729e-11	298.201	1.6232e-10	5	6.72523e-11	5	5.71588e-10
3.49576	4.39524e-11	298.208	1.57329e-10	5	6.03841e-11	5	6.33516e-10
3.49572	4.14297e-11	298.209	1.90177e-10	5	5.61767e-11	5	6.06007e-10
3.49574	4.21674e-11	298.206	1.59371e-10	5	4.58754e-11	5	5.50959e-10
3.49564	2.70171e-11	298.207	1.71972e-10	5	5.17288e-11	5	6.18519e-10
3.49567	4.51822e-11	298.2	1.80329e-10	5	6.29712e-11	5	6.95859e-10
3.49566	4.15143e-11	298.203	1.81364e-10	5	5.1756e-11	5	5.83855e-10
3.49564	4.41956e-11	298.202	1.80402e-10	5	5.08942e-11	5	6.53199e-10
3.49573	4.3352e-11	298.203	1.8684e-10	5	4.18579e-11	5	6.51798e-10
0.927802	4.64622e-11	298.209	1.94925e-10	5	4.99303e-11	5	5.82305e-10
0.927862	4.41047e-11	349.547	1.3578e-10	5	4.62159e-11	5	5.47173e-10
0.927798	3.76693e-11	349.551	1.57726e-10	5	4.28139e-11	5	5.621e-10
0.927823	3.38904e-11	349.553	1.63719e-10	5	5.42645e-11	5	5.68417e-10
0.927858	3.3641e-11	349.54	1.85127e-10	5	4.92358e-11	5	5.53262e-10
0.927868	3.28918e-11	349.544	1.44975e-10	5	4.78704e-11	5	6.21347e-10
0.927808	2.5114e-11	349.547	1.60984e-10	5	5.94012e-11	5	6.29618e-10
0.927735	4.01644e-11	349.548	1.5409e-10	5	7.06169e-11	5	5.79747e-10
0.927796	3.25497e-11	349.548	1.57604e-10	5	6.73542e-11	5	5.9107e-10
0.927864	3.15229e-11	349.55	2.17584e-10	5	5.72512e-11	5	5.46412e-10
0.927816	2.08244e-11	349.548	2.22003e-10	5	6.19209e-11	5	5.23107e-10
0.927889	2.43676e-11	349.546	1.96239e-10	5	4.71992e-11	5	4.91498e-10
0.927824	1.53274e-11	349.548	1.81559e-10	6	4.67496e-11	5	5.71771e-10
0.92782	1.44798e-11	349.555	1.51195e-10	6	4.44336e-11	5	7.19651e-10
0.927887	1.29875e-11	349.558	1.40669e-10	6	4.30696e-11	5	7.86552e-10
0.927812	8.95507e-12	349.556	1.50062e-10	6	4.24728e-11	5	8.3642e-10
0.92783	1.51101e-11	349.548	1.22986e-10	6	5.0189e-11	5	6.97198e-10
0.927766	5.64585e-12	349.549	1.41736e-10	6	3.73388e-11	5	6.29059e-10
0.927801	8.98328e-12	349.548	1.48012e-10	6	4.34645e-11	5	6.13701e-10
0.927834	9.57505e-12	349.552	1.38768e-10	6	4.33856e-11	5	5.61987e-10
0.927837	8.494e-12	349.554	1.43543e-10	6	4.49548e-11	5	5.27107e-10
0.927788	8.27353e-12	349.55	1.1368e-10	6	5.3366e-11	5	4.96402e-10
0.927819	8.78374e-12	349.557	1.29551e-10	6	4.48854e-11	5	5.14792e-10
0.927845	1.05201e-11	349.55	1.27516e-10	6	2.45175e-11	5	5.86462e-10
0.927831	9.31028e-12	349.552	1.23197e-10	6	5.36168e-11	5	5.27074e-10
0.927824	7.72978e-12	349.536	1.64447e-10	6	6.17198e-11	5	5.5244e-10
0.927776	7.78008e-12	349.548	1.91539e-10	6	6.63491e-11	5	5.52582e-10
0.927746	9.28195e-12	349.551	1.69293e-10	6	6.87916e-11	5	5.93206e-10
0.927777	1.34491e-11	349.551	2.16495e-10	6	5.96083e-11	6	6.30572e-10
0.927818	9.92678e-12	349.557	2.40419e-10	6	5.89629e-11	6	6.31264e-10
0.927837	8.24299e-12	349.551	2.05375e-10	6	6.7923e-11	6	7.99984e-10
0.92783	8.67316e-12	349.55	2.57079e-10	6	6.94269e-11	6	8.86123e-10
0.92785	9.4151e-12	349.55	2.33399e-10	6	6.78366e-11	6	8.73305e-10
0.927855	8.58132e-12	349.55	2.45661e-10	6	5.93385e-11	6	1.02092e-09
0.927844	8.44315e-12	349.551	2.43477e-10	6	6.95052e-11	6	1.07475e-09
0.927896	7.95215e-12	349.553	2.78403e-10	6	7.02904e-11	6	1.12339e-09
0.927858	7.64803e-12	349.555	2.67192e-10	6	7.00271e-11	6	1.21191e-09
0.927805	4.31605e-12	349.551	2.71434e-10	6	6.82216e-11	6	1.35651e-09
0.927921	7.55081e-12	349.546	2.64694e-10	6	6.83283e-11	6	1.43088e-09
0.927887	7.80564e-12	349.551	2.63773e-10	6	6.5694e-11	6	1.37948e-09
0.92787	7.90465e-12	349.554	2.68623e-10	6	7.02541e-11	6	1.4379e-09
0.927791	1.11184e-11	349.556	2.79864e-10	6	6.33464e-11	6	1.50689e-09
0.927828	1.14116e-11	349.552	2.62646e-10	6	6.95775e-11	6	1.52979e-09
0.92786	7.7447e-12	349.545	2.64648e-10	6	6.66428e-11	6	1.50106e-09
0.927859	8.60053e-12	349.55	2.66037e-10	6	7.04006e-11	6	1.53336e-09
0.927855	2.43473e-12	349.544	2.66933e-10	6	6.18135e-11	6	1.53362e-09
0.927845	7.78978e-12	349.54	2.68499e-10	6	6.84882e-11	6	1.5793e-09
0.927835	7.73344e-12	349.554	2.63661e-10	6	6.88515e-11	6	1.58296e-09
0.927839	8.58716e-12	349.548	2.44877e-10	6	6.51742e-11	6	1.57542e-09
0.927827	8.10579e-12	349.547	2.55695e-10	6	6.57885e-11	6	1.52806e-09
0.927805	7.78935e-12	349.55	2.72958e-10	6	6.99437e-11	6	1.62787e-09
0.927836	7.59819e-12	349.55	2.479e-10	6	7.03805e-11	6	1.60355e-09
0.927823	8.36499e-12	349.555	2.57922e-10	6	6.53486e-11	6	1.58128e-09
0.927814	1.82474e-12	349.541	2.66031e-10	6	6.56637e-11	6	1.65335e-09
0.92782	2.4248e-12	349.539	2.74378e-10	6	7.1507e-11	6	1.63129e-09
0.927819	9.17164e-12	349.542	2.74928e-10	6	6.31284e-11	6	1.60907e-09
0.927855	6.38365e-12	349.542	2.65811e-10	6	6.45403e-11	6	1.54529e-09
0.927855	7.61814e-12	349.541	2.49197e-10	6	6.966e-11	6	1.56866e-09
0.927827	8.33783e-12	349.544	2.54154e-10	6	7.06849e-11	6	1.60745e-09
0.927809	7.39631e-12	349.543	2.49973e-10	6	6.94755e-11	6	1.63416e-09
0.927844	7.88552e-12	349.546	2.5877e-10	6	7.05711e-11	6	1.63201e-09
0.927837	1.08389e-11	349.549	2.62352e-10	6	6.62533e-11	6	1.63991e-09
0.927878	7.35306e-12	349.55	2.39016e-10	6	6.67084e-11	6	1.61624e-09
0.92786	8.08109e-12	349.551	2.56623e-10	6	7.23869e-11	6	1.57649e-09
0.927858	1.29211e-11	349.548	2.44437e-10	6	7.13457e-11	6	1.6001e-09
0.927824	2.53191e-12	349.555	2.64664e-10	6	6.83096e-11	6	1.65287e-09
0.927793	1.9112e-12	349.558	2.4078e-10	6	6.80151e-11	6	1.64858e-09
0.927808	7.65426e-12	349.545	2.44656e-10	6	7.15213e-11	6	1.66924e-09
0.927803	7.74419e-12	349.548	2.3849e-10	6	6.24889e-11	6	1.60339e-09
0.927825	8.15286e-12	349.556	2.63608e-10	6	6.99809e-11	6	1.63713e-09
0.927858	8.69931e-12	349.551	2.72048e-10	6	6.20612e-11	6	1.64262e-09
0.927788	8.6003e-12	349.544	2.32695e-10	6	6.32911e-11	6	1.66738e-09
0.927763	7.759e-12	349.549	2.37951e-10	6	5.7801e-11	6	1.67939e-09
0.927834	2.84149e-12	349.548	2.36221e-10	6	6.27271e-11	6	1.64895e-09
0.927834	8.33502e-12	349.551	2.44618e-10	6	6.99357e-11	6	1.58681e-09
0.927918	8.31301e-12	349.55	2.44012e-10	6	7.0919e-11	6	1.60894e-09
0.92783	7.82142e-12	349.553	2.42951e-10	6	6.81828e-11	6	1.57438e-09
0.927852	1.14002e-11	349.542	2.50994e-10	6	6.87265e-11	6	1.70917e-09
0.927881	7.30175e-12	349.548	2.43717e-10	6	6.72382e-11	6	1.70693e-09
0.927832	7.69198e-12	349.55	2.41793e-10	6	6.92965e-11	6	1.63757e-09
0.927862	7.50612e-12	349.555	2.53461e-10	6	5.94844e-11	6	1.7079e-09
0.927877	7.73056e-12	349.543	2.37178e-10	6	6.24423e-11	6	1.67207e-09
0.927922	7.88992e-12	349.546	2.54766e-10	6	5.78943e-11	6	1.67663e-09
0.927802	7.51146e-12	349.55	2.32726e-10	6	6.32271e-11	6	1.6956e-09
0.927803	7.85684e-12	349.544	2.62665e-10	6	6.07762e-11	6	1.66812e-09
0.92782	7.84702e-12	349.542	2.47836e-10	6	6.47868e-11	6	1.70522e-09
0.927873	7.70005e-12	349.551	2.40869e-10	6	6.09895e-11	6	1.65847e-09
0.927864	7.65212e-12	349.544	2.60887e-10	6	6.52416e-11	6	1.66512e-09
0.927884	7.518e-12	349.55	2.36562e-10	6	6.35079e-11	6	1.64758e-09
0.927873	6.52478e-12	349.547	2.64878e-10	6	5.96007e-11	6	1.67754e-09
0.927859	7.54325e-12	349.553	2.51129e-10	6	6.0578e-11	6	1.6386e-09
0.927925	7.51091e-12	349.552	2.56633e-10	6	6.4902e-11	6	1.68863e-09
0.92789	7.13692e-12	349.554	2.61882e-10	6	6.27359e-11	6	1.65337e-09
0.927876	7.88264e-12	349.552	2.46472e-10	6	6.16503e-11	6	1.61432e-09
0.927843	8.06951e-12	349.55	2.50182e-10	6	6.20793e-11	6	1.67416e-09
0.927891	7.39815e-12	349.554	2.52426e-10	6	6.10879e-11	6	1.64001e-09
0.927874	7.31593e-12	349.553	2.33715e-10	6	6.44662e-11	6	1.6981e-09
0.927922	7.47689e-12	349.549	2.38553e-10	6	6.2425e-11	6	1.65418e-09
0.927913	7.8388e-12	349.554	2.44574e-10	6	6.34514e-11	6	1.63214e-09
0.927911	7.1282e-12	349.548	2.52335e-10	6	6.24168e-11	6	1.65475e-09
		349.55	2.4276e-10	6	6.34943e-11	6	1.70375e-09
		400.576	2.31851e-10	6	6.42655e-11	6	1.60134e-09
		400.566	2.27657e-10	6	6.39344e-11	6	1.66356e-09
		400.569	2.35415e-10	6	6.35048e-11	6	1.64373e-09
		400.572	2.30133e-10	6	6.371e-11	6	1.66699e-09
		400.568	2.27831e-10	6	6.10455e-11	6	1.70977e-09
		400.566	2.26298e-10	6	6.31728e-11	6	1.67996e-09
		400.575	2.43377e-10	6	5.49686e-11	6	1.68447e-09
		400.568	2.40887e-10	6	5.54388e-11	6	1.7266e-09
		400.576	2.41372e-10	6	6.22823e-11	6	1.68685e-09
		400.567	2.36927e-10	6	5.55961e-11	6	1.6234e-09
		400.576	2.034e-10	6	5.70306e-11	6	1.64223e-09
		400.574	2.11637e-10	6	4.88593e-11	6	1.74003e-09
		400.566	2.2412e-10	6	4.77812e-11	6	1.71686e-09
		400.567	2.04688e-10	6	5.13514e-11	6	1.65505e-09
		400.567	1.84685e-10	6	5.51353e-11	6	1.61691e-09
		400.563	1.83973e-10	1	4.84426e-11	6	1.55835e-09
		400.564	1.90216e-10	1	4.27281e-11	7	1.45089e-09
		400.573	1.82666e-10	1	2.99103e-11	7	1.45006e-09
		400.571	1.76702e-10	1	4.97332e-11	7	1.33872e-09
		400.571	1.558e-10	1	4.47544e-11	7	1.37921e-09
		400.575	1.41384e-10	1	5.15539e-11	7	1.24368e-09
		400.572	1.77166e-10	1	4.94885e-11	7	1.21622e-09
		400.572	1.86268e-10	1	5.34991e-11	7	1.2606e-09
		400.577	1.56482e-10	1	5.65694e-11	7	1.22967e-09
		400.575	1.73252e-10	1	4.70276e-11	7	1.33005e-09
		400.571	1.7385e-10	1	4.87608e-11	7	1.5395e-09
		400.567	2.0749e-10	1	4.99415e-11	7	1.57261e-09
		400.578	1.91612e-10	1	5.54574e-11	7	1.65549e-09
		400.572	2.07334e-10	1	5.6759e-11	7	1.70136e-09
		400.576	2.25937e-10	1	5.56161e-11	7	1.804e-09
		400.567	2.33931e-10	1	5.23043e-11	7	1.81149e-09
		400.57	2.26756e-10	1	4.81728e-11	7	1.82546e-09
		400.574	2.32357e-10	1	4.97601e-11	7	1.83573e-09
		400.574	2.19036e-10	1	4.94979e-11	7	1.85598e-09
		400.56	2.1676e-10	1	5.11277e-11	7	1.86307e-09
		400.575	2.28318e-10	1	4.4086e-11	7	1.86328e-09
		400.574	2.29066e-10	1	5.06388e-11	7	1.88261e-09
		400.576	2.37257e-10	1	5.1155e-11	7	1.91984e-09
		400.572	2.33387e-10	1	4.96892e-11	7	1.89367e-09
		400.575	2.30217e-10	1	5.02212e-11	7	1.86832e-09
		400.575	2.31424e-10	1	4.76688e-11	7	1.89758e-09
		400.572	2.33145e-10	1	5.04569e-11	7	1.90763e-09
		400.573	2.40273e-10	1	5.04323e-11	7	1.95278e-09
		400.576	2.45721e-10	1	5.00669e-11	7	1.91743e-09
		400.569	2.49717e-10	1	4.80255e-11	7	1.91726e-09
		400.568	2.37443e-10	1	5.03568e-11	7	1.91833e-09
		400.57	2.37814e-10	1	4.73134e-11	7	1.92787e-09
		400.568	2.46999e-10	1	4.37635e-11	7	1.89849e-09
		400.574	2.37941e-10	1	4.31558e-11	7	1.92833e-09
		400.568	2.41553e-10	1	4.93983e-11	7	1.92836e-09
		400.566	2.42736e-10	1	5.06891e-11	7	1.92629e-09
		400.575	2.36694e-10	1	4.94123e-11	7	1.89888e-09
		400.568	2.35101e-10	1	5.01903e-11	7	1.92683e-09
		400.568	2.50761e-10	1	4.95929e-11	7	1.94113e-09
		400.566	2.45852e-10	1	4.93142e-11	7	1.91266e-09
		400.574	2.31661e-10	1	4.3229e-11	7	1.91896e-09
		400.57	2.38661e-10	1	4.31425e-11	7	1.90304e-09
		400.577	2.34135e-10	1	4.29751e-11	7	1.93389e-09
		400.563	2.32558e-10	1	4.09986e-11	7	1.95243e-09
		400.568	2.39169e-10	1	4.25829e-11	7	1.90773e-09
		400.574	2.34787e-10	1	4.35281e-11	7	1.94764e-09
		400.576	2.37179e-10	1	4.15877e-11	7	1.90163e-09
		400.573	2.42207e-10	1	4.17516e-11	7	1.94298e-09
		400.57	2.46431e-10	1	4.26316e-11	7	1.95445e-09
		400.566	2.28159e-10	1	4.23295e-11	7	1.87121e-09
		400.562	2.27488e-10	1	4.33277e-11	7	1.94296e-09
		400.568	2.18474e-10	1	4.30251e-11	7	1.94864e-09
		400.564	2.19e-10	1	4.25648e-11	7	1.93252e-09
		400.569	2.32413e-10	1	4.39702e-11	7	1.94467e-09
		400.569	2.38219e-10	1	4.33281e-11	7	1.9278e-09
		400.574	2.22824e-10	1	4.27095e-11	7	1.9173e-09
		400.562	2.23268e-10	1	4.22364e-11	7	1.93515e-09
		400.574	2.32356e-10	1	4.05628e-11	7	1.90089e-09
		400.568	2.29236e-10	1	3.49249e-11	7	1.8937e-09
		400.567	2.20329e-10	1	3.65923e-11	7	1.92269e-09
		400.567	2.1373e-10	1	3.54788e-11	7	1.90544e-09
		400.572	2.21106e-10	1	3.55741e-11	7	1.90878e-09
		400.57	2.09142e-10	1	3.55819e-11	7	1.91814e-09
		400.568	2.20537e-10	1	3.56317e-11	7	1.89768e-09
		400.571	2.20823e-10	1	3.69207e-11	7	1.90473e-09
		400.57	2.17978e-10	1	3.59922e-11	7	1.85194e-09
		400.569	2.17624e-10	1	3.14155e-11	7	1.89292e-09
		400.571	2.17326e-10	1	3.56055e-11	7	1.89475e-09
		400.572	2.10016e-10	1	3.62883e-11	7	1.83752e-09
		400.566	2.053e-10	1	3.40916e-11	7	1.93567e-09
		400.569	2.07327e-10	1	3.5108e-11	7	1.90065e-09
		400.568	2.16915e-10	1	3.49171e-11	7	1.9087e-09
		400.569	2.00632e-10	1	3.4239e-11	7	1.88564e-09
		400.566	1.95909e-10	1	3.3967e-11	7	1.88456e-09
		400.578	2.04456e-10	1	3.50875e-11	7	1.91853e-09
		400.577	2.07057e-10	1	3.69982e-11	7	1.87459e-09
		400.58	2.0447e-10	1	3.66378e-11	7	1.8496e-09
		400.573	2.07184e-10	1	3.60302e-11	7	1.90936e-09
		400.574	1.97513e-10	1	3.64924e-11	7	1.85717e-09
		400.577	1.98912e-10	1	3.56819e-11	7	1.85167e-09
		400.579	2.02964e-10	1	3.54746e-11	7	1.83828e-09
		400.571	2.01356e-10	1	3.49624e-11	7	1.87018e-09
		400.573	1.90875e-10	1	3.52293e-11	7	1.83473e-09
		400.57	1.94449e-10	1	3.44468e-11	7	1.84798e-09
		394.241	2.02977e-10	1	3.58874e-11	7	1.89698e-09
		92.7963	1.96459e-10	1	3.64716e-11	7	1.84558e-09
		92.7984	1.9946e-10	1	3.61888e-11	7	1.87725e-09
		92.7915	1.98159e-10	1	3.63725e-11	7	1.86377e-09
		92.7894	1.94595e-10	1	3.60281e-11	7	1.84776e-09
		92.7981	1.99379e-10	1	3.59959e-11	7	1.78839e-09
		92.7985	1.95589e-10	1	3.49831e-11	7	1.82191e-09
		92.8022	2.04126e-10	1	3.24546e-11	7	1.85353e-09
		92.7991	2.04488e-10	1	2.65761e-11	7	1.79844e-09
		92.7933	1.79248e-10	1	2.35285e-11	7	1.80696e-09
		92.7954	1.76311e-10	1	1.48674e-11	7	1.85635e-09
		92.7972	1.72292e-10	1	2.08068e-11	7	1.6544e-09
		92.7929	1.67537e-10	1	2.27361e-11	1	1.55054e-09
		92.7999	1.63959e-10	1	1.05941e-11	1	1.42606e-09
		92.7914	1.67017e-10	1	8.87142e-12	1	1.34566e-09
		92.7971	1.70368e-10	1	6.86012e-12	1	1.2365e-09
		92.797	1.37612e-10	1	1.35219e-11	1	1.17136e-09
		92.7938	1.47424e-10	1	7.03031e-12	1	1.10984e-09
		92.7936	1.58461e-10	1	7.6098e-12	1	1.0791e-09
		92.7924	1.25689e-10	1	1.07076e-11	1	1.06546e-09
		92.7943	1.44813e-10	1	6.68851e-12	1	1.0085e-09
		92.7977	1.46526e-10	1	6.1409e-12	1	9.87554e-10
		92.7974	1.37423e-10	1	6.9294e-12	1	9.51267e-10
		92.7969	1.24216e-10	1	1.22007e-11	1	9.5102e-10
		92.7896	1.1135e-10	1	6.50849e-12	1	8.89573e-10
		92.7957	1.18085e-10	1	8.88685e-12	1	8.9756e-10
		92.7908	1.25681e-10	1	6.22787e-12	1	8.56693e-10
		92.7923	1.29488e-10	1	5.67043e-12	1	8.12428e-10
		92.7901	1.13685e-10	1	5.78507e-12	1	8.13454e-10
		92.795	1.1424e-10	1	6.63084e-12	1	7.67204e-10
		92.7919	9.71909e-11	1	6.16965e-12	1	6.33312e-10
		92.7945	1.21301e-10	1	9.202e-12	1	6.46529e-10
		92.7925	1.10305e-10	1	6.31375e-12	1	6.0003e-10
		92.7878	1.12396e-10	1	6.21766e-12	1	6.10678e-10
		92.7823	1.02595e-10	1	6.43376e-12	1	6.21537e-10
		92.7933	9.30802e-11	1	6.2115e-12	1	6.11437e-10
		92.7943	8.99406e-11	1	6.39705e-12	1	6.20722e-10
		92.7942	7.9714e-11	1	6.11315e-12	1	6.90493e-10
		92.7968	9.15269e-11	1	6.39908e-12	1	7.14724e-10
		92.7964	8.76212e-11	1	6.24735e-12	1	6.64485e-10
		92.7963	1.0579e-10	1	6.42129e-12	1	5.65506e-10
		92.7986	9.96718e-11	1	6.2253e-12	1	5.63108e-10
		92.7961	9.52343e-11	1	6.06819e-12	1	5.17238e-10
		92.7913	7.36425e-11	1	5.86541e-12	1	5.56463e-10
		92.7914	8.44705e-11	1	6.02174e-12	1	5.68789e-10
		92.7882	9.3643e-11	1	6.06873e-12	1	5.57386e-10
		92.796	9.03071e-11	1	6.21376e-12	1	4.94382e-10
		92.7964	8.76303e-11	1	5.71704e-12	1	4.67306e-10
		92.7968	9.84336e-11	1	5.89994e-12	1	4.77459e-10
		92.7957	7.71704e-11	1	5.67152e-12	1	4.70435e-10
		92.7973	8.66638e-11	1	5.83268e-12	1	4.49477e-10
		92.7986	8.8966e-11	1	5.49493e-12	1	4.31505e-10
		92.7921	9.16255e-11	1	5.5519e-12	1	4.65038e-10
		92.7954	8.49809e-11	1	5.41342e-12	1	4.45998e-10
		92.7897	8.13407e-11	1	5.71174e-12	1	4.04806e-10
		92.7908	7.58354e-11	1	5.56351e-12	1	4.24452e-10
		92.7882	8.9283e-11	1	5.80829e-12	1	3.94396e-10
		92.795	8.19966e-11	1	4.78016e-12	1	4.15777e-10
		92.7892	8.52518e-11	1	5.62679e-12	1	4.22802e-10
		92.7926	8.80383e-11	1	5.93999e-12	1	4.05807e-10
		92.7939	7.52964e-11	1	5.39495e-12	1	3.76645e-10
		92.7924	7.02795e-11	1	5.2673e-12	1	3.93211e-10
		92.7925	7.60174e-11	1	5.10388e-12	1	3.78286e-10
		92.789	6.68474e-11	1	5.13934e-12	1	3.82802e-10
		92.7959	7.35515e-11	1	5.44833e-12	1	3.77357e-10
		92.7954	8.29347e-11	1	5.56499e-12	1	4.17647e-10
		92.7904	7.47044e-11	1	5.67488e-12	1	3.71385e-10
		92.7873	7.64627e-11	1	5.53935e-12	1	3.55273e-10
		92.7922	7.95557e-11	1	5.52704e-12	1	3.59566e-10
		92.7924	8.2781e-11	1	5.73184e-12	1	3.16395e-10
		92.7947	7.9584e-11	1	5.29559e-12	1	3.35327e-10
		92.7953	7.57322e-11	1	5.68166e-12	1	3.01282e-10
		92.7918	8.84499e-11	1	5.38981e-12	1	3.27972e-10
		92.7932	8.59369e-11	1	5.26886e-12	1	3.04246e-10
		92.7893	6.29712e-11	1	5.44085e-12	1	3.61611e-10
		92.7914	6.93358e-11	1	5.50514e-12	1	3.27605e-10
		92.785	7.48591e-11	1	5.45137e-12	1	3.04565e-10
		92.7927	6.64703e-11	1	5.08089e-12	1	2.8428e-10
		92.7924	8.30666e-11	1	5.37812e-12	1	2.99975e-10
		92.7933	7.18373e-11	1	5.43064e-12	1	2.94158e-10
		92.7982	7.35812e-11	1	5.44974e-12	1	3.04607e-10
		92.7982	7.57851e-11	1	5.50998e-12	1	3.29249e-10
		92.7901	9.17585e-11	1	5.4979e-12	1	3.14073e-10
		92.7929	6.71368e-11	1	5.36456e-12	1	2.79008e-10
		92.7911	6.67034e-11	1	5.75429e-12	1	2.56292e-10
		92.7918	6.99074e-11	1	5.72358e-12	1	2.67324e-10
		92.7929	7.76008e-11	1	5.41022e-12	1	3.36677e-10
		92.7935	6.97484e-11	1	5.26364e-12	1	3.88099e-10
		92.7972	6.01132e-11	1	5.55517e-12	1	5.11745e-10
		92.7924	6.04243e-11	1	5.08572e-12	1	5.10172e-10
		92.7978	8.03939e-11	1	5.24034e-12	1	6.0467e-10
		92.7959	6.95474e-11	1	5.54426e-12	1	6.52664e-10
		92.7953	7.23742e-11	1	5.29239e-12	1	6.30643e-10
		92.7971	6.32689e-11	1	5.10061e-12	1	6.46014e-10
		92.7923	6.25389e-11	1	4.7433e-12	1	6.47743e-10
		92.7993	6.8301e-11	1	5.4414e-12	1	6.203e-10
		92.7929	7.28136e-11	1	5.01753e-12	1	5.3874e-10
		92.7937	7.72006e-11	1	5.32653e-12	1	4.86183e-10
		92.7977	6.27723e-11	1	5.39627e-12	1	4.10038e-10
		92.7963	6.86084e-11	1	5.38116e-12	1	3.66108e-10

## Sheet: M308A
TRPV1 M308A
sample1(*note* last perfusion step is 10 uM cap)		sample2(*note* last perfusion step is 10 uM cap)		sample3(*note* last perfusion step is 10 uM cap, first two steps are the same perfusion)
perfusion line	current (Amps)	perfusion line	current (Amps)	perfusion line	current (Amps)
0.928037	8.43855e-12	0.928086	3.59613e-12	0.0555432	2.28579e-12
0.928028	8.34293e-12	0.928102	6.2551e-12	0.0555315	2.22818e-12
0.928079	9.68325e-12	0.928065	3.57298e-12	0.0555899	2.06919e-12
0.928014	8.86954e-12	0.928117	3.3992e-12	0.0555751	2.13412e-12
0.927992	1.55381e-11	0.928085	3.33467e-12	0.0555821	2.14331e-12
0.927975	9.26933e-12	0.928092	3.25986e-12	0.0555549	2.35743e-12
0.928062	9.37925e-12	0.928081	3.30486e-12	0.055558	2.28585e-12
0.92807	9.64296e-12	0.928065	3.2313e-12	0.0555471	2.48011e-12
0.928025	9.18469e-12	0.928014	3.09574e-12	0.055579	2.10832e-12
0.928046	9.6024e-12	0.928101	5.81955e-12	0.0555767	2.12876e-12
0.928014	8.49977e-12	0.928034	3.54898e-12	0.0555393	2.26231e-12
0.928039	8.3222e-12	0.92802	3.6935e-12	0.0555681	2.63979e-12
0.928049	8.37531e-12	0.927989	7.62917e-12	0.055544	2.90535e-12
0.927992	8.28074e-12	0.927987	3.56082e-12	0.0556063	2.34023e-12
0.927961	8.17304e-12	0.927984	3.7099e-12	0.055604	2.37751e-12
0.928022	9.03238e-12	0.928036	3.56597e-12	0.0555884	2.28331e-12
0.927979	9.6649e-12	0.92803	3.47432e-12	0.0556211	2.95195e-12
0.928057	1.52984e-11	0.927971	3.31788e-12	0.0555697	2.2818e-12
0.928021	9.20227e-12	0.928009	6.92889e-12	0.0555588	2.19294e-12
0.927979	8.71602e-12	0.927965	3.20394e-12	0.0555619	3.01538e-12
0.927996	7.82263e-12	0.92796	3.16736e-12	0.0555182	2.77034e-12
0.927974	7.21969e-12	0.927951	3.34741e-12	0.0555572	2.151e-12
0.927897	7.9984e-12	0.928028	3.10727e-12	0.0555642	2.01549e-12
0.92796	7.58681e-12	0.927943	1.16476e-11	0.0555837	2.07776e-12
0.927928	7.72113e-12	0.927958	1.17282e-11	0.0555463	2.43575e-12
0.927952	7.63759e-12	0.927987	1.15101e-11	0.0555362	4.10497e-12
0.927954	8.52603e-12	0.92796	1.24501e-11	0.0555666	2.2104e-12
0.927996	8.2004e-12	0.927998	1.13858e-11	0.0555728	2.23974e-12
0.927951	8.07427e-12	0.927983	1.13703e-11	0.0555252	2.73935e-12
0.927975	8.35139e-12	0.928028	6.72908e-12	0.0555432	2.49695e-12
0.927947	8.36167e-12	0.927978	4.35852e-12	0.0555806	4.84266e-12
0.927922	8.42671e-12	0.927964	4.17542e-12	0.0556008	2.3916e-12
0.927952	8.19311e-12	0.92798	4.086e-12	0.0555806	2.29414e-12
0.927887	9.66221e-12	0.927997	3.72054e-12	0.055579	2.28586e-12
0.927855	7.0212e-12	0.928014	3.79781e-12	0.0555634	2.26372e-12
0.927926	7.68547e-12	0.927998	4.04391e-12	0.0555073	2.23494e-12
0.927932	8.04839e-12	0.927977	7.64277e-12	0.0555143	3.44423e-12
0.927954	8.26594e-12	0.927939	4.17823e-12	0.055593	2.30793e-12
0.92799	8.0664e-12	0.927934	9.38486e-12	0.0555237	2.25862e-12
0.927953	7.98586e-12	0.928024	4.34469e-12	0.0555658	2.25167e-12
0.927943	6.81476e-12	0.927996	4.29255e-12	0.0555237	2.43873e-12
0.927874	8.85571e-12	0.927957	4.09843e-12	0.0555307	2.34246e-12
0.927918	7.66404e-12	0.927955	4.01418e-12	0.0555595	2.53577e-12
0.927903	7.72689e-12	0.927978	3.9963e-12	0.0555003	6.44757e-12
0.92789	7.65341e-12	0.927961	6.27638e-12	0.0555401	2.08122e-12
0.927991	7.49903e-12	0.927918	4.43247e-12	0.055579	2.81856e-12
0.927929	6.76711e-12	0.92799	3.51956e-12	0.0555237	2.26348e-12
0.927881	6.59254e-12	0.927927	4.78285e-12	0.928124	2.30248e-12
0.927947	6.64744e-12	0.927947	4.71193e-12	0.928092	2.16465e-12
0.927959	7.80245e-12	0.927947	5.3699e-12	0.92808	2.05041e-12
0.927927	9.63673e-12	0.927953	5.4571e-12	0.928066	2.10083e-12
0.928004	1.04569e-11	0.927947	6.82719e-12	0.928035	3.24863e-12
0.927882	7.86249e-12	0.927926	4.77509e-12	0.928058	5.25047e-12
0.927857	1.01455e-11	0.927873	4.71754e-12	0.928037	2.11057e-12
0.927868	7.21166e-12	0.927912	4.97545e-12	0.928017	2.03716e-12
0.927804	8.40964e-12	0.927947	4.58323e-12	0.928004	2.1741e-12
0.927864	6.71976e-12	0.927915	4.74996e-12	0.928008	4.67526e-12
0.927947	7.17386e-12	0.927934	4.69385e-12	0.92805	5.14659e-12
0.927996	6.97284e-12	0.927982	4.73512e-12	0.927993	2.12036e-12
0.927966	7.58853e-12	0.927975	5.46298e-12	0.928028	2.14465e-12
0.927943	7.49462e-12	0.927985	4.80252e-12	0.927993	2.06541e-12
0.92783	6.60427e-12	0.927981	4.75004e-12	0.928094	1.85627e-12
0.92791	7.12453e-12	0.927978	4.51734e-12	0.928017	1.95011e-12
0.928149	7.1778e-12	0.928011	4.31725e-12	0.928028	1.94456e-12
0.927891	6.99416e-12	0.928024	4.76469e-12	0.928018	2.11027e-12
0.927993	6.85657e-12	0.927989	4.53e-12	0.928053	2.84539e-12
0.927985	6.72257e-12	0.927975	4.41697e-12	0.92804	4.62427e-12
0.927782	6.93056e-12	0.927996	1.1081e-11	0.928046	3.14906e-12
0.927921	7.59808e-12	0.927954	6.16658e-12	0.928011	9.44151e-12
0.927971	7.27279e-12	0.927946	9.07598e-12	0.928065	3.50711e-12
0.927989	7.72358e-12	0.92801	4.23913e-12	0.928074	5.85017e-12
0.927937	7.4096e-12	0.927975	4.05584e-12	0.927999	4.58862e-12
0.92795	7.31659e-12	0.927944	4.26403e-12	0.92803	2.86161e-12
0.928001	7.01188e-12	0.927967	4.26025e-12	0.928018	3.68092e-12
0.927937	7.1829e-12	0.927957	4.26165e-12	0.928026	2.66493e-12
0.928017	1.29429e-11	0.927936	4.13501e-12	0.927985	7.38172e-12
0.927924	7.87968e-12	0.927891	4.10673e-12	0.928049	3.39183e-12
0.927905	7.98469e-12	0.927949	9.30638e-12	0.927972	3.41858e-12
0.927996	1.03387e-11	0.927905	6.08639e-12	0.92801	6.09676e-12
0.92788	7.34691e-12	0.927932	4.01048e-12	0.927971	1.01643e-11
0.927976	8.07594e-12	0.927961	4.17589e-12	0.92804	9.91769e-12
0.927947	8.86803e-12	0.92795	3.91751e-12	0.928047	1.2467e-11
0.927913	1.57233e-11	0.927961	6.18302e-12	0.927988	3.12176e-12
0.927877	8.44763e-12	0.927932	4.1047e-12	0.928021	3.13839e-12
0.927938	8.9301e-12	0.927943	3.53772e-12	0.927994	9.24434e-12
0.927885	7.75257e-12	0.927934	4.79103e-12	0.927952	5.64001e-12
0.927947	8.57805e-12	0.927934	5.07481e-12	0.928017	6.76163e-12
0.927916	8.51414e-12	0.928009	3.54742e-12	0.927963	1.10112e-11
0.927981	7.86997e-12	0.927904	1.08656e-11	0.928038	1.66724e-11
0.927975	7.74486e-12	0.927935	3.30459e-12	0.927982	4.26323e-12
0.927975	8.04021e-12	0.92795	3.79832e-12	0.928036	6.30608e-12
0.927961	8.05171e-12	0.927975	3.50768e-12	0.928024	4.56206e-12
0.927959	8.39355e-12	0.927918	5.50518e-12	0.927975	4.36097e-12
0.927962	7.78199e-12	0.927917	3.38108e-12	0.927985	4.56584e-12
0.927923	9.22647e-12	0.927975	3.36475e-12	0.928018	5.44545e-12
0.927944	8.36569e-12	0.927969	3.26859e-12	0.92802	4.35458e-12
0.927944	1.72241e-11	0.927936	3.8171e-12	0.927989	5.20603e-12
0.927899	8.88673e-12	0.927964	3.1656e-12	0.928017	5.74601e-12
0.927898	9.64468e-12	0.92795	2.95702e-12	0.927971	5.34154e-12
1.43713	9.22117e-12	1.43709	3.16171e-12	1.43716	4.61247e-12
1.4371	9.74322e-12	1.43714	3.00959e-12	1.43717	5.07265e-12
1.43717	8.91151e-12	1.43714	3.09928e-12	1.43721	6.03209e-12
1.43714	9.65769e-12	1.43713	6.24817e-12	1.43724	6.54827e-12
1.43719	9.31402e-12	1.43712	4.05521e-12	1.43722	6.2086e-12
1.43717	8.4218e-12	1.4371	5.0526e-12	1.43728	6.06675e-12
1.43709	8.64935e-12	1.43715	3.37968e-12	1.43725	5.72971e-12
1.43721	8.41739e-12	1.43717	2.73169e-12	1.43725	5.25558e-12
1.43717	7.76449e-12	1.43714	2.90629e-12	1.4372	4.83437e-12
1.43715	1.52001e-11	1.43717	3.88248e-12	1.43723	5.46771e-12
1.43722	8.18532e-12	1.43711	9.95363e-12	1.43723	5.46947e-12
1.43712	8.3155e-12	1.43715	6.2002e-12	1.43725	9.89387e-12
1.43716	8.42686e-12	1.43713	3.47272e-12	1.43721	5.95569e-12
1.43715	8.43762e-12	1.43716	2.84924e-12	1.4373	6.96075e-12
1.43714	7.9135e-12	1.4371	3.07376e-12	1.43727	5.67402e-12
1.43715	7.67967e-12	1.43719	2.60583e-12	1.43724	5.96704e-12
1.43719	7.72954e-12	1.43714	2.40243e-12	1.43728	5.80323e-12
1.43713	1.55477e-11	1.43716	2.45858e-12	1.43726	6.14411e-12
1.43714	1.63828e-11	1.43714	3.09827e-12	1.43719	5.79124e-12
1.43712	9.1301e-12	1.43717	2.62356e-12	1.43724	1.38742e-11
1.4371	8.86093e-12	1.43719	2.56675e-12	1.43722	8.52112e-12
1.43712	8.80697e-12	1.43716	2.28885e-12	1.43718	5.98939e-12
1.43711	9.25444e-12	1.43723	2.63459e-12	1.43718	2.05726e-11
1.43712	9.00565e-12	1.43719	2.92269e-12	1.43719	3.07806e-11
1.43718	8.8653e-12	1.43717	2.64924e-12	1.43711	1.86322e-11
1.43712	9.01987e-12	1.43714	2.53826e-12	1.43713	2.84232e-11
1.43712	8.3063e-12	1.43717	2.73858e-12	1.43708	2.99387e-11
1.43711	1.37151e-11	1.43715	6.51999e-12	1.43713	1.47572e-11
1.43711	1.69299e-11	1.43714	2.50409e-12	1.43709	2.25832e-11
1.43712	8.08506e-12	1.43716	3.87227e-12	1.43715	3.55949e-11
1.43712	8.30669e-12	1.43716	2.41311e-12	1.43715	2.91611e-11
1.43716	7.94681e-12	1.43718	3.80541e-12	1.43718	2.40096e-11
1.43721	7.71193e-12	1.43718	1.13243e-11	1.43719	2.73263e-11
1.43716	1.04815e-11	1.43718	2.42916e-12	1.43722	2.74918e-11
1.43713	1.20776e-11	1.43715	2.39507e-12	1.4372	2.79786e-11
1.43719	8.97802e-12	1.43716	2.48441e-12	1.43718	2.17116e-11
1.43718	1.25083e-11	1.43716	2.42316e-12	1.43714	1.47239e-11
1.43714	1.58421e-11	1.43719	2.39222e-12	1.43716	1.71001e-11
1.43717	1.39377e-11	1.43713	2.42359e-12	1.43718	1.40952e-11
1.43714	7.51013e-12	1.43716	2.35143e-12	1.43717	6.20223e-12
1.43716	1.6715e-11	1.43711	2.29325e-12	1.43719	6.13116e-12
1.4371	7.57793e-12	1.43716	4.09465e-12	1.43721	5.45835e-12
1.43715	1.10489e-11	1.43714	2.29586e-12	1.43717	1.47641e-11
1.43715	1.52853e-11	1.43717	7.28908e-12	1.43717	7.00396e-12
1.43713	8.96583e-12	1.4371	2.82875e-12	1.43724	7.11238e-12
1.43716	1.75637e-11	1.43715	2.67585e-12	1.43714	7.88522e-12
1.43718	2.00975e-11	1.43713	2.31098e-12	1.43721	1.54766e-11
1.4372	1.51146e-11	1.43715	2.3268e-12	1.43709	1.5607e-11
1.43718	1.03136e-11	1.43711	2.52283e-12	1.43713	1.52869e-11
1.43717	1.28891e-11	1.43707	2.27022e-12	1.43716	9.67849e-12
1.43718	1.05538e-11	1.43711	2.4977e-12	1.43715	8.51334e-12
1.43718	1.20591e-11	1.43707	2.29337e-12	1.4372	1.09963e-11
1.43711	9.68497e-12	1.43716	3.30381e-12	1.43714	8.99949e-12
1.43708	8.52844e-12	1.43717	6.94701e-12	1.43716	8.37865e-12
1.43711	1.80574e-11	1.43708	2.38123e-12	1.4372	8.72977e-12
1.43714	3.05157e-11	1.4371	2.30595e-12	1.43717	1.62889e-11
1.43712	1.75147e-11	1.4371	4.84675e-12	1.43717	1.27869e-11
1.43716	1.73433e-11	1.43711	2.26524e-12	1.43714	8.16694e-12
1.43707	9.09356e-12	1.4371	3.63069e-12	1.4372	8.01128e-12
1.43711	9.586e-12	1.43707	2.14924e-12	1.43719	8.34149e-12
1.43711	8.62391e-12	1.43718	2.30763e-12	1.4372	9.41926e-12
1.43714	1.09356e-11	1.43713	2.65173e-12	1.43714	9.53834e-12
1.43712	1.07961e-11	1.43709	2.11401e-12	1.43715	1.04681e-11
1.43717	1.29932e-11	1.43709	2.10801e-12	1.43718	1.52883e-11
1.43714	1.66406e-11	1.4371	2.00522e-12	1.43718	1.60361e-11
1.43719	9.10571e-12	1.43714	2.1912e-12	1.4372	2.55348e-11
1.43717	9.83035e-12	1.43713	2.04913e-12	1.43722	1.39591e-11
1.43718	1.04922e-11	1.43714	2.1723e-12	1.43716	1.70047e-11
1.43714	1.018e-11	1.43711	2.15843e-12	1.43722	8.16429e-12
1.43714	1.30091e-11	1.43718	1.99661e-12	1.43716	2.26997e-11
1.43713	1.56929e-11	1.43723	2.00807e-12	1.43716	1.50948e-11
1.43716	1.67552e-11	1.43721	2.05588e-12	1.43715	1.65169e-11
1.43716	9.47483e-12	1.43718	2.04247e-12	1.43713	1.84653e-11
1.43716	9.46723e-12	1.43716	2.03581e-12	1.43712	2.77375e-11
1.43716	1.41081e-11	1.43719	1.89982e-12	1.43715	9.81127e-12
1.43712	1.21859e-11	1.43718	1.98169e-12	1.43717	9.01579e-12
1.4371	2.53927e-11	1.4372	2.21883e-12	1.43719	1.18187e-11
1.43719	1.93217e-11	1.43716	1.91634e-12	1.43713	1.89089e-11
1.43715	9.60306e-12	1.4372	1.93964e-12	1.43713	1.72988e-11
1.43716	2.05798e-11	1.43715	2.29263e-12	1.43714	1.68307e-11
1.43713	1.47218e-11	1.43715	1.91252e-12	1.43715	1.71901e-11
1.43709	1.72595e-11	1.43713	2.00207e-12	1.43711	1.9133e-11
1.43717	8.52166e-12	1.43712	2.78869e-12	1.4371	1.8234e-11
1.43718	1.6654e-11	1.43718	3.7258e-12	1.43713	9.80005e-12
1.43714	7.95094e-12	1.4372	1.88112e-12	1.4371	9.39197e-12
1.43722	8.49158e-12	1.43721	2.42916e-12	1.43714	1.04427e-11
1.43722	9.27825e-12	1.43712	1.92004e-12	1.43717	1.18952e-11
1.43721	1.03948e-11	1.43718	1.8669e-12	1.43714	1.03699e-11
1.43715	1.30086e-11	1.43717	1.86179e-12	1.43719	1.65117e-11
1.43721	9.84324e-12	1.43712	1.89211e-12	1.43721	1.56573e-11
1.43716	8.71871e-12	1.43717	4.25885e-12	1.43716	1.05817e-11
1.43716	1.21212e-11	1.43712	5.36834e-12	1.43718	1.66855e-11
1.43716	9.20628e-12	1.43716	3.22752e-12	1.43715	1.40473e-11
1.4372	9.32571e-12	1.43713	3.26921e-12	1.43721	1.72811e-11
1.43721	9.97152e-12	1.43715	2.76691e-12	1.43717	1.39342e-11
1.43719	1.17748e-11	1.43715	2.61136e-12	1.43712	1.06566e-11
1.43715	8.59628e-12	1.43708	2.70948e-12	1.43717	1.35139e-11
1.43715	9.81605e-12	1.43715	7.66003e-12	1.43714	1.87479e-11
1.43723	9.64113e-12	1.43708	2.80934e-12	1.43716	1.13477e-11
1.43719	1.3816e-11	1.43714	2.2175e-12	1.43712	1.07975e-11
1.43717	1.75667e-11	1.4371	2.48348e-12	1.94997	1.2671e-11
1.95006	9.08479e-12	1.43711	2.6829e-12	1.95004	1.0111e-11
1.95001	1.06331e-11	1.76362	2.83518e-12	1.95001	1.07534e-11
1.95003	1.34692e-11	1.95	2.85419e-12	1.95006	2.40442e-11
1.95004	1.76667e-11	1.94995	2.68921e-12	1.95003	3.04495e-11
1.95004	1.28012e-11	1.94995	2.88579e-12	1.95	1.80756e-11
1.95001	1.64313e-11	1.94996	3.22222e-12	1.95003	1.3339e-11
1.95003	1.79423e-11	1.94998	2.91108e-12	1.95	1.0644e-11
1.95005	1.07507e-11	1.94995	9.33942e-12	1.95005	1.07068e-11
1.95003	1.08886e-11	1.94994	2.66837e-12	1.95003	1.12613e-11
1.95002	1.33953e-11	1.94998	6.46692e-12	1.94996	1.15283e-11
1.95001	1.27837e-11	1.94996	2.57337e-12	1.94999	1.05151e-11
1.95001	1.27046e-11	1.94994	2.83e-12	1.95002	1.84917e-11
1.95	1.63395e-11	1.94995	2.84535e-12	1.95003	1.66237e-11
1.94999	1.37014e-11	1.94994	3.34359e-12	1.94999	1.00086e-11
1.95002	1.50761e-11	1.94993	2.65551e-12	1.95005	1.02877e-11
1.95004	1.33539e-11	1.94994	2.36202e-12	1.94997	1.96668e-11
1.95005	1.91153e-11	1.94998	7.71509e-12	1.94997	1.96888e-11
1.95001	1.16395e-11	1.94995	2.50499e-12	1.94999	1.62252e-11
1.95	1.17881e-11	1.94995	2.37761e-12	1.95001	2.46519e-11
1.95001	2.02562e-11	1.94998	3.7025e-12	1.94998	2.68819e-11
1.95003	1.5542e-11	1.95002	2.20153e-12	1.95001	2.41389e-11
1.95002	1.44542e-11	1.94996	2.08113e-12	1.95001	1.57997e-11
1.94998	2.27605e-11	1.95	2.1455e-12	1.94998	1.76863e-11
1.94999	1.21728e-11	1.95	2.20815e-12	1.95001	1.05654e-11
1.95001	1.54901e-11	1.94996	2.54181e-12	1.94998	1.11425e-11
1.95001	1.11955e-11	1.94995	2.07068e-12	1.94998	1.07507e-11
1.94997	1.20411e-11	1.94999	2.11686e-12	1.94998	1.44907e-11
1.94999	1.83788e-11	1.94996	9.96185e-12	1.94998	1.12022e-11
1.94998	1.6992e-11	1.94997	2.11467e-12	1.95001	1.18037e-11
1.95	1.86788e-11	1.94993	2.24345e-12	1.94997	1.23044e-11
1.95	1.31811e-11	1.95002	2.11939e-12	1.94998	1.10404e-11
1.94998	1.29174e-11	1.94997	2.32964e-12	1.94999	1.11879e-11
1.94995	1.95446e-11	1.94992	7.01383e-12	1.94999	1.55506e-11
1.95002	1.42374e-11	1.94998	1.90005e-12	1.94996	1.30846e-11
1.94994	1.22685e-11	1.94993	2.1176e-12	1.94995	1.1617e-11
1.95004	2.24024e-11	1.94998	2.48399e-12	1.94993	1.79481e-11
1.95001	2.04225e-11	1.95	1.11831e-11	1.94994	1.67469e-11
1.95	2.26727e-11	1.94999	2.40917e-12	1.94994	2.08645e-11
1.94998	2.32589e-11	1.94992	2.10934e-12	1.94992	1.16033e-11
1.95	1.50466e-11	1.94993	2.31963e-12	1.94995	1.72931e-11
1.94999	1.71425e-11	1.94996	2.41264e-12	1.94992	2.56597e-11
1.94998	1.51182e-11	1.94995	2.80689e-12	1.94992	2.72742e-11
1.94999	1.50559e-11	1.94998	2.79715e-12	1.94989	2.19442e-11
1.95001	1.73324e-11	1.94992	7.60084e-12	1.94989	1.56862e-11
1.95	1.39565e-11	1.94992	2.7283e-12	1.94993	1.1012e-11
1.94998	1.51086e-11	1.94997	2.35376e-12	1.94994	1.11362e-11
1.94998	2.14604e-11	1.94995	2.0413e-12	1.94994	1.75822e-11
1.94992	2.10357e-11	1.94989	2.04454e-12	1.94993	1.67186e-11
1.94994	1.47377e-11	1.94995	2.14912e-12	1.94989	1.54118e-11
1.94995	1.58935e-11	1.94992	2.80556e-12	1.94994	1.85253e-11
1.94997	1.98071e-11	1.94995	2.06207e-12	1.94996	1.29231e-11
1.94999	1.37609e-11	1.94993	1.10618e-11	1.94992	1.3317e-11
1.94999	1.54293e-11	1.94997	2.05171e-12	1.9499	1.85231e-11
1.94999	1.60278e-11	1.94996	2.00748e-12	1.94986	1.92638e-11
1.94998	1.45467e-11	1.94993	2.2634e-12	1.94993	1.44311e-11
1.95001	1.65608e-11	1.94995	2.26212e-12	1.94993	1.43013e-11
1.94996	2.2259e-11	1.94998	2.09605e-12	1.94994	1.55138e-11
1.94999	1.52941e-11	1.94996	2.25923e-12	1.94989	2.11207e-11
1.95	1.31271e-11	1.94994	2.1197e-12	1.94991	1.83053e-11
1.95001	1.57249e-11	1.94995	2.22152e-12	1.9499	1.65064e-11
1.94998	2.19205e-11	1.94998	2.06702e-12	1.94991	1.68377e-11
1.94998	1.3396e-11	1.94995	9.78772e-12	1.94993	2.54342e-11
1.95005	2.20538e-11	1.94993	1.94942e-12	1.94994	3.05886e-11
1.94994	1.70991e-11	1.94995	2.34675e-12	1.9499	1.72491e-11
1.95003	2.36462e-11	1.94996	9.36561e-12	1.94992	2.45681e-11
1.94997	1.31827e-11	1.94993	4.81445e-12	1.94991	2.51185e-11
1.95	2.18083e-11	1.94996	2.40578e-12	1.94993	1.54034e-11
1.94999	1.55942e-11	1.94994	2.74318e-12	1.94994	2.13746e-11
1.95	2.44905e-11	1.94994	3.14974e-12	1.94991	1.73527e-11
1.94998	1.28538e-11	1.9499	7.31141e-12	1.94991	1.92222e-11
1.94996	1.59762e-11	1.94995	2.4239e-12	1.94998	2.44437e-11
1.94998	1.50909e-11	1.94999	2.31269e-12	1.94993	2.45438e-11
1.94994	1.27096e-11	1.94997	2.35836e-12	1.94997	2.09986e-11
1.95001	1.67835e-11	1.94997	2.25253e-12	1.94994	1.54993e-11
1.94998	1.45689e-11	1.94997	2.48469e-12	1.94999	1.36942e-11
1.94992	2.01175e-11	1.94994	2.49852e-12	1.95	1.75085e-11
1.94994	1.23422e-11	1.94994	4.63135e-12	1.95005	1.9618e-11
1.95001	1.30643e-11	1.94999	3.70909e-12	1.94999	2.1847e-11
1.95	1.28866e-11	1.94997	5.67265e-12	1.94998	1.54189e-11
1.94999	1.8065e-11	1.94993	4.15126e-12	1.95	2.53158e-11
1.94997	1.77291e-11	1.94998	2.42577e-12	1.94999	1.44914e-11
1.95002	1.5009e-11	1.94998	2.51524e-12	1.94994	2.5806e-11
1.94998	1.32881e-11	1.94992	2.54458e-12	1.94999	1.37965e-11
1.94998	1.30361e-11	1.94996	2.40072e-12	1.95003	1.95529e-11
1.94997	1.3185e-11	1.94996	2.22604e-12	1.94997	1.8214e-11
1.94997	1.68682e-11	1.94999	2.22257e-12	1.94994	1.48209e-11
1.95001	1.43532e-11	1.94998	2.40551e-12	1.94993	3.40693e-11
1.94999	1.74097e-11	1.94999	3.8028e-12	1.94991	2.57399e-11
1.94999	1.29293e-11	1.94996	2.30588e-12	1.94996	2.32711e-11
1.94997	1.29502e-11	1.94992	2.28854e-12	1.94995	2.72334e-11
1.95	1.32462e-11	1.94994	2.24069e-12	1.94995	2.70633e-11
1.94996	2.11314e-11	1.94985	3.09617e-12	1.94996	3.08305e-11
1.94997	1.26644e-11	1.94992	2.16603e-12	1.94997	3.20281e-11
1.95003	1.46833e-11	1.94995	2.29793e-12	1.94998	3.50507e-11
1.95002	1.27288e-11	1.94992	2.38887e-12	1.94995	2.1235e-11
1.95	1.19708e-11	1.94995	2.31008e-12	1.94994	1.3189e-11
1.95001	1.26893e-11	1.9499	2.86358e-12	1.94992	1.46559e-11
1.95001	2.46608e-11	1.94996	2.56043e-12	1.94996	2.68119e-11
1.94997	3.81285e-11	1.94993	2.21513e-12	1.94998	1.19437e-11
2.46534	2.04699e-11	2.4652	1.85891e-12	2.46526	3.30231e-11
2.46533	1.28181e-11	2.46529	2.42152e-12	2.46527	2.74702e-11
2.46534	2.52938e-11	2.46528	3.52848e-12	2.4653	2.54195e-11
2.46539	1.97602e-11	2.46532	4.04052e-12	2.46525	1.6814e-11
2.46536	1.89066e-11	2.46535	8.01083e-12	2.46527	1.96459e-11
2.46539	1.44619e-11	2.46529	2.36187e-12	2.46528	2.78645e-11
2.4654	1.28689e-11	2.46527	2.25795e-12	2.46527	2.81593e-11
2.46533	1.29773e-11	2.46528	2.19673e-12	2.46525	4.30788e-11
2.46538	1.28824e-11	2.46518	2.17776e-12	2.46532	3.89491e-11
2.46541	1.21375e-11	2.46531	2.23667e-12	2.46529	3.32763e-11
2.46539	1.59542e-11	2.46533	3.73714e-12	2.46533	3.7818e-11
2.46533	1.19845e-11	2.46535	2.27513e-12	2.46536	2.23356e-11
2.46542	1.27278e-11	2.4653	2.39503e-12	2.46527	2.22525e-11
2.46538	1.1282e-11	2.46527	2.28409e-12	2.46529	2.90509e-11
2.46535	1.21005e-11	2.46534	2.24197e-12	2.4653	3.31796e-11
2.46534	1.22844e-11	2.46531	2.34652e-12	2.46533	4.99387e-11
2.46535	1.75227e-11	2.46529	2.18275e-12	2.46532	3.24129e-11
2.4654	1.46873e-11	2.46524	2.61101e-12	2.46531	2.14194e-11
2.46541	1.4597e-11	2.46526	2.61795e-12	2.46537	2.15864e-11
2.46537	1.11951e-11	2.46526	2.29578e-12	2.46532	2.26603e-11
2.46541	2.05852e-11	2.46526	2.3102e-12	2.46531	3.60824e-11
2.46534	1.15838e-11	2.46527	2.21181e-12	2.46535	1.28317e-11
2.4653	1.19329e-11	2.46535	2.17258e-12	2.46529	1.32985e-11
2.46541	1.33623e-11	2.46521	2.44498e-12	2.46534	2.1171e-11
2.46537	1.17171e-11	2.46527	2.30736e-12	2.4653	3.14036e-11
2.46537	1.16732e-11	2.46529	3.02989e-12	2.46533	3.23799e-11
2.46534	1.54758e-11	2.46526	2.43411e-12	2.46534	4.18765e-11
2.46536	1.41205e-11	2.46523	2.45009e-12	2.46534	4.35484e-11
2.46542	1.29187e-11	2.46527	2.33888e-12	2.46532	4.0696e-11
2.46539	1.4169e-11	2.46523	2.34418e-12	2.46534	2.73094e-11
2.46536	2.16131e-11	2.46528	2.6755e-12	2.46527	1.92162e-11
2.46538	1.97708e-11	2.46524	2.348e-12	2.46531	1.70999e-11
2.46544	2.53148e-11	2.46525	2.37539e-12	2.46526	2.64428e-11
2.46536	1.99839e-11	2.4653	2.44019e-12	2.46528	1.65258e-11
2.46535	2.07815e-11	2.46526	5.5849e-12	2.46535	2.67138e-11
2.46531	2.01607e-11	2.46531	2.58557e-12	2.46532	2.98184e-11
2.46529	1.25874e-11	2.46526	3.36962e-12	2.46532	2.96036e-11
2.46534	1.30034e-11	2.46531	2.49906e-12	2.46532	2.03098e-11
2.46532	2.28651e-11	2.46524	2.29575e-12	2.46531	1.76897e-11
2.46529	1.34219e-11	2.46533	2.33775e-12	2.46526	1.39903e-11
2.46526	1.33875e-11	2.4653	2.17234e-12	2.46528	2.39104e-11
2.46532	2.35451e-11	2.46531	2.88326e-12	2.46533	1.45716e-11
2.46534	1.49767e-11	2.46534	3.1649e-12	2.46531	1.50315e-11
2.46535	2.0145e-11	2.46526	3.91611e-12	2.4653	1.39542e-11
2.4653	3.22195e-11	2.46526	3.64257e-12	2.46533	1.86234e-11
2.46534	2.60453e-11	2.4653	2.19354e-12	2.4653	2.30892e-11
2.46534	2.33206e-11	2.46527	5.89183e-12	2.46536	1.67283e-11
2.46534	2.6542e-11	2.46529	2.20963e-12	2.46535	1.32034e-11
2.46531	2.258e-11	2.4653	2.21793e-12	2.46528	1.98408e-11
2.46535	2.71567e-11	2.46525	3.15617e-12	2.46532	2.35178e-11
2.46533	2.43277e-11	2.46531	7.0413e-12	2.46534	1.31015e-11
2.46531	2.56352e-11	2.46527	2.55736e-12	2.46534	2.16692e-11
2.46531	3.19664e-11	2.46528	3.91424e-12	2.46534	2.41528e-11
2.46534	2.42368e-11	2.46526	2.43399e-12	2.46534	2.67673e-11
2.46536	2.49126e-11	2.46528	2.22436e-12	2.46527	3.31547e-11
2.46534	2.56386e-11	2.4653	2.68738e-12	2.46532	4.93337e-11
2.46535	1.91696e-11	2.4653	2.2705e-12	2.46528	3.95523e-11
2.46539	3.57325e-11	2.46535	2.22405e-12	2.4653	1.19033e-11
2.46538	3.76322e-11	2.46531	2.28055e-12	2.4653	2.85285e-11
2.46537	3.44666e-11	2.46529	2.28998e-12	2.46527	3.09885e-11
2.46534	1.94785e-11	2.46527	2.20235e-12	2.46527	2.82299e-11
2.4653	2.40941e-11	2.46527	2.48406e-12	2.46535	3.70523e-11
2.46541	2.29414e-11	2.46529	2.33678e-12	2.46532	4.34873e-11
2.46534	2.49211e-11	2.46525	2.33631e-12	2.46532	6.03877e-11
2.46532	1.59581e-11	2.46531	2.27724e-12	2.46528	7.75154e-11
2.46535	1.8522e-11	2.46531	2.43812e-12	2.46525	6.03853e-11
2.46534	4.20065e-11	2.46527	1.9737e-12	2.46532	6.89287e-11
2.46529	3.26812e-11	2.4653	2.32848e-12	2.46532	6.75614e-11
2.46526	3.30526e-11	2.46529	2.22432e-12	2.46533	7.75088e-11
2.4653	4.00308e-11	2.46533	2.36803e-12	2.46534	5.95023e-11
2.46528	2.44604e-11	2.46532	2.09363e-12	2.46527	2.92167e-11
2.46531	2.7428e-11	2.46536	2.30942e-12	2.46528	8.81231e-11
2.46529	2.80577e-11	2.46528	2.13961e-12	2.46529	7.41689e-11
2.46529	2.10985e-11	2.46529	2.10341e-12	2.46531	5.79672e-11
2.46533	2.34379e-11	2.46533	2.19915e-12	2.46527	5.80445e-11
2.46525	1.61791e-11	2.4653	1.05307e-11	2.4653	4.3407e-11
2.46533	2.93139e-11	2.46529	2.23137e-12	2.46528	5.97057e-11
2.46528	2.62728e-11	2.46531	3.14031e-12	2.46529	4.69857e-11
2.46527	2.44852e-11	2.46528	8.41124e-12	2.4653	5.52312e-11
2.46524	2.79291e-11	2.46524	2.13953e-12	2.46529	5.71161e-11
2.46526	2.43221e-11	2.46526	2.18166e-12	2.46526	6.64242e-11
2.4653	2.62073e-11	2.46529	2.1741e-12	2.46529	7.4819e-11
2.46528	2.36391e-11	2.46528	6.57785e-12	2.46531	5.29537e-11
2.4653	3.07018e-11	2.46522	6.8268e-12	2.46531	6.94488e-11
2.46529	3.56257e-11	2.4653	1.04541e-11	2.46531	7.82219e-11
2.46528	2.26913e-11	2.46527	1.09481e-11	2.46526	4.85655e-11
2.46535	3.09846e-11	2.46526	1.10016e-11	2.46524	6.44369e-11
2.46532	3.56411e-11	2.46524	1.2271e-11	2.46524	1.12527e-10
2.46536	3.79319e-11	2.46524	1.0177e-11	2.46527	8.66207e-11
2.4653	3.54862e-11	2.46522	1.30341e-11	2.46525	1.05327e-10
2.46529	2.71467e-11	2.46525	1.0579e-11	2.46529	9.98517e-11
2.46528	3.7833e-11	2.46523	9.63139e-12	2.46525	8.83562e-11
2.4653	3.31459e-11	2.46526	3.40598e-12	2.46526	7.3605e-11
2.46527	2.66599e-11	2.46525	2.07524e-12	2.46523	7.81749e-11
2.46528	3.8714e-11	2.46526	2.04691e-12	2.46528	8.58644e-11
2.46532	2.67385e-11	2.46519	2.23702e-12	2.46525	1.13491e-10
2.46533	3.66302e-11	2.4652	1.10029e-11	2.4653	1.25302e-10
2.46533	3.58941e-11	2.46527	1.07353e-11	2.46528	1.29043e-10
2.46532	2.6081e-11	2.46525	1.06939e-11	2.46525	8.41049e-11
2.46528	3.22365e-11	2.46527	1.08317e-11	2.46525	9.67648e-11
2.98215	2.75715e-11	2.46523	1.08204e-11	2.98197	1.06499e-10
2.98205	3.35683e-11	2.982	1.02188e-11	2.98202	1.25058e-10
2.98216	2.833e-11	2.98198	1.05962e-11	2.982	1.3891e-10
2.98211	3.50676e-11	2.98198	1.0824e-11	2.98197	1.26393e-10
2.98213	3.61867e-11	2.982	1.0797e-11	2.98203	1.29423e-10
2.98207	4.55833e-11	2.98205	1.1014e-11	2.98202	1.03626e-10
2.98203	3.79735e-11	2.98204	1.05332e-11	2.98203	1.08108e-10
2.98209	2.86713e-11	2.98198	1.07954e-11	2.98198	1.03448e-10
2.98211	2.01034e-11	2.98201	1.07919e-11	2.982	1.12588e-10
2.98216	2.58805e-11	2.98203	1.08817e-11	2.98197	1.34712e-10
2.98213	3.28957e-11	2.98197	9.50807e-12	2.98201	1.24456e-10
2.98213	2.74501e-11	2.98197	1.0819e-11	2.98197	1.35507e-10
2.98219	2.8057e-11	2.98203	1.06932e-11	2.98196	1.35023e-10
2.98216	2.43962e-11	2.98206	1.05859e-11	2.982	1.18596e-10
2.98217	1.94494e-11	2.98203	2.16864e-12	2.98201	1.15911e-10
2.98212	2.88817e-11	2.98203	2.27396e-12	2.98201	1.70519e-10
2.98213	2.78726e-11	2.98199	5.03628e-12	2.98196	1.53632e-10
2.98211	2.8866e-11	2.98201	6.32018e-12	2.98201	1.11236e-10
2.98211	2.74148e-11	2.982	1.05655e-11	2.98194	1.41165e-10
2.9821	1.85105e-11	2.98204	6.80467e-12	2.98202	1.37563e-10
2.98207	3.31924e-11	2.98205	1.04476e-11	2.98197	1.48531e-10
2.98217	2.62514e-11	2.98203	4.30642e-12	2.98193	1.11398e-10
2.98207	2.7365e-11	2.9821	6.53538e-12	2.982	1.55832e-10
2.98214	2.77326e-11	2.98211	2.94288e-12	2.98198	1.29566e-10
2.98216	3.19055e-11	2.98207	9.4991e-12	2.98203	1.30491e-10
2.98209	2.63846e-11	2.98204	5.00288e-12	2.98197	1.28769e-10
2.98213	2.76486e-11	2.98208	1.89214e-12	2.98202	1.21987e-10
2.98213	2.46065e-11	2.9821	2.28717e-12	2.98198	1.05603e-10
2.98214	2.62238e-11	2.98209	1.92702e-12	2.98198	1.16152e-10
2.98212	2.73164e-11	2.98203	1.87118e-12	2.98195	1.19973e-10
2.98203	1.98303e-11	2.98203	4.48075e-12	2.98201	1.29006e-10
2.98213	1.95265e-11	2.98201	1.96026e-12	2.98206	1.59541e-10
2.98206	1.94657e-11	2.98201	1.86612e-12	2.98196	1.47528e-10
2.98206	2.00323e-11	2.98206	1.9617e-12	2.98205	1.19606e-10
2.98215	2.14825e-11	2.98201	1.79107e-12	2.98201	1.22254e-10
2.98214	2.01402e-11	2.98205	1.89366e-12	2.98199	1.37439e-10
2.98211	2.63511e-11	2.98201	3.17628e-12	2.9821	1.31025e-10
2.98217	4.36019e-11	2.98202	1.05777e-11	2.98207	1.50045e-10
2.98212	3.14278e-11	2.982	1.049e-11	2.98202	1.26462e-10
2.98215	5.56298e-11	2.98197	1.0444e-11	2.98204	1.40857e-10
2.98211	5.53274e-11	2.98202	1.64935e-12	2.98198	1.12261e-10
2.98211	4.92953e-11	2.98201	9.63435e-12	2.98205	1.20909e-10
2.98214	6.72823e-11	2.98211	1.24689e-11	2.982	1.36771e-10
2.9821	4.7668e-11	2.98205	9.99166e-12	2.98208	1.23697e-10
2.982	4.82994e-11	2.98202	1.00639e-11	2.98204	1.40717e-10
2.98212	5.97273e-11	2.98202	1.03e-11	2.98201	1.51901e-10
2.98205	5.29529e-11	2.98202	1.03267e-11	2.98201	1.71959e-10
2.98215	5.56716e-11	2.98198	1.08029e-11	2.982	1.8087e-10
2.98216	7.12762e-11	2.98195	1.03048e-11	2.98204	1.60514e-10
2.98211	5.30571e-11	2.98203	2.92924e-12	2.98202	1.46508e-10
2.98209	7.18058e-11	2.98195	1.02608e-11	2.98197	1.70118e-10
2.98209	7.85221e-11	2.98196	1.05957e-11	2.98199	1.64491e-10
2.98212	4.77848e-11	2.98197	1.07159e-11	2.982	1.52761e-10
2.9821	7.90311e-11	2.98206	8.76687e-12	2.98203	1.57609e-10
2.98203	6.75614e-11	2.98204	1.01575e-11	2.98198	1.75117e-10
2.98206	6.76201e-11	2.98201	1.03824e-11	2.98207	1.82495e-10
2.9821	6.84707e-11	2.98198	1.04265e-11	2.98203	1.97842e-10
2.98204	7.24415e-11	2.98198	1.04356e-11	2.982	2.29402e-10
2.98212	7.66806e-11	2.98205	1.00966e-11	2.98198	2.15335e-10
2.98211	7.91039e-11	2.98199	2.50608e-12	2.98197	2.52918e-10
2.98216	8.70284e-11	2.98202	1.03115e-11	2.98198	2.61896e-10
2.98215	6.65142e-11	2.98205	9.98621e-12	2.98197	3.00767e-10
2.98207	5.04961e-11	2.98207	9.65485e-12	2.98195	2.94218e-10
2.98204	5.38699e-11	2.98201	7.51107e-12	2.98196	2.70842e-10
2.98207	5.83828e-11	2.98199	1.04109e-11	2.98191	2.57614e-10
2.98216	5.83771e-11	2.98201	2.48964e-12	2.98193	2.50737e-10
2.98206	6.11402e-11	2.98202	1.03236e-11	2.98194	2.39099e-10
2.98205	5.63723e-11	2.98206	1.02923e-11	2.9819	2.66329e-10
2.98207	8.40249e-11	2.982	1.04308e-11	2.98192	2.05653e-10
2.98206	6.52142e-11	2.982	1.04599e-11	2.98199	2.13392e-10
2.98207	7.62632e-11	2.98195	9.08596e-12	2.98196	1.85346e-10
2.98211	6.27608e-11	2.982	9.57158e-12	2.98202	1.66227e-10
2.9821	4.78765e-11	2.98198	9.62843e-12	2.98205	2.08719e-10
2.98205	6.46696e-11	2.982	7.48258e-12	2.98193	2.07583e-10
2.98208	5.73437e-11	2.98194	1.04185e-11	2.98195	2.31167e-10
2.98202	5.36889e-11	2.98197	1.0315e-11	2.98204	2.98958e-10
2.98201	5.02511e-11	2.98204	1.04043e-11	2.98196	2.9682e-10
2.98201	5.54321e-11	2.982	1.00973e-11	2.98203	2.87145e-10
2.98207	4.01785e-11	2.98202	1.03642e-11	2.98202	2.99759e-10
2.98202	6.43495e-11	2.98205	1.02244e-11	2.98201	3.00256e-10
2.98206	5.85921e-11	2.98194	1.00975e-11	2.98205	3.43127e-10
2.98203	7.2958e-11	2.98196	1.03956e-11	2.98206	3.70372e-10
2.98207	5.61588e-11	2.98199	8.67612e-12	2.98201	4.02577e-10
2.98211	6.48427e-11	2.98198	5.41198e-12	2.98204	4.20561e-10
2.98214	5.48809e-11	2.98199	8.68423e-12	2.98207	4.30533e-10
2.98212	6.37938e-11	2.98197	1.86845e-12	2.98203	4.4821e-10
2.98206	6.17756e-11	2.98196	1.00493e-11	2.98201	4.61006e-10
2.98216	5.92709e-11	2.98199	9.28296e-12	2.98199	4.42327e-10
2.98208	7.08849e-11	2.98201	9.74645e-12	2.98196	4.51825e-10
2.98205	6.27196e-11	2.98199	9.92117e-12	2.98201	2.15367e-10
2.98215	7.5901e-11	2.98203	1.01253e-11	2.98207	4.47664e-10
2.98211	7.33608e-11	2.98199	1.06927e-11	2.98202	4.43627e-10
2.98206	6.08023e-11	2.98206	9.29052e-12	2.98202	4.59047e-10
2.9821	7.17608e-11	2.982	1.08579e-11	2.98196	4.73345e-10
2.9821	8.095e-11	2.98203	8.85848e-12	2.98201	4.88467e-10
2.98218	6.59963e-11	2.982	1.06552e-11	2.98194	4.65316e-10
2.98214	6.78349e-11	2.98201	1.0331e-11	2.98194	4.72849e-10
2.98208	4.23984e-11	2.98201	1.04134e-11	2.98207	4.90127e-10
2.98207	6.6938e-11	2.982	1.01006e-11	2.98198	4.89704e-10
2.98207	7.64398e-11	2.98204	9.50865e-12	2.98199	4.72418e-10
2.98206	7.47044e-11	2.98201	8.43937e-12	2.982	4.50484e-10
3.49545	7.0556e-11	3.49541	8.48395e-12	3.49544	4.83273e-10
3.49552	8.83429e-11	3.49542	8.20585e-12	3.49544	4.77847e-10
3.49554	5.61388e-11	3.4954	1.06757e-11	3.4954	4.99265e-10
3.49549	7.02694e-11	3.49542	1.03369e-11	3.4954	4.96822e-10
3.49551	8.37166e-11	3.49543	1.06163e-11	3.49544	4.81485e-10
3.49549	6.74792e-11	3.49537	1.03069e-11	3.49541	4.73062e-10
3.49543	5.60484e-11	3.49542	1.00945e-11	3.49536	4.90594e-10
3.49552	6.71093e-11	3.49542	1.01899e-11	3.49542	5.07762e-10
3.49549	7.20185e-11	3.49534	9.18941e-12	3.49541	5.01464e-10
3.49551	6.08331e-11	3.49545	9.5489e-12	3.49535	5.07003e-10
3.49546	5.9747e-11	3.49549	1.02847e-11	3.4954	4.98529e-10
3.49554	4.97887e-11	3.49538	1.054e-11	3.49542	4.77034e-10
3.49555	6.36479e-11	3.49543	1.03572e-11	3.4954	4.89037e-10
3.49549	7.08502e-11	3.49546	1.02647e-11	3.49539	5.22841e-10
3.49554	8.176e-11	3.49545	9.10509e-12	3.49543	4.81874e-10
3.49549	5.84115e-11	3.49548	7.73815e-12	3.49546	4.98235e-10
3.49551	6.65214e-11	3.49546	1.04901e-11	3.49548	4.99813e-10
3.4955	6.08247e-11	3.49549	9.97362e-12	3.49548	5.06291e-10
3.49553	6.88775e-11	3.49546	1.01521e-11	3.49544	5.00829e-10
3.49558	5.37581e-11	3.49533	1.0533e-11	3.49542	5.00133e-10
3.49553	8.09187e-11	3.49552	1.03627e-11	3.49543	4.98584e-10
3.49553	7.56931e-11	3.4955	8.05295e-12	3.49546	5.08847e-10
3.49552	6.62135e-11	3.4955	1.03817e-11	3.49544	4.94616e-10
3.49546	8.32863e-11	3.49541	1.22488e-11	3.49547	5.06733e-10
3.49556	6.69973e-11	3.49542	9.99723e-12	3.49547	5.17827e-10
3.49549	7.62338e-11	3.49536	9.8967e-12	3.49551	4.91951e-10
3.49558	7.88553e-11	3.49541	5.38759e-12	3.49549	5.15725e-10
3.49555	7.07672e-11	3.49543	8.35669e-12	3.49544	4.90056e-10
3.49552	7.79712e-11	3.49548	8.91541e-12	3.49547	4.88452e-10
3.49562	7.36333e-11	3.49543	3.44136e-12	3.4955	4.85466e-10
3.49551	6.45621e-11	3.49545	1.04546e-11	3.49547	4.93284e-10
3.49559	9.93718e-11	3.49547	1.08237e-11	3.49543	4.83702e-10
3.4956	8.06779e-11	3.49549	1.07923e-11	3.49548	5.18918e-10
3.49561	1.002e-10	3.49541	7.93914e-12	3.49544	5.24554e-10
3.49553	9.16479e-11	3.49542	9.54804e-12	3.49546	5.19807e-10
3.49546	9.2089e-11	3.49539	9.86674e-12	3.49547	5.13532e-10
3.49545	9.86551e-11	3.49541	9.16295e-12	3.49544	5.28783e-10
3.49547	9.04864e-11	3.49542	1.05597e-11	3.49544	5.19201e-10
3.4955	8.43265e-11	3.49549	9.9331e-12	3.49539	5.37624e-10
3.49557	9.67472e-11	3.4954	8.80576e-12	3.49547	5.31928e-10
3.49549	9.17996e-11	3.49535	1.03252e-11	3.49551	5.35039e-10
3.49549	1.02819e-10	3.49536	1.09046e-11	3.49549	5.27977e-10
3.49551	1.06236e-10	3.49543	1.108e-11	3.49544	5.31514e-10
3.49555	1.11741e-10	3.49542	1.0946e-11	3.49542	5.19368e-10
3.49552	9.6943e-11	3.49538	1.07873e-11	3.49541	5.25499e-10
3.49552	1.07606e-10	3.49536	9.91167e-12	3.49542	5.27082e-10
3.49548	1.03509e-10	3.49537	1.10137e-11	3.49544	5.28961e-10
3.49554	1.0745e-10	3.4954	1.03508e-11	3.49546	5.38259e-10
3.49552	1.08465e-10	3.49536	9.98165e-12	3.4955	5.20494e-10
3.49548	1.05979e-10	3.49542	1.14152e-11	3.49545	5.4575e-10
3.49548	1.0439e-10	3.49544	1.14072e-11	3.4955	5.59626e-10
3.49549	8.99154e-11	3.49545	1.11726e-11	3.4955	5.408e-10
3.49552	1.0192e-10	3.49548	1.15053e-11	3.49548	5.46248e-10
3.49556	1.05134e-10	3.49538	1.13218e-11	3.49542	5.26825e-10
3.49556	9.22761e-11	3.4954	1.11911e-11	3.49546	5.29855e-10
3.49551	9.87993e-11	3.49539	7.9855e-12	3.4954	5.38825e-10
3.49555	1.15691e-10	3.49535	1.11447e-11	3.49547	5.53172e-10
3.49554	1.06656e-10	3.49536	1.14896e-11	3.49549	5.31895e-10
3.49548	1.07495e-10	3.49541	1.08683e-11	3.49543	5.52039e-10
3.49545	1.03662e-10	3.49543	1.13194e-11	3.49537	5.56132e-10
3.49552	1.03108e-10	3.49546	1.0808e-11	3.4954	5.51151e-10
3.49557	1.0291e-10	3.49538	1.07924e-11	3.49545	5.56574e-10
3.49558	1.08946e-10	3.49542	1.09425e-11	3.49544	5.65138e-10
3.49551	1.02037e-10	3.49544	1.15533e-11	3.4955	5.44959e-10
3.4955	1.08174e-10	3.49537	9.34246e-12	3.49553	5.54832e-10
3.49547	1.0265e-10	3.4954	1.13847e-11	3.49557	5.54616e-10
3.49544	9.73013e-11	3.49543	1.164e-11	3.49547	5.58255e-10
3.4955	1.10536e-10	3.49536	1.12247e-11	3.49544	5.63147e-10
3.49547	1.00065e-10	3.49538	1.06884e-11	3.49543	5.51677e-10
3.49541	9.67899e-11	3.49535	1.10696e-11	3.49542	5.543e-10
3.49546	1.1224e-10	3.49537	1.10116e-11	3.49545	5.6007e-10
3.49547	1.12692e-10	3.49536	1.15707e-11	3.4954	5.51343e-10
3.49555	1.14815e-10	3.49544	1.21389e-11	3.49543	5.57749e-10
3.49554	9.96192e-11	3.49542	1.18015e-11	3.49539	5.59319e-10
3.49545	1.14055e-10	3.49541	1.17057e-11	3.49544	5.56662e-10
3.49544	1.05387e-10	3.49542	1.09474e-11	3.49541	5.55182e-10
3.49546	1.02439e-10	3.49542	1.18303e-11	3.49544	5.59521e-10
3.49548	1.03344e-10	3.49546	1.24246e-11	3.4955	5.58219e-10
3.49552	1.06696e-10	3.49543	1.23542e-11	3.49546	5.59867e-10
3.49557	1.00828e-10	3.4954	1.24968e-11	3.49547	5.60117e-10
3.49554	1.08673e-10	3.4954	1.21397e-11	3.49545	5.59371e-10
3.49555	1.06522e-10	3.49543	1.20055e-11	3.49545	5.58869e-10
3.49552	1.09115e-10	3.4954	8.87492e-12	3.49547	5.50155e-10
3.49562	1.02938e-10	3.49535	1.09433e-11	3.49544	5.58248e-10
3.49557	1.0963e-10	3.49542	1.13602e-11	3.49552	5.6462e-10
3.49553	1.05069e-10	3.49543	1.20891e-11	3.4954	5.60969e-10
3.49549	9.88351e-11	3.49544	1.16709e-11	3.49544	5.63254e-10
3.49552	1.08421e-10	3.49542	9.97339e-12	3.49543	5.62453e-10
3.49553	1.01433e-10	3.49541	1.17539e-11	3.49539	5.62059e-10
3.49554	1.04635e-10	3.49548	1.15311e-11	3.49545	5.61114e-10
3.49551	1.02136e-10	3.49544	1.15229e-11	3.49544	5.64904e-10
3.49548	1.01933e-10	3.49543	1.18483e-11	3.49547	5.60617e-10
3.49551	1.0488e-10	3.49549	1.1699e-11	3.49546	5.63455e-10
3.49545	1.0147e-10	3.49542	1.19629e-11	3.49544	5.6252e-10
3.49546	1.05605e-10	3.49543	1.1962e-11	3.49545	5.59348e-10
3.49549	9.96251e-11	3.49547	1.22412e-11	3.4954	5.67891e-10
3.49545	1.07671e-10	3.49551	1.23541e-11	3.49537	5.65423e-10
3.49547	1.05636e-10	3.49546	1.17125e-11	3.4954	5.62243e-10
3.49544	1.16118e-10	3.49545	1.2453e-11	3.49554	5.64243e-10
3.49548	1.15007e-10	3.49546	1.3144e-11	4.00552	5.70564e-10
4.00559	1.16192e-10	3.49547	1.2843e-11	4.00567	5.69787e-10
4.00561	1.1415e-10	4.0056	1.28306e-11	4.00569	5.66054e-10
4.00566	1.11557e-10	4.00559	1.11488e-11	4.00566	5.62826e-10
4.00571	1.12937e-10	4.00564	1.23832e-11	4.00562	5.66783e-10
4.00566	1.07056e-10	4.00566	1.1961e-11	4.00561	5.65767e-10
4.00565	1.05295e-10	4.00567	9.90411e-12	4.00569	5.63747e-10
4.00564	8.10568e-11	4.00566	1.23844e-11	4.00566	5.55022e-10
4.00574	9.37487e-11	4.00565	1.25806e-11	4.00574	5.61891e-10
4.00572	8.78815e-11	4.0056	1.09761e-11	4.0056	5.64755e-10
4.00574	9.72702e-11	4.00572	1.17602e-11	4.00568	5.58772e-10
4.00572	9.75862e-11	4.00567	1.25391e-11	4.00569	5.66573e-10
4.00572	9.68118e-11	4.00563	1.20118e-11	4.00561	5.6271e-10
4.00565	8.59753e-11	4.00571	1.1919e-11	4.00569	5.65227e-10
4.00575	8.98864e-11	4.00569	1.23465e-11	4.00567	5.65081e-10
4.00562	8.66752e-11	4.00574	1.2622e-11	4.00568	5.67737e-10
4.00565	7.8429e-11	4.00566	1.25336e-11	4.00569	5.69292e-10
4.00568	9.30005e-11	4.00565	9.5821e-12	4.00565	5.66316e-10
4.00564	8.72011e-11	4.00563	1.20176e-11	4.00565	5.65899e-10
4.00565	9.08853e-11	4.00568	1.18476e-11	4.00568	5.58419e-10
4.00565	9.33181e-11	4.00569	1.25921e-11	4.00576	5.66391e-10
4.00561	1.10193e-10	4.00566	1.30805e-11	4.00563	5.64761e-10
4.00564	9.595e-11	4.00568	3.24556e-12	0.0558346	5.59262e-10
4.00568	8.91601e-11	4.00565	1.08452e-11	0.0557894	5.65456e-10
4.00565	1.00741e-10	4.0056	1.26778e-11	0.0557497	5.63328e-10
4.00569	1.08662e-10	4.00565	1.30098e-11	0.055819	5.65562e-10
4.00566	1.13933e-10	4.00567	1.29237e-11	4.00595	5.64798e-10
4.00574	1.08141e-10	4.0057	1.28196e-11	4.00582	5.65797e-10
4.00573	1.14979e-10	4.00563	1.15311e-11	4.00588	5.66555e-10
4.0057	1.14958e-10	4.00566	1.24495e-11	4.00576	5.63247e-10
4.00569	1.12001e-10	4.00573	1.24387e-11	4.00578	5.6816e-10
4.00567	1.13892e-10	4.00567	1.26063e-11	4.00575	5.64551e-10
4.00576	1.10385e-10	4.00562	1.29648e-11	4.00577	5.64996e-10
4.00567	1.14823e-10	4.00564	1.25239e-11	4.00577	5.64337e-10
4.00571	1.15821e-10	4.00567	1.25238e-11	4.00574	5.67448e-10
4.00563	1.12101e-10	4.00568	1.29214e-11	4.00575	5.69374e-10
4.00563	1.06599e-10	4.00575	1.29214e-11	4.00564	5.62369e-10
4.0057	1.15113e-10	4.00572	1.18863e-11	4.00571	5.66118e-10
4.00569	1.14935e-10	4.00565	1.18323e-11	4.00568	5.64133e-10
4.00564	1.15957e-10	4.00567	1.2157e-11	4.00562	5.65927e-10
4.00563	1.15706e-10	4.00567	1.24494e-11	4.0057	5.66635e-10
4.00567	1.11975e-10	4.00569	1.24269e-11	0.0557988	5.67181e-10
4.00566	1.12113e-10	4.00563	1.25244e-11	0.0558455	5.62101e-10
4.00575	1.13555e-10	4.00562	1.25165e-11	0.0558175	5.64332e-10
4.00566	1.09071e-10	4.00566	1.26559e-11	0.0558385	5.70156e-10
4.00565	1.08596e-10	4.00556	1.27944e-11	0.0558237	5.66135e-10
4.00558	1.12822e-10	4.00569	1.23425e-11	0.0558011	5.70347e-10
4.0057	1.14219e-10	4.00559	1.23678e-11	1.8661	5.72373e-10
4.00562	1.12304e-10	4.0056	1.24899e-11	4.00603	5.69325e-10
4.00575	1.02552e-10	4.00567	1.29132e-11	4.00595	5.71757e-10
4.00582	1.16195e-10	4.00564	1.26093e-11	4.00592	5.63459e-10
4.00571	1.11817e-10	4.00572	1.28096e-11	4.00585	5.65727e-10
4.00574	1.1436e-10	4.00567	1.20193e-11	4.00584	5.65406e-10
4.00574	1.17907e-10	4.00559	1.07431e-11	4.00587	5.64696e-10
4.00573	1.15375e-10	4.00568	1.22151e-11	4.00583	5.68139e-10
4.00572	1.10503e-10	4.00571	1.23234e-11	4.0058	5.67014e-10
4.0057	1.13768e-10	4.0057	1.21913e-11	4.00576	5.69294e-10
4.00571	1.12979e-10	4.00566	1.27686e-11	4.00578	5.71864e-10
4.00574	1.13456e-10	4.00562	1.26511e-11	4.00577	5.70125e-10
4.00566	1.12513e-10	4.00564	1.27451e-11	4.00573	5.7184e-10
4.00573	1.0969e-10	4.00564	1.24439e-11	0.0557699	5.66158e-10
4.00568	1.13916e-10	4.00565	1.2024e-11	0.0557925	5.70962e-10
4.00571	1.10292e-10	4.00566	1.2434e-11	0.0558019	5.66227e-10
4.0057	1.16992e-10	4.00562	1.25478e-11	0.0558159	5.65509e-10
4.00575	1.16819e-10	4.00564	1.12253e-11	0.0558284	5.63289e-10
4.00565	1.14356e-10	4.0056	1.23328e-11	4.00603	5.67359e-10
4.00569	1.1441e-10	4.00562	1.21841e-11	4.00598	5.67085e-10
4.00567	1.1366e-10	4.00559	1.1897e-11	4.00595	5.67903e-10
4.00572	1.11509e-10	4.00556	1.21573e-11	4.00593	5.66277e-10
4.00578	1.09309e-10	4.00558	1.19696e-11	4.00589	5.64339e-10
4.00574	1.15569e-10	4.0056	1.2009e-11	4.00585	5.67906e-10
4.00566	1.08199e-10	4.0057	1.16871e-11	4.00582	5.68849e-10
4.00581	1.1112e-10	4.00564	1.21439e-11	4.00581	5.69739e-10
4.00572	1.13283e-10	4.00554	1.22143e-11	4.00577	5.64966e-10
4.00574	1.13784e-10	4.00551	1.17781e-11	4.00587	5.72417e-10
4.00569	1.10797e-10	4.00561	1.21259e-11	4.00572	5.69634e-10
4.00564	1.14568e-10	4.0056	1.23063e-11	4.0057	5.71144e-10
4.00566	1.14452e-10	4.00554	1.19617e-11	4.00573	5.7281e-10
4.00568	1.13022e-10	4.00566	1.21708e-11	4.00576	5.66548e-10
4.00565	1.07774e-10	4.00572	1.22868e-11	4.00586	5.72566e-10
4.00558	1.12958e-10	4.00561	1.30537e-11	4.00566	5.66467e-10
4.00561	1.14598e-10	4.00563	1.23534e-11	4.00576	5.7351e-10
4.00566	1.13204e-10	4.00561	1.19749e-11	4.00574	5.7363e-10
4.00565	1.10708e-10	4.00562	1.25498e-11	4.00565	5.71593e-10
4.00557	1.07494e-10	4.0056	1.27207e-11	4.00568	5.71632e-10
4.00551	1.14337e-10	4.00554	1.24614e-11	4.00578	5.73667e-10
4.00558	1.13521e-10	4.00547	1.16859e-11	0.0557224	5.71782e-10
4.00552	1.16371e-10	4.00551	1.16958e-11	0.0557489	5.71061e-10
4.0056	1.13045e-10	4.00553	1.26559e-11	0.055752	5.67981e-10
4.00559	1.16315e-10	4.00552	1.28129e-11	4.006	5.69473e-10
4.00564	1.13411e-10	4.00549	1.23964e-11	4.00579	5.66054e-10
4.00549	1.06563e-10	4.00552	1.24222e-11	4.00587	5.72958e-10
4.00558	1.10442e-10	4.00561	1.1874e-11	4.00582	5.75091e-10
4.00559	1.07804e-10	4.00564	1.21132e-11	4.00586	5.75003e-10
4.00553	1.1205e-10	4.00561	1.18414e-11	4.00566	5.71938e-10
4.00551	1.13257e-10	4.0055	1.21946e-11	4.00572	5.70674e-10
4.00565	1.1131e-10	4.00563	1.20593e-11	4.00578	5.69365e-10
4.0056	1.13803e-10	4.00556	1.22134e-11	4.0057	5.73584e-10
4.0056	1.08867e-10	4.00556	1.23111e-11	4.00579	5.74273e-10
4.00563	1.12901e-10	4.00561	1.20273e-11	4.0057	5.71855e-10
3.92409	1.12733e-10	0.927848	1.20785e-11	0.927943	5.72166e-10
0.927944	1.10032e-10	0.9279	1.14852e-11	0.927959	5.72629e-10
0.927838	1.05465e-10	0.927889	1.22629e-11	0.927914	5.76823e-10
0.927881	1.05768e-10	0.927898	1.22906e-11	0.92794	5.76059e-10
0.927871	1.06946e-10	0.927883	1.21031e-11	0.92796	5.75833e-10
0.927934	1.00366e-10	0.927929	1.18336e-11	0.92794	5.75278e-10
0.927909	9.68513e-11	0.927922	1.2123e-11	0.927927	5.72512e-10
0.927941	9.67092e-11	0.927901	1.23754e-11	0.927894	5.71398e-10
0.92787	9.66627e-11	0.9279	1.17627e-11	0.927935	5.71839e-10
0.927934	9.56508e-11	0.927913	1.09078e-11	0.92791	5.68734e-10
0.927904	9.30249e-11	0.927909	3.97237e-12	0.927964	5.69043e-10
0.927937	9.29313e-11	0.927916	1.22187e-11	0.927967	5.68813e-10
0.927862	9.52481e-11	0.927902	1.25e-11	0.927939	5.69994e-10
0.92788	9.18375e-11	0.927896	1.24108e-11	0.927912	5.7108e-10
0.927931	8.03775e-11	0.927843	1.18482e-11	0.927851	5.69362e-10
0.927908	9.22539e-11	0.92783	1.2183e-11	0.927954	5.6632e-10
0.927976	8.4711e-11	0.927907	1.236e-11	0.927883	5.68212e-10
0.927901	7.93141e-11	0.927992	1.22706e-11	0.927839	5.64997e-10
0.927921	9.48004e-11	0.927937	1.22581e-11	0.927892	5.69123e-10
0.927848	8.22723e-11	0.927943	8.77186e-12	0.927864	5.63208e-10
0.927915	8.30537e-11	0.927954	1.144e-11	0.927922	5.65269e-10
0.927929	8.74172e-11	0.927882	1.19566e-11	0.92795	5.61575e-10
0.927881	9.13127e-11	0.9279	1.15556e-11	0.92787	5.61582e-10
0.92797	8.71409e-11	0.927881	1.25574e-11	0.927942	5.5374e-10
0.92789	8.8938e-11	0.92787	1.15827e-11	0.927828	5.68076e-10
0.927866	7.83595e-11	0.927882	1.23651e-11	0.927878	5.7107e-10
0.927926	7.87281e-11	0.927862	7.99529e-12	0.927918	5.6945e-10
0.927978	7.39585e-11	0.927844	1.24126e-11	0.927897	5.6819e-10
0.927907	6.58335e-11	0.927869	1.234e-11	0.927933	5.685e-10
0.927943	7.23672e-11	0.927866	1.24299e-11	0.927971	5.71966e-10
0.927903	7.10631e-11	0.92787	1.24424e-11	0.927929	5.6062e-10
0.927982	6.61379e-11	0.927823	1.0409e-11	0.927881	5.63464e-10
0.927901	7.78972e-11	0.92786	1.20409e-11	0.927875	5.58554e-10
0.927927	7.63999e-11	0.927883	9.24579e-12	0.927869	5.63166e-10
0.92797	6.6752e-11	0.927814	9.42308e-12	0.927809	5.63281e-10
0.927926	7.35e-11	0.927915	1.17122e-11	0.92787	5.65871e-10
0.927871	6.55278e-11	0.927867	7.4848e-12	0.927873	5.54349e-10
0.927915	7.72334e-11	0.927827	1.14805e-11	0.927871	5.71649e-10
0.927915	6.78916e-11	0.927858	3.09823e-12	0.92786	5.64181e-10
0.927922	7.21966e-11	0.927884	1.09149e-11	0.927898	5.62287e-10
0.927933	6.40644e-11	0.927897	1.20839e-11	0.927868	5.59799e-10
0.927912	6.34707e-11	0.92789	1.18685e-11	0.927866	5.60721e-10
0.927929	8.35107e-11	0.92787	1.18604e-11	0.927883	5.52532e-10
0.927916	7.36515e-11	0.927909	1.13442e-11	0.927903	5.62767e-10
0.927943	7.36121e-11	0.927967	8.10684e-12	0.927948	5.58468e-10
0.927963	7.68809e-11	0.927921	9.46505e-12	0.927837	5.67608e-10
0.927879	7.26437e-11	0.927894	1.21193e-11	0.927936	5.61152e-10
0.927885	5.41993e-11	0.927876	1.06184e-11	0.927925	5.45069e-10
0.927915	4.9587e-11	0.927873	1.09976e-11	0.927908	5.42646e-10
0.927905	7.64408e-11	0.927872	7.74404e-12	0.927915	5.59625e-10
0.927919	6.43545e-11	0.9279	1.11339e-11	0.927898	5.5841e-10
0.927919	7.91985e-11	0.927915	3.34211e-12	0.927932	5.57945e-10
0.927893	7.01875e-11	0.927847	1.16092e-11	0.927876	5.65154e-10
0.927881	6.35221e-11	0.927876	1.17545e-11	0.927905	5.45354e-10
0.927851	6.55918e-11	0.927911	1.24514e-11	0.927882	5.40164e-10
0.927844	5.44932e-11	0.927936	1.22819e-11	0.927908	5.65621e-10
0.927908	4.90156e-11	0.927906	1.17979e-11	0.927925	5.59256e-10
0.927911	6.70153e-11	0.92788	9.48956e-12	0.927989	5.46396e-10
0.927915	7.10782e-11	0.927902	4.12566e-12	0.92795	5.47614e-10
0.92792	5.65339e-11	0.927921	3.55295e-12	0.9279	5.46349e-10
0.927966	7.67619e-11	0.927865	3.38934e-12	0.927891	5.50289e-10
0.927952	7.09641e-11	0.927874	3.49108e-12	0.927904	5.38349e-10
0.927951	6.87075e-11	0.927915	3.51792e-12	0.927929	5.50596e-10
0.927925	6.70332e-11	0.927917	1.19461e-11	0.92787	5.45122e-10
0.927944	6.39024e-11	0.927922	1.12075e-11	0.927914	5.36147e-10
0.927947	6.89311e-11	0.927902	3.17943e-12	0.927875	5.49085e-10
0.927869	6.67435e-11	0.927884	3.61682e-12	0.927897	5.42683e-10
0.927902	7.14816e-11	0.927901	1.22382e-11	0.927914	5.38039e-10
0.927955	7.33324e-11	0.927881	1.16393e-11	0.927913	5.54591e-10
0.927947	6.87049e-11	0.927932	1.07069e-11	0.927912	5.47224e-10
0.927904	7.19139e-11	0.927832	5.09921e-12	0.92785	5.52392e-10
0.927974	7.5522e-11	0.927805	3.41767e-12	0.927873	5.46703e-10
0.927918	7.02947e-11	0.927876	3.26808e-12	0.927927	5.54428e-10
0.927888	4.78444e-11	0.927842	3.55603e-12	0.927837	5.54477e-10
0.927899	6.10183e-11	0.927902	3.0812e-12	0.927844	5.56109e-10
0.927901	5.89281e-11	0.927876	3.0265e-12	0.927943	5.51527e-10
0.927904	5.58858e-11	0.927835	3.3065e-12	0.927899	5.37309e-10
0.92791	6.74564e-11	0.927844	3.36713e-12	0.927933	5.45662e-10
0.927914	6.11504e-11	0.927911	3.43937e-12	0.927909	5.55844e-10
0.927904	6.45259e-11	0.927911	3.45258e-12	0.927922	5.39694e-10
0.927887	6.47027e-11	0.927884	3.2115e-12	0.927888	5.44785e-10
0.927901	6.65222e-11	0.927853	3.19631e-12	0.927877	5.43008e-10
0.927883	7.37662e-11	0.927907	2.69798e-12	0.92798	5.53474e-10
0.927871	6.00839e-11	0.927877	3.15083e-12	0.927936	5.38561e-10
0.927871	6.24869e-11	0.927927	2.95807e-12	0.927901	5.22197e-10
0.927873	6.43519e-11	0.927898	2.75861e-12	0.927887	5.36446e-10
0.927877	5.69892e-11	0.927882	2.82914e-12	0.927854	5.44961e-10
0.927882	6.68879e-11	0.927926	3.14592e-12	0.927941	5.36828e-10
0.927931	6.07998e-11	0.927916	2.82676e-12	0.927896	5.35998e-10
0.927906	6.97442e-11	0.927922	2.64242e-12	0.927918	5.36157e-10
0.92793	6.60306e-11	0.92787	2.95874e-12	0.927898	5.41283e-10
0.927968	6.28067e-11	0.92787	3.14721e-12	0.927905	5.39393e-10
0.927982	5.47218e-11	0.927869	3.04204e-12	0.927903	5.27107e-10
0.927968	6.18732e-11	0.927887	2.73979e-12	0.927926	5.37574e-10
0.927943	6.37546e-11	0.927858	3.15921e-12	0.927903	5.47204e-10
0.927909	6.16743e-11	0.927883	3.03121e-12	0.927865	5.38179e-10
0.927918	6.35948e-11	0.927858	3.00612e-12	0.927893	5.3273e-10
0.927906	6.99426e-11	0.927907	2.75849e-12	0.927944	5.55025e-10
0.927926	8.72886e-11	0.927933	2.92207e-12	0.927904	5.51857e-10
0.9279	7.32479e-11	0.927865	3.03577e-12	0.92794	5.54954e-10
0.927903	5.56227e-11	0.927911	2.732e-12	0.927913	5.5128e-10

## Sheet: M308V
TRPV1 M308V
sample1(*note* last perfusion step is 10 uM cap)	currents (Amps)	sample2(*note* last perfusion step is 10 uM cap, first and second step are same line, wash)	currents (Amps)	sample3(*note* last perfusion step is 10 uM cap)	currents (Amps)	sample4(*note* last perfusion step is 10 uM cap)	currents (Amps)	sample5(*note* last perfusion step is 10 uM cap)	currents (Amps)
0.055318	8.60221e-12	0.0554738	2.78863e-11	5.5332	5.10037e-11	1	5.15648e-12	1	5.04719e-12
0.0553694	9.21088e-12	0.0554738	3.30943e-11	5.53203	3.56675e-11	1	4.89919e-12	1	1.31165e-11
0.0553515	9.13112e-12	0.0554746	3.35949e-11	5.52868	4.78522e-11	1	4.80185e-12	1	1.19141e-11
0.055307	8.81581e-12	0.0555151	3.45756e-11	5.5346	4.95887e-11	1	4.8618e-12	1	5.09083e-12
0.0553671	8.57606e-12	0.0555642	3.22358e-11	5.53117	2.65382e-11	1	4.73086e-12	1	8.24567e-12
0.928146	8.83046e-12	0.0554816	3.24081e-11	5.5353	2.63315e-11	1	4.68396e-12	1	7.21645e-12
0.928069	8.57384e-12	0.055491	3.2972e-11	92.8183	4.18968e-11	1	4.78014e-12	1	1.42158e-11
0.928021	9.17791e-12	0.0554793	3.46024e-11	92.8106	5.27148e-11	1	4.95764e-12	1	1.07536e-11
0.928015	9.23644e-12	0.0554995	3.26472e-11	92.8109	4.76937e-11	1	4.85611e-12	1	1.05335e-11
0.928038	9.06269e-12	0.0554808	3.27299e-11	92.8099	4.62305e-11	1	6.31414e-12	1	3.5604e-12
0.928054	9.61374e-12	0.0554621	3.38211e-11	92.804	3.49863e-11	1	4.95666e-12	1	5.77213e-12
0.927968	9.37161e-12	0.0554941	3.45196e-11	92.8048	3.86016e-11	1	6.07508e-12	1	5.28293e-12
0.928005	1.75621e-11	0.0554949	3.3553e-11	92.8015	4.8842e-11	1	4.71693e-12	1	4.5122e-12
0.92799	9.14055e-12	0.0554536	3.35188e-11	92.8003	2.63496e-11	1	4.74969e-12	1	8.32376e-12
0.927981	8.74848e-12	0.0554933	3.65688e-11	92.8021	3.04997e-11	1	4.81114e-12	1	5.77685e-12
0.928041	8.55486e-12	0.0554793	3.49177e-11	92.8028	3.42313e-11	1	4.84936e-12	1	3.85197e-12
0.927986	9.26605e-12	0.0554762	3.44334e-11	92.8013	4.27283e-11	1	4.5584e-12	1	7.25351e-12
0.928022	8.06499e-12	0.0554473	3.36811e-11	92.8026	3.32611e-11	1	4.72844e-12	1	4.10517e-12
0.928096	7.96419e-12	0.0555019	3.4019e-11	92.8031	4.47703e-11	1	4.86916e-12	1	4.49034e-12
0.928015	7.99895e-12	0.055491	3.47247e-11	92.7948	5.3505e-11	1	4.975e-12	1	4.12562e-12
0.928015	8.06534e-12	0.0554543	3.47631e-11	92.7995	4.71626e-11	1	4.68688e-12	1	3.65013e-12
0.928016	8.85918e-12	0.055452	3.44479e-11	92.8011	1.51284e-11	1	4.8649e-12	1	4.00943e-12
0.928004	1.11414e-11	0.0554933	3.41931e-11	92.7992	4.49387e-11	1	5.38443e-12	1	3.94342e-12
0.928	7.99166e-12	0.0554995	3.48543e-11	92.7988	3.80943e-11	1	4.74695e-12	1	3.89105e-12
0.927958	1.57599e-11	0.0555291	3.6727e-11	92.7981	3.95664e-11	1	4.76476e-12	1	4.06305e-12
0.927977	7.58362e-12	0.0554762	3.47455e-11	92.8027	2.63563e-11	1	4.78636e-12	1	4.04469e-12
0.927972	1.119e-11	0.0554941	3.38752e-11	92.8032	5.34174e-11	1	5.23303e-12	1	4.04438e-12
0.928017	1.02456e-11	0.0555026	3.56299e-11	92.7945	6.49857e-11	1	4.84741e-12	1	3.89004e-12
0.927997	8.58553e-12	0.055519	3.4952e-11	92.7988	5.03084e-11	1	4.8082e-12	1	1.43937e-11
0.928058	8.57949e-12	0.0554723	3.56419e-11	92.7928	4.71608e-11	1	4.7399e-12	1	1.00455e-11
0.928007	9.61615e-12	0.0555104	3.53784e-11	92.797	7.57419e-11	1	5.20642e-12	1	5.51313e-12
0.927975	9.8404e-12	0.055473	3.54034e-11	92.7982	5.28792e-11	1	4.58943e-12	1	1.25777e-11
0.928009	9.30993e-12	0.0554972	3.44572e-11	92.7906	5.8204e-11	1	8.92143e-12	1	4.65228e-12
0.928028	1.11167e-11	0.0554715	3.45872e-11	92.7988	6.10106e-11	1	4.85094e-12	1	4.46953e-12
0.928031	1.27973e-11	0.0555104	3.36204e-11	92.792	4.16191e-11	1	4.78725e-12	1	4.97167e-12
0.927935	1.12316e-11	0.0554847	3.42029e-11	92.8002	6.63385e-11	1	4.98756e-12	1	4.1552e-12
0.927915	1.09539e-11	0.0554886	3.50669e-11	92.7947	4.02483e-11	1	5.00757e-12	1	1.42732e-11
0.927964	1.0543e-11	0.0554956	3.42022e-11	92.7918	3.90094e-11	1	5.64041e-12	1	4.78881e-12
0.927926	1.00863e-11	0.05548	3.37878e-11	92.7968	2.32237e-11	1	5.08053e-12	1	4.01999e-12
0.927909	1.04123e-11	0.0554613	3.39599e-11	92.7966	3.98864e-11	1	5.13209e-12	1	8.12106e-12
0.927897	9.8584e-12	0.0554886	3.35125e-11	92.7956	4.65812e-11	1	5.31348e-12	1	1.29822e-11
0.927886	1.21105e-11	0.0555159	3.49407e-11	92.7944	3.75103e-11	1	5.13075e-12	1	4.26461e-12
0.927964	9.97043e-12	0.055473	3.48395e-11	92.7915	3.81665e-11	1	5.63248e-12	1	4.94089e-12
0.92794	9.85182e-12	0.0554458	3.47626e-11	92.7902	2.72536e-11	1	5.64406e-12	1	5.70488e-12
0.927982	1.18779e-11	0.0554715	3.66019e-11	92.7922	3.66739e-11	1	5.25564e-12	1	4.31698e-12
0.927938	1.02125e-11	0.0554598	3.44744e-11	92.7935	4.2932e-11	1	7.50792e-12	1	4.30178e-12
0.927986	1.0238e-11	0.0554785	3.55109e-11	92.7925	2.91559e-11	1	6.71276e-12	1	4.78869e-12
0.92794	1.18067e-11	0.055452	3.83172e-11	92.7993	3.92837e-11	1	5.40148e-12	1	7.35844e-12
0.927933	1.00277e-11	0.055459	3.47237e-11	92.7964	3.2031e-11	1	6.80946e-12	1	4.73909e-12
0.927909	9.99073e-12	0.055473	3.64399e-11	92.7972	5.70123e-11	1	8.40971e-12	1	4.47689e-12
0.927934	1.82393e-11	0.928167	3.70694e-11	92.7932	4.0457e-11	1	5.54177e-12	1	1.15826e-11
0.927901	9.98839e-12	0.928102	3.69145e-11	92.7939	3.97996e-11	1	5.42481e-12	1	7.43742e-12
0.927927	9.86234e-12	0.928035	3.56246e-11	92.8	3.72949e-11	1	5.52787e-12	1	4.38373e-12
0.92788	9.72818e-12	0.928104	3.71449e-11	92.7943	4.6582e-11	1	5.37213e-12	1	4.57824e-12
0.927908	1.89281e-11	0.928062	3.66013e-11	92.7936	3.88042e-11	1	5.44757e-12	1	1.25914e-11
0.927893	9.70429e-12	0.928099	3.74508e-11	92.7928	5.53296e-11	1	5.43964e-12	1	1.47894e-11
0.92792	9.8644e-12	0.928099	4.45244e-11	92.7968	4.11828e-11	1	8.05507e-12	1	1.19468e-11
0.927892	1.21919e-11	0.928064	3.76581e-11	92.7946	4.51224e-11	1	5.40374e-12	1	5.98071e-12
0.927902	8.95484e-12	0.928053	3.79553e-11	92.7934	4.5623e-11	1	5.48047e-12	1	8.24525e-12
0.927946	9.07115e-12	0.928018	3.77913e-11	92.7946	3.50354e-11	1	1.27326e-11	1	7.84192e-12
0.927893	9.41237e-12	0.928025	3.80081e-11	92.7882	8.54205e-11	1	7.74607e-12	1	7.2438e-12
0.92794	1.31135e-11	0.928046	3.96822e-11	92.7928	5.04453e-11	1	5.41362e-12	1	6.31729e-12
0.927953	9.19619e-12	0.927993	4.06151e-11	92.7925	4.40265e-11	1	5.65837e-12	1	1.05071e-11
0.927902	1.42852e-11	0.927983	3.79514e-11	92.794	7.41103e-11	1	5.55566e-12	1	6.26169e-12
0.927936	9.53355e-12	0.928035	3.68838e-11	92.791	6.13164e-11	1	5.75008e-12	1	6.75444e-12
0.927922	9.00397e-12	0.928017	3.74666e-11	92.7896	3.40929e-11	1	5.52902e-12	1	1.10854e-11
0.927895	1.09341e-11	0.928032	3.62463e-11	92.7902	3.67837e-11	1	5.59049e-12	1	9.64448e-12
0.927992	9.18497e-12	0.927982	3.57519e-11	92.7894	5.08787e-11	1	1.18859e-11	1	6.00288e-12
0.927936	8.95823e-12	0.927984	3.77838e-11	92.7926	4.94147e-11	1	1.16033e-11	1	6.04111e-12
0.92793	8.99595e-12	0.927997	3.72578e-11	92.7919	5.78236e-11	1	5.59098e-12	1	6.66895e-12
0.927875	1.20362e-11	0.927961	3.9512e-11	92.7936	5.80295e-11	1	5.83546e-12	1	1.19104e-11
0.927909	8.69522e-12	0.927918	3.83441e-11	92.789	4.97173e-11	1	5.83446e-12	1	6.99115e-12
0.927932	1.10571e-11	0.927894	3.62008e-11	92.7924	2.99721e-11	1	5.51967e-12	1	1.53416e-11
0.927877	8.78378e-12	0.927959	3.70777e-11	92.7935	4.47969e-11	1	5.94464e-12	1	1.09433e-11
0.927921	8.57629e-12	0.927977	3.53677e-11	92.7945	5.10338e-11	1	6.18574e-12	1	1.98972e-11
0.927883	1.0287e-11	0.927999	3.60493e-11	92.7927	8.04345e-11	1	5.40686e-12	1	1.1845e-11
0.927908	1.21781e-11	0.927971	3.71962e-11	92.7848	5.02361e-11	1	5.65902e-12	1	6.98087e-12
0.927872	1.73459e-11	0.927939	3.73029e-11	92.7921	5.2063e-11	1	5.25937e-12	1	7.39725e-12
0.927851	1.0221e-11	0.927978	3.57307e-11	92.7923	5.41102e-11	1	5.78699e-12	1	1.02987e-11
0.927841	1.36132e-11	0.927996	3.65436e-11	92.7909	4.6509e-11	1	5.81437e-12	1	1.00216e-11
0.927861	1.4978e-11	0.927995	3.69366e-11	92.7906	6.10341e-11	1	5.56755e-12	1	8.77813e-12
0.927847	9.58857e-12	0.927992	3.68496e-11	92.7957	5.30937e-11	1	5.84204e-12	1	1.58893e-11
0.927851	9.74166e-12	0.927984	3.78476e-11	92.7871	5.71018e-11	1	5.5156e-12	1	7.24817e-12
0.927929	1.87916e-11	0.927997	3.93967e-11	92.79	5.96613e-11	1	6.00203e-12	1	1.10125e-11
0.927748	9.3086e-12	0.927952	4.05048e-11	92.7928	5.4021e-11	1	6.07723e-12	1	7.41498e-12
0.927878	9.73137e-12	0.927942	3.86849e-11	92.7928	4.03402e-11	1	6.25503e-12	1	7.36054e-12
0.927848	9.58151e-12	0.927972	3.70284e-11	92.7914	4.98512e-11	1	5.96384e-12	1	7.22011e-12
0.927851	1.36833e-11	0.927943	3.67894e-11	92.7963	4.5202e-11	1	5.77586e-12	1	1.21912e-11
0.927919	9.49361e-12	0.927936	3.68156e-11	92.7965	6.84299e-11	1	5.88911e-12	1	1.01822e-11
0.927889	9.66206e-12	0.927901	3.75269e-11	92.8017	3.69857e-11	1	5.9156e-12	1	1.1688e-11
0.927869	1.17092e-11	0.927926	3.68468e-11	92.7933	5.87084e-11	1	6.27631e-12	1	1.04729e-11
0.927869	9.30969e-12	0.927915	3.73521e-11	92.788	4.74071e-11	1	6.00114e-12	1	1.44624e-11
0.927945	9.21446e-12	0.927946	3.75495e-11	92.793	4.6509e-11	1	5.98605e-12	1	1.2717e-11
0.927904	1.04775e-11	0.927903	3.71114e-11	92.7989	4.11568e-11	1	1.43209e-11	1	8.75604e-12
0.927899	1.4046e-11	0.92798	3.84582e-11	92.7907	2.99777e-11	1	6.13574e-12	1	1.8993e-11
0.927873	9.27287e-12	0.92797	3.87629e-11	92.7904	5.17891e-11	1	7.2106e-12	1	8.52942e-12
0.9279	1.46708e-11	0.927868	3.84072e-11	92.7946	3.98298e-11	1	5.78089e-12	1	8.55373e-12
0.927858	9.06495e-12	0.927901	3.99631e-11	92.7959	6.02994e-11	1	1.42157e-11	1	8.08237e-12
0.927911	9.23441e-12	0.927917	4.10072e-11	92.794	3.15092e-11	2	5.64844e-12	1	8.22779e-12
0.927862	1.42184e-11	0.927954	3.90012e-11	92.7932	3.74375e-11	2	5.86554e-12	1	1.84128e-11
1.43709	1.0416e-11	1.39593	3.71965e-11	143.718	3.90122e-11	2	5.68452e-12	1	8.6605e-12
1.43711	9.36374e-12	1.43709	3.87434e-11	143.718	5.55084e-11	2	5.75999e-12	1	8.47401e-12
1.43706	1.47701e-11	1.43711	3.61691e-11	143.72	2.59002e-11	2	6.92224e-12	1	1.69622e-11
1.43716	1.09234e-11	1.4371	3.6297e-11	143.715	4.47858e-11	2	6.65701e-12	1	1.25153e-11
1.43717	8.82579e-12	1.43713	3.44258e-11	143.716	3.01872e-11	2	6.10274e-12	1	8.2394e-12
1.43717	1.04852e-11	1.43721	3.59826e-11	143.719	6.10126e-11	2	1.45117e-11	1	8.16358e-12
1.43711	8.60902e-12	1.43719	3.55319e-11	143.719	5.50645e-11	2	1.26209e-11	1	1.62636e-11
1.43716	8.62968e-12	1.43714	3.71153e-11	143.716	8.67958e-11	2	5.9656e-12	1	1.64165e-11
1.43712	8.63244e-12	1.43713	3.76595e-11	143.719	6.62685e-11	2	1.35467e-11	1	1.80333e-11
1.43714	1.40962e-11	1.43713	4.03954e-11	143.719	8.28102e-11	2	1.07573e-11	1	1.02542e-11
1.43714	1.03309e-11	1.43711	4.22581e-11	143.718	7.23432e-11	2	1.31304e-11	1	1.68686e-11
1.43715	1.3162e-11	1.43712	3.9476e-11	143.716	7.02745e-11	2	5.38292e-12	1	1.25492e-11
1.43712	1.00346e-11	1.43715	3.92826e-11	143.714	5.67572e-11	2	5.45157e-12	1	1.66507e-11
1.43713	1.51292e-11	1.43717	4.4169e-11	143.72	7.18973e-11	2	5.38248e-12	1	1.10222e-11
1.43711	1.23664e-11	1.43714	4.17112e-11	143.708	6.75118e-11	2	5.53694e-12	1	1.04214e-11
1.43704	1.76929e-11	1.43716	4.2362e-11	143.715	7.98242e-11	2	5.3779e-12	1	7.63868e-12
1.43709	1.53666e-11	1.43718	4.24745e-11	143.715	8.66604e-11	2	5.31532e-12	1	8.49782e-12
1.43706	1.052e-11	1.43721	4.04987e-11	143.716	1.01438e-10	2	5.29113e-12	1	9.31503e-12
1.43714	1.38482e-11	1.43719	4.61912e-11	143.716	1.64668e-10	2	1.29856e-11	1	1.4792e-11
1.43708	1.09106e-11	1.43718	4.5182e-11	143.718	1.1281e-10	2	1.35381e-11	1	1.13658e-11
1.43712	1.64403e-11	1.43718	4.43137e-11	143.709	1.32196e-10	2	1.31091e-11	1	1.71953e-11
1.43702	1.88572e-11	1.43714	4.3077e-11	143.715	1.19409e-10	2	1.33506e-11	1	1.68229e-11
1.43709	1.8399e-11	1.43716	4.76136e-11	143.711	7.03817e-11	2	1.34625e-11	1	9.00358e-12
1.43715	1.83061e-11	1.43714	4.35757e-11	143.717	9.11093e-11	2	1.30559e-11	2	1.34659e-11
1.43711	1.85528e-11	1.43714	4.33936e-11	143.715	1.30923e-10	2	1.35641e-11	2	1.99385e-11
1.4371	9.2025e-12	1.43715	4.2537e-11	143.722	9.37347e-11	2	1.35341e-11	2	1.11695e-11
1.43713	1.78455e-11	1.43711	4.09626e-11	143.715	1.22934e-10	2	1.37193e-11	2	9.60852e-12
1.43709	9.37975e-12	1.43711	4.54202e-11	143.717	1.21192e-10	2	1.33137e-11	2	8.38626e-12
1.43711	9.43914e-12	1.43713	4.35826e-11	143.714	9.85787e-11	2	1.35518e-11	2	1.30217e-11
1.43712	1.62966e-11	1.43713	4.42297e-11	143.713	9.03695e-11	2	6.61058e-12	2	1.44567e-11
1.4371	1.85078e-11	1.43715	4.21015e-11	143.714	1.05447e-10	2	1.36359e-11	2	3.53308e-11
1.43711	1.88843e-11	1.43712	4.53794e-11	143.719	7.91917e-11	2	5.86811e-12	2	2.0347e-11
1.43713	1.87246e-11	1.43714	4.32894e-11	143.716	8.99163e-11	2	1.35091e-11	2	1.47409e-11
1.4371	1.83996e-11	1.43718	4.35741e-11	143.716	6.87986e-11	2	1.26514e-11	2	1.35101e-11
1.43706	1.72354e-11	1.43719	4.25053e-11	143.719	6.86415e-11	2	1.39348e-11	2	2.40589e-11
1.43714	1.84611e-11	1.43723	4.27025e-11	143.718	7.20254e-11	2	1.32987e-11	2	2.13009e-11
1.43718	1.83516e-11	1.43724	4.46605e-11	143.712	8.96541e-11	2	1.32452e-11	2	1.90256e-11
1.43708	1.32783e-11	1.43719	4.24204e-11	143.71	1.14317e-10	2	1.53178e-11	2	1.43429e-11
1.43719	1.78143e-11	1.43718	4.33444e-11	143.711	9.80313e-11	2	1.03183e-11	2	4.04274e-11
1.4371	1.61522e-11	1.43721	3.97059e-11	143.712	9.58543e-11	2	1.12801e-11	2	2.3518e-11
1.43709	8.88985e-12	1.43721	4.15697e-11	143.715	1.06135e-10	2	7.00363e-12	2	2.24354e-11
1.43714	1.85411e-11	1.43725	3.87527e-11	143.724	1.04157e-10	2	1.87465e-11	2	3.94774e-11
1.43704	8.82898e-12	1.43718	4.47812e-11	143.712	1.05909e-10	2	5.30689e-12	2	1.68197e-11
1.43706	1.85893e-11	1.43718	4.51436e-11	143.712	7.82207e-11	2	5.19188e-12	2	1.91162e-11
1.43705	9.29898e-12	1.43722	4.3142e-11	143.712	1.12527e-10	2	8.15122e-12	2	3.44739e-11
1.43706	9.0309e-12	1.43724	4.64589e-11	143.715	8.4805e-11	2	5.44892e-12	2	3.89287e-11
1.4371	1.82671e-11	1.43718	4.65506e-11	143.716	1.17311e-10	2	1.37346e-11	2	5.66125e-11
1.43711	1.60468e-11	1.43715	4.79759e-11	143.714	7.43932e-11	2	1.30446e-11	2	4.4716e-11
1.43706	2.47309e-11	1.43717	4.25329e-11	143.714	7.70246e-11	2	1.25235e-11	2	5.32242e-11
1.43711	9.98858e-12	1.43725	4.11292e-11	143.715	8.78897e-11	2	1.35145e-11	2	3.60146e-11
1.43706	1.11219e-11	1.43718	4.30178e-11	143.715	1.03147e-10	2	1.35687e-11	2	3.8078e-11
1.43708	9.90341e-12	1.43719	4.00097e-11	143.712	8.92078e-11	2	1.15976e-11	2	1.84226e-11
1.43708	1.70352e-11	1.43713	4.06239e-11	143.711	8.37587e-11	2	5.78558e-12	2	4.0322e-11
1.43706	1.82431e-11	1.43719	4.08991e-11	143.712	9.1976e-11	2	1.2853e-11	2	4.16928e-11
1.43706	1.78169e-11	1.43714	4.08141e-11	143.721	8.13825e-11	2	5.64345e-12	2	3.99974e-11
1.43709	1.75233e-11	1.43711	3.78285e-11	143.716	1.04883e-10	2	5.47671e-12	2	4.50606e-11
1.43709	8.69483e-12	1.43713	4.27166e-11	143.714	8.87576e-11	2	5.45235e-12	2	5.71418e-11
1.43707	1.16421e-11	1.43715	4.31029e-11	143.709	8.617e-11	2	5.27316e-12	2	3.71825e-11
1.43709	1.62168e-11	1.43714	4.35318e-11	143.718	9.9605e-11	2	5.36428e-12	2	2.71681e-11
1.43708	1.69969e-11	1.4372	4.09723e-11	143.714	1.14516e-10	2	5.4991e-12	2	2.49166e-11
1.43705	1.71748e-11	1.43718	4.28405e-11	143.718	9.84138e-11	2	5.10499e-12	2	1.51374e-11
1.43717	1.22157e-11	1.43716	4.36353e-11	143.712	1.01987e-10	2	1.38097e-11	2	3.31776e-11
1.43708	1.42852e-11	1.43711	4.43498e-11	143.72	6.13981e-11	2	6.02869e-12	2	5.76151e-11
1.43708	8.56005e-12	1.43713	4.06361e-11	143.711	7.31758e-11	2	6.06275e-12	2	3.94732e-11
1.43704	1.01076e-11	1.43718	4.26697e-11	143.712	5.4858e-11	2	5.6317e-12	2	2.9782e-11
1.43707	1.47688e-11	1.43714	4.48406e-11	143.711	6.70482e-11	2	5.56181e-12	2	2.25689e-11
1.43703	8.40372e-12	1.43713	4.30737e-11	143.7	8.44355e-11	2	5.57394e-12	2	3.82911e-11
1.43707	1.42699e-11	1.43713	4.09279e-11	143.713	9.56984e-11	2	5.87023e-12	2	4.62598e-11
1.43706	2.18256e-11	1.43716	4.0058e-11	143.713	1.12923e-10	2	5.99732e-12	2	4.13699e-11
1.43703	2.44834e-11	1.43714	4.1401e-11	143.707	9.59177e-11	2	5.732e-12	2	3.96974e-11
1.43706	2.01881e-11	1.43718	4.24787e-11	143.715	8.74766e-11	2	5.71883e-12	2	3.50677e-11
1.43709	1.54672e-11	1.43717	4.12486e-11	143.717	5.71058e-11	2	5.87587e-12	2	3.33605e-11
1.43706	8.14822e-12	1.43711	4.27291e-11	143.715	8.22977e-11	2	5.65772e-12	2	2.66924e-11
1.43709	8.18049e-12	1.43711	4.10155e-11	143.717	7.49688e-11	2	1.31932e-11	2	4.11873e-11
1.43709	1.67499e-11	1.43719	4.49502e-11	143.717	1.07592e-10	2	6.68243e-12	2	1.72624e-11
1.43711	8.07922e-12	1.43722	4.24435e-11	143.716	5.23722e-11	2	1.12151e-11	2	1.38796e-11
1.43708	9.87971e-12	1.43718	4.407e-11	143.705	4.66365e-11	2	9.37425e-12	2	3.20902e-11
1.43709	1.20373e-11	1.43717	4.40249e-11	143.699	9.19969e-11	2	1.43002e-11	2	1.71578e-11
1.43701	8.38969e-12	1.43715	4.26843e-11	143.731	6.90966e-11	2	9.07421e-12	2	1.84806e-11
1.4371	1.50794e-11	1.43721	4.25841e-11	143.72	7.06442e-11	2	1.10837e-11	2	1.9115e-11
1.43713	1.4686e-11	1.43718	4.00253e-11	143.708	7.70488e-11	2	1.28427e-11	2	2.46054e-11
1.43702	7.79695e-12	1.43716	4.06648e-11	143.723	8.30466e-11	2	8.81877e-12	2	2.83973e-11
1.43702	1.4855e-11	1.43721	4.00636e-11	143.716	9.17943e-11	2	7.54216e-12	2	1.58822e-11
1.43701	1.76439e-11	1.43715	3.66747e-11	143.712	8.79607e-11	2	1.15328e-11	2	2.74718e-11
1.43706	8.5205e-12	1.43722	3.9331e-11	5.54099	6.74465e-11	2	6.79041e-12	2	2.33762e-11
1.43712	8.97892e-12	1.43718	4.16745e-11	5.5406	9.62851e-11	2	1.38925e-11	2	2.26559e-11
1.43712	1.72564e-11	1.43718	4.2321e-11	5.5353	8.47103e-11	2	8.81404e-12	2	1.40692e-11
1.43707	2.31022e-11	1.43713	4.08908e-11	5.54793	1.37071e-10	2	7.15584e-12	2	4.00256e-11
1.43714	1.98399e-11	1.4372	4.15498e-11	5.53733	1.10343e-10	2	7.4267e-12	2	4.54748e-11
1.43712	2.1289e-11	1.43716	4.11654e-11	5.54715	1.06714e-10	2	7.04183e-12	2	3.72499e-11
1.43713	8.36974e-12	1.4372	4.15203e-11	5.54115	9.9055e-11	2	6.96855e-12	2	3.00644e-11
1.4371	8.95083e-12	1.43716	3.86899e-11	5.54029	1.0199e-10	2	6.93471e-12	2	3.42159e-11
1.43712	1.18266e-11	1.43717	4.07974e-11	5.52782	1.14374e-10	2	7.1274e-12	2	2.19365e-11
1.43714	2.1014e-11	1.43718	3.94675e-11	5.54637	9.64048e-11	2	1.47255e-11	2	1.02686e-11
1.43715	1.45419e-11	1.4371	3.95462e-11	5.5378	8.76671e-11	2	2.1887e-11	2	2.22991e-11
1.43713	1.61008e-11	1.43718	3.89132e-11	5.54037	8.42517e-11	2	1.79158e-11	2	2.07513e-11
1.43707	1.69229e-11	1.43717	3.93772e-11	5.53873	8.93594e-11	2	1.36163e-11	2	9.58483e-12
1.43709	1.66172e-11	1.43722	3.69557e-11	5.53335	9.05463e-11	2	1.3695e-11	2	2.86695e-11
1.43711	7.83927e-12	1.43722	4.39147e-11	5.54715	8.42219e-11	3	7.29391e-12	2	2.86258e-11
1.4372	1.75713e-11	1.43713	4.30789e-11	5.54013	6.50711e-11	3	1.50913e-11	2	2.56142e-11
1.94999	1.76784e-11	1.95002	4.34673e-11	5.54387	9.18727e-11	3	1.3164e-11	2	2.92829e-11
1.94997	1.71507e-11	1.95006	4.17291e-11	195.03	1.1057e-10	3	9.9341e-12	2	3.0645e-11
1.94998	1.62556e-11	1.95001	4.15656e-11	195.014	7.65594e-11	3	7.55307e-12	2	2.82362e-11
1.94995	1.0348e-11	1.95	4.03102e-11	195.012	9.14663e-11	3	7.73649e-12	2	2.13348e-11
1.94996	1.60411e-11	1.95004	4.13428e-11	195.008	5.65047e-11	3	1.22249e-11	2	1.4346e-11
1.94996	1.21266e-11	1.95001	3.95731e-11	195.011	1.36953e-10	3	7.82629e-12	2	1.73486e-11
1.94993	1.03238e-11	1.95001	4.1891e-11	195.01	7.93239e-11	3	1.50303e-11	2	2.50334e-11
1.94993	7.96158e-12	1.95003	4.1238e-11	195.009	8.61362e-11	3	1.48053e-11	2	1.89336e-11
1.95	8.01274e-12	1.94995	4.12516e-11	195.014	1.48075e-10	3	7.41002e-12	2	2.77265e-11
1.94996	1.9921e-11	1.94997	4.29643e-11	195.006	1.24687e-10	3	1.83821e-11	2	3.37927e-11
1.94995	2.6895e-11	1.95001	4.34562e-11	195.009	1.35311e-10	3	7.54646e-12	2	3.00588e-11
1.94993	2.58811e-11	1.95	4.32718e-11	195.004	1.56499e-10	3	7.0776e-12	2	3.37214e-11
1.94994	2.03159e-11	1.95	4.38962e-11	195.007	1.30474e-10	3	1.45929e-11	2	1.8357e-11
1.94992	1.46052e-11	1.94996	4.28756e-11	195.002	1.67754e-10	3	1.54676e-11	2	3.08071e-11
1.94994	1.15571e-11	1.94997	4.12775e-11	194.997	1.6909e-10	3	1.92706e-11	2	2.89694e-11
1.94996	8.89943e-12	1.94995	4.62002e-11	195.007	1.38436e-10	3	1.22732e-11	2	3.61154e-11
1.94993	9.50109e-12	1.94998	4.11951e-11	195.001	1.31419e-10	3	1.49182e-11	2	1.43656e-11
1.94993	8.35949e-12	1.94997	4.17963e-11	195.005	1.27832e-10	3	1.5236e-11	2	2.38905e-11
1.94994	1.68982e-11	1.94996	4.33858e-11	195.002	1.06076e-10	3	1.49519e-11	2	1.95467e-11
1.94996	1.83347e-11	1.94999	4.47044e-11	195.007	1.37036e-10	3	1.57539e-11	2	1.86775e-11
1.94994	2.59205e-11	1.94995	4.19698e-11	195.015	6.90683e-11	3	1.51792e-11	2	4.79008e-11
1.94995	1.74555e-11	1.94997	4.33852e-11	195.004	1.0069e-10	3	1.52206e-11	2	2.81773e-11
1.9499	1.46457e-11	1.95	4.52625e-11	195.008	1.14671e-10	3	1.53877e-11	2	3.7469e-11
1.94996	8.79859e-12	1.94997	4.14421e-11	195	7.08312e-11	3	1.62229e-11	2	1.91875e-11
1.94991	8.43337e-12	1.94998	4.16898e-11	194.993	9.46919e-11	3	1.27813e-11	2	3.28059e-11
1.94996	8.79341e-12	1.94997	4.27884e-11	195.008	1.35169e-10	3	1.37025e-11	2	3.42143e-11
1.94993	1.80726e-11	1.94997	4.36761e-11	195.009	1.17158e-10	3	1.53702e-11	2	2.05428e-11
1.94992	1.73655e-11	1.94998	4.70495e-11	195.009	1.16441e-10	3	1.58111e-11	2	4.1028e-11
1.94989	8.10318e-12	1.95	5.77144e-11	194.982	7.5248e-11	3	1.47215e-11	2	2.33788e-11
1.94992	8.33155e-12	1.94992	5.19547e-11	194.997	1.31344e-10	3	1.74753e-11	2	1.83533e-11
1.94995	1.85548e-11	1.94996	5.87627e-11	195.016	1.48098e-10	3	7.32583e-12	2	2.69341e-11
1.94991	1.59442e-11	1.94996	5.30139e-11	195.006	1.02192e-10	3	1.31996e-11	2	2.15143e-11
1.94991	1.75141e-11	1.94996	5.3339e-11	195.003	9.10801e-11	3	7.7283e-12	2	4.44794e-11
1.94986	1.15316e-11	1.94996	5.16163e-11	195.007	1.33058e-10	3	1.24413e-11	2	2.77552e-11
1.94993	1.15712e-11	1.94996	5.52253e-11	195.005	1.12078e-10	3	1.48832e-11	2	2.93315e-11
1.94994	2.17092e-11	1.9499	5.14084e-11	194.998	1.1688e-10	3	7.50996e-12	2	1.80097e-11
1.94988	1.15968e-11	1.94999	5.06087e-11	194.998	1.46072e-10	3	1.51768e-11	2	3.9354e-11
1.94987	2.76842e-11	1.94996	5.73088e-11	194.998	1.50714e-10	3	1.31419e-11	2	2.98483e-11
1.94989	1.82297e-11	1.95	5.53886e-11	195.002	1.30379e-10	3	1.39525e-11	2	2.87231e-11
1.94994	2.83049e-11	1.94995	5.2816e-11	195	1.22935e-10	3	1.44564e-11	2	3.65737e-11
1.94992	1.5066e-11	1.94999	4.8755e-11	194.994	1.25321e-10	3	7.49233e-12	2	4.92909e-11
1.94992	2.04873e-11	1.94997	5.19529e-11	195.002	1.4605e-10	3	7.40734e-12	2	3.43046e-11
1.94995	2.05226e-11	1.94997	5.41859e-11	195	1.29952e-10	3	2.29454e-11	2	3.61596e-11
1.94992	2.47661e-11	1.94999	4.74739e-11	194.995	1.44967e-10	3	1.50263e-11	2	1.94449e-11
1.94993	2.67565e-11	1.94996	6.00734e-11	194.997	1.02822e-10	3	1.52203e-11	2	2.13691e-11
1.94988	2.69352e-11	1.94993	6.27441e-11	194.998	1.44361e-10	3	2.18182e-11	2	2.91882e-11
1.9499	3.13257e-11	1.94992	5.38728e-11	194.998	1.21123e-10	3	2.14729e-11	2	1.80138e-11
1.9499	2.67915e-11	1.94996	5.44481e-11	194.995	1.59779e-10	3	1.50887e-11	2	2.05045e-11
1.94987	1.25631e-11	1.94999	5.32401e-11	194.992	1.57217e-10	3	1.38747e-11	3	2.09522e-11
1.94991	2.31942e-11	1.94998	5.79649e-11	194.994	1.31147e-10	3	9.04825e-12	3	1.56188e-11
1.94985	2.84621e-11	1.94996	5.8715e-11	194.993	1.24507e-10	3	1.50407e-11	3	1.60644e-11
1.94987	2.71955e-11	1.94997	4.88925e-11	195	1.42082e-10	3	1.33064e-11	3	1.2788e-11
1.94992	2.07249e-11	1.94997	5.49298e-11	194.994	1.33842e-10	3	1.06402e-11	3	1.55567e-11
1.94992	2.40752e-11	1.94997	8.09915e-11	194.993	1.60952e-10	3	1.40829e-11	3	1.82508e-11
1.94997	3.09411e-11	1.94999	9.83723e-11	195	1.62158e-10	3	1.92858e-11	3	2.21543e-11
1.94992	3.29407e-11	1.9499	1.03386e-10	194.998	1.29892e-10	3	1.48154e-11	3	2.64876e-11
1.94994	1.78579e-11	1.94987	1.00329e-10	194.999	1.20632e-10	3	2.26102e-11	3	3.75623e-11
1.94998	2.12285e-11	1.94991	8.50335e-11	194.992	1.47317e-10	3	1.55278e-11	3	3.78496e-11
1.94996	2.05994e-11	1.9499	9.12296e-11	194.995	1.41029e-10	3	1.53889e-11	3	2.80329e-11
1.94996	2.41731e-11	1.94991	9.40027e-11	194.999	1.50565e-10	3	1.5185e-11	3	1.38432e-11
1.94993	3.15136e-11	1.94991	8.85748e-11	194.998	1.13011e-10	3	1.54357e-11	3	2.47499e-11
1.94993	3.0801e-11	1.94995	8.48956e-11	194.992	1.26433e-10	3	1.60453e-11	3	2.65277e-11
1.94992	2.22129e-11	1.94991	8.34043e-11	194.992	1.14962e-10	3	2.27916e-11	3	2.61781e-11
1.94993	2.44445e-11	1.94993	8.9732e-11	194.993	1.35578e-10	3	1.46419e-11	3	2.52318e-11
1.94993	2.77168e-11	1.94996	9.40539e-11	194.995	1.18223e-10	3	1.22057e-11	3	4.86536e-11
1.94994	2.13364e-11	1.94992	1.01258e-10	194.996	1.43158e-10	3	1.08029e-11	3	2.93591e-11
1.94992	2.79279e-11	1.94994	9.65777e-11	194.999	1.11751e-10	3	1.39489e-11	3	4.58742e-11
1.9499	2.08688e-11	1.94993	9.99991e-11	194.995	1.49232e-10	3	6.88117e-12	3	4.11139e-11
1.94992	2.64693e-11	1.94997	9.33863e-11	194.996	1.36926e-10	3	1.33375e-11	3	5.4898e-11
1.9499	2.07886e-11	1.94994	9.77207e-11	194.993	1.43997e-10	3	6.6861e-12	3	4.49193e-11
1.94985	2.80818e-11	1.94995	9.92973e-11	194.998	1.29444e-10	3	1.46194e-11	3	3.44105e-11
1.94991	3.41716e-11	1.94991	9.45795e-11	194.995	1.28726e-10	3	2.24617e-11	3	4.31701e-11
1.94989	2.21626e-11	1.94997	8.18143e-11	194.996	1.34253e-10	3	1.38712e-11	3	5.74958e-11
1.94986	1.03655e-11	1.94991	9.24469e-11	194.997	1.32169e-10	3	1.74333e-11	3	5.83263e-11
1.94991	2.02044e-11	1.94994	8.9493e-11	194.995	1.6913e-10	3	1.38017e-11	3	4.98179e-11
1.9499	1.95834e-11	1.94993	8.01792e-11	194.996	1.3932e-10	3	1.43062e-11	3	5.88e-11
1.94987	1.06365e-11	1.94997	9.1554e-11	194.994	1.54604e-10	3	2.23457e-11	3	7.91512e-11
1.94986	1.03877e-11	1.94995	8.77015e-11	194.997	1.54721e-10	3	2.22081e-11	3	7.88087e-11
1.94991	2.23536e-11	1.94991	1.05985e-10	194.995	1.39529e-10	3	2.0498e-11	3	9.62149e-11
1.94987	1.2665e-11	1.94993	9.17262e-11	194.994	1.15165e-10	3	2.21476e-11	3	9.29033e-11
1.94987	1.28236e-11	1.94995	9.4639e-11	194.996	1.08017e-10	3	2.19518e-11	3	1.02935e-10
1.9499	2.04329e-11	1.94994	9.9016e-11	194.997	1.36441e-10	3	1.45644e-11	3	6.47845e-11
1.94991	1.30763e-11	1.94992	9.60397e-11	194.994	1.31242e-10	3	1.42923e-11	3	7.74426e-11
1.94988	1.3935e-11	1.94995	1.00524e-10	194.995	1.3977e-10	3	1.41464e-11	3	7.63129e-11
1.94989	1.68828e-11	1.94994	1.14207e-10	194.993	9.99746e-11	3	1.49957e-11	3	7.75848e-11
1.94991	1.90564e-11	1.94992	1.14261e-10	195	1.17209e-10	3	1.46416e-11	3	9.46146e-11
1.94995	2.13535e-11	1.94996	1.06079e-10	194.993	1.44333e-10	3	7.18803e-12	3	8.77163e-11
1.94991	2.17381e-11	1.94995	1.00002e-10	194.995	1.23575e-10	3	1.56952e-11	3	8.88517e-11
1.94988	1.04483e-11	1.94994	1.12217e-10	194.999	1.56671e-10	3	1.49395e-11	3	9.71551e-11
1.94993	1.87612e-11	1.94991	1.11043e-10	194.993	1.39367e-10	3	1.48878e-11	3	1.01953e-10
1.94991	2.16448e-11	1.94996	1.06871e-10	194.994	1.20825e-10	3	1.5349e-11	3	9.30516e-11
1.94991	2.91313e-11	1.94993	1.03791e-10	194.997	1.19778e-10	3	7.077e-12	3	5.19886e-11
1.94991	2.04727e-11	1.94994	1.01976e-10	194.996	1.41061e-10	3	1.43674e-11	3	7.85925e-11
1.94991	3.1097e-11	1.94996	1.05336e-10	194.994	1.36921e-10	3	2.28461e-11	3	1.1142e-10
1.9499	2.92261e-11	1.94999	1.14606e-10	194.998	1.6115e-10	3	2.19157e-11	3	1.01665e-10
1.94991	2.95385e-11	1.94996	1.08045e-10	194.996	1.52638e-10	3	6.89691e-12	3	9.85888e-11
1.94989	2.70957e-11	1.94991	1.09073e-10	194.996	1.31893e-10	3	7.88407e-12	3	9.33976e-11
1.94994	2.54708e-11	1.94996	9.10408e-11	194.992	1.50872e-10	3	7.0659e-12	3	9.48925e-11
1.94985	1.03431e-11	1.94997	9.28542e-11	194.996	1.62264e-10	4	1.49544e-11	3	6.79057e-11
1.94989	2.16475e-11	1.94997	1.02684e-10	194.99	1.47026e-10	4	2.06704e-11	3	1.06183e-10
2.46526	1.64885e-11	2.46527	1.13262e-10	194.994	1.37388e-10	4	1.49025e-11	3	9.22405e-11
2.46524	1.22047e-11	2.46529	1.20863e-10	246.526	1.26366e-10	4	2.2136e-11	3	1.13024e-10
2.46522	1.07971e-11	2.4654	1.15208e-10	246.529	1.24937e-10	4	1.28069e-11	3	9.66404e-11
2.46525	2.04522e-11	2.46541	1.08857e-10	246.53	1.23945e-10	4	2.1174e-11	3	7.89835e-11
2.46526	2.23234e-11	2.46536	1.01807e-10	246.537	1.34908e-10	4	6.92526e-12	3	7.48236e-11
2.46524	1.21849e-11	2.46532	9.89126e-11	246.536	1.57218e-10	4	1.75571e-11	3	8.53169e-11
2.46522	2.06156e-11	2.46536	1.09288e-10	246.535	1.74218e-10	4	1.48665e-11	3	8.94846e-11
2.46523	3.02182e-11	2.46531	1.08319e-10	246.533	2.04923e-10	4	6.49347e-12	3	1.04286e-10
2.46523	2.21256e-11	2.46528	1.11921e-10	246.535	1.43815e-10	4	1.35466e-11	3	9.52634e-11
2.46526	2.09018e-11	2.46533	5.49905e-11	246.537	1.33574e-10	4	7.44007e-12	3	8.30266e-11
2.46518	2.76461e-11	2.46527	1.03711e-10	246.532	1.5063e-10	4	1.30385e-11	3	7.78895e-11
2.46526	2.76664e-11	2.4653	1.01808e-10	246.532	1.16203e-10	4	6.52787e-12	3	9.15356e-11
2.46518	1.16776e-11	2.46531	9.60126e-11	246.534	1.19975e-10	4	1.12833e-11	3	7.79553e-11
2.46521	2.04483e-11	2.46534	1.07152e-10	246.529	9.98614e-11	4	1.48859e-11	3	1.27116e-10
2.46523	1.10401e-11	2.46533	1.10172e-10	246.531	1.22646e-10	4	1.46358e-11	3	1.1291e-10
2.46527	1.38668e-11	2.46525	9.8991e-11	246.527	1.13795e-10	4	8.39573e-12	3	7.0447e-11
2.46526	1.58277e-11	2.46535	9.90288e-11	246.53	7.37285e-11	4	1.04062e-11	3	7.77452e-11
2.46521	1.8589e-11	2.46532	1.04795e-10	246.53	8.62226e-11	4	1.12477e-11	3	8.00829e-11
2.46526	2.0068e-11	2.46532	1.07611e-10	246.532	1.22311e-10	4	1.51374e-11	3	8.73469e-11
2.46527	2.50669e-11	2.46532	1.04605e-10	246.531	9.61951e-11	4	1.47307e-11	3	1.19571e-10
2.46526	2.08342e-11	2.4653	1.01021e-10	246.538	1.04257e-10	4	1.47873e-11	3	7.30315e-11
2.46523	1.08108e-11	2.46529	9.8615e-11	246.535	9.93898e-11	4	1.3328e-11	3	8.69401e-11
2.46521	2.39119e-11	2.46527	9.96426e-11	246.531	1.24706e-10	4	1.55862e-11	3	8.35324e-11
2.46522	2.66155e-11	2.46536	1.05438e-10	246.532	1.08852e-10	4	2.17944e-11	3	5.98835e-11
2.46522	2.49894e-11	2.46535	1.03305e-10	246.533	1.12852e-10	4	1.36328e-11	3	8.29384e-11
2.46533	2.1771e-11	2.46532	1.13763e-10	246.531	1.40518e-10	4	7.32944e-12	3	9.09506e-11
2.46526	2.0387e-11	2.46533	1.18035e-10	246.537	9.15323e-11	4	7.05592e-12	3	7.75268e-11
2.46527	2.03639e-11	2.46534	1.1274e-10	246.534	1.098e-10	4	9.79866e-12	3	9.42793e-11
2.46529	1.7603e-11	2.46533	1.0595e-10	246.53	1.12909e-10	4	1.4626e-11	3	6.88594e-11
2.46527	2.94262e-11	2.46537	1.26729e-10	246.536	1.72781e-10	4	7.09183e-12	3	6.23918e-11
2.46526	3.69496e-11	2.46538	1.22339e-10	246.537	2.12906e-10	4	7.36312e-12	3	7.48618e-11
2.46531	3.96233e-11	2.46535	1.31172e-10	246.536	2.30257e-10	4	7.58312e-12	3	8.89375e-11
2.46528	3.8591e-11	2.46535	1.24392e-10	246.534	2.12075e-10	4	1.51662e-11	3	6.07295e-11
2.46528	3.85898e-11	2.46535	1.24511e-10	246.537	2.60301e-10	4	7.1923e-12	3	5.34646e-11
2.46525	3.8095e-11	2.46534	1.34933e-10	246.534	1.91953e-10	4	1.47027e-11	3	5.25068e-11
2.46523	3.91151e-11	2.46534	1.40846e-10	246.53	2.07868e-10	4	1.50028e-11	3	7.49506e-11
2.46525	3.94222e-11	2.46531	1.32441e-10	246.531	1.75135e-10	4	1.30959e-11	3	7.05265e-11
2.46532	3.84811e-11	2.4653	1.20712e-10	246.53	2.87594e-10	4	1.26923e-11	3	5.45521e-11
2.46521	2.22423e-11	2.46527	1.41998e-10	246.53	2.71288e-10	4	2.1815e-11	4	6.21863e-11
2.46529	3.07922e-11	2.4653	1.40431e-10	246.527	2.4847e-10	4	1.85791e-11	4	5.97902e-11
2.46527	3.62311e-11	2.46524	1.42976e-10	246.534	2.61029e-10	4	1.49741e-11	4	8.24739e-11
2.46528	3.26217e-11	2.46528	1.32992e-10	246.528	2.6851e-10	4	1.4452e-11	4	5.6661e-11
2.46528	2.97324e-11	2.46529	1.44326e-10	246.53	2.58763e-10	4	1.59517e-11	4	8.74843e-11
2.4653	1.70233e-11	2.46534	1.37166e-10	246.53	2.93491e-10	4	1.18506e-11	4	9.46534e-11
2.4653	1.4921e-11	2.4653	1.34325e-10	246.53	2.24894e-10	4	1.51038e-11	4	8.36864e-11
2.4653	2.05555e-11	2.46524	1.25134e-10	246.531	2.41654e-10	4	2.30652e-11	4	8.48695e-11
2.46525	2.09199e-11	2.46525	1.41372e-10	246.533	3.07114e-10	4	2.21244e-11	4	9.0969e-11
2.46528	2.97445e-11	2.46537	1.40139e-10	246.53	2.75551e-10	4	1.49049e-11	4	8.30173e-11
2.46528	3.24209e-11	2.46531	1.42596e-10	246.536	2.81117e-10	4	1.62675e-11	4	9.39521e-11
2.46526	3.92763e-11	2.46529	1.42103e-10	246.533	2.64189e-10	4	2.03777e-11	4	1.00945e-10
2.46528	3.09229e-11	2.46531	1.25571e-10	246.536	2.72401e-10	4	2.25898e-11	4	9.64255e-11
2.46526	3.87e-11	2.46531	1.43059e-10	246.528	2.36714e-10	4	1.57423e-11	4	1.09286e-10
2.46525	2.97182e-11	2.46539	1.23538e-10	246.531	1.94264e-10	4	1.7476e-11	4	1.23989e-10
2.46523	2.96547e-11	2.46532	1.22398e-10	246.529	2.64079e-10	4	1.51575e-11	4	1.26365e-10
2.46524	2.09618e-11	2.46536	1.20927e-10	246.531	2.21889e-10	4	1.5304e-11	4	1.48702e-10
2.46529	2.09301e-11	2.46537	1.28671e-10	246.53	2.23086e-10	4	1.4615e-11	4	1.41889e-10
2.46528	2.99347e-11	2.46526	1.48875e-10	246.534	2.37136e-10	4	1.51687e-11	4	2.08902e-10
2.46525	3.22507e-11	2.46533	1.37488e-10	246.532	2.24769e-10	4	1.53806e-11	4	1.51785e-10
2.46526	2.99513e-11	2.46529	1.52211e-10	246.536	2.27336e-10	4	1.7593e-11	4	1.87993e-10
2.46525	1.67828e-11	2.46532	1.30075e-10	246.538	2.46803e-10	4	7.3419e-12	4	2.12825e-10
2.46526	2.33159e-11	2.46535	1.31472e-10	246.534	2.31366e-10	4	2.30072e-11	4	2.38864e-10
2.46529	2.1673e-11	2.46535	1.35236e-10	246.532	2.34303e-10	4	1.65442e-11	4	1.87097e-10
2.46524	2.40847e-11	2.46535	1.37175e-10	246.535	2.38052e-10	4	1.99075e-11	4	1.99271e-10
2.46524	3.00271e-11	2.46534	1.3261e-10	246.535	2.40973e-10	4	2.23945e-11	4	2.1685e-10
2.46527	2.91393e-11	2.46533	1.42221e-10	246.533	2.21735e-10	4	2.2734e-11	4	1.95992e-10
2.46525	2.20257e-11	2.46531	1.33044e-10	246.533	2.20903e-10	4	2.21379e-11	4	2.32153e-10
2.46525	3.18987e-11	2.46532	1.50568e-10	246.534	2.44463e-10	4	2.28517e-11	4	2.03471e-10
2.46528	2.47397e-11	2.46532	1.49589e-10	246.527	2.0567e-10	4	1.48618e-11	4	2.1581e-10
2.46518	3.31554e-11	2.4653	1.53971e-10	246.532	2.38797e-10	4	1.52817e-11	4	2.67899e-10
2.46521	2.75584e-11	2.46525	1.41226e-10	246.527	2.23547e-10	4	1.50768e-11	4	2.21145e-10
2.46523	3.8866e-11	2.46529	1.44627e-10	246.529	3.12356e-10	4	1.52084e-11	4	2.61621e-10
2.46521	4.08728e-11	2.46526	1.50577e-10	246.527	2.88755e-10	4	1.47295e-11	4	2.33333e-10
2.46516	3.10612e-11	2.46536	1.4884e-10	246.533	2.81726e-10	4	1.49144e-11	4	2.62871e-10
2.46518	3.08011e-11	2.46529	1.41869e-10	246.532	2.85339e-10	4	1.62541e-11	4	1.93585e-10
2.46528	3.9674e-11	2.46532	1.34455e-10	246.531	3.04444e-10	4	1.50804e-11	4	1.89802e-10
2.46518	2.95997e-11	2.46535	1.40066e-10	246.537	2.57975e-10	4	7.15307e-12	4	2.13442e-10
2.46527	3.77025e-11	2.46538	1.36462e-10	246.532	2.77926e-10	4	2.29788e-11	4	2.08762e-10
2.46528	3.07724e-11	2.46538	1.39791e-10	246.529	2.96812e-10	4	2.18823e-11	4	2.27434e-10
2.46525	2.73902e-11	2.46529	1.50603e-10	246.533	2.42919e-10	4	1.51886e-11	4	2.25027e-10
2.46521	3.01265e-11	2.46526	1.42935e-10	246.532	2.81227e-10	4	1.48787e-11	4	2.09315e-10
2.46526	3.07257e-11	2.46531	1.69107e-10	246.536	3.05455e-10	4	1.63625e-11	4	2.28644e-10
2.46528	3.04163e-11	2.46526	1.80652e-10	246.534	2.49866e-10	4	1.86564e-11	4	1.93197e-10
2.46526	3.04018e-11	2.4653	1.59023e-10	246.534	2.76174e-10	4	7.1032e-12	4	2.29628e-10
2.46529	3.45655e-11	2.46532	1.4902e-10	246.531	2.82917e-10	4	7.14171e-12	4	2.52895e-10
2.46528	2.99458e-11	2.46533	1.58713e-10	246.537	2.74904e-10	4	1.5274e-11	4	2.37101e-10
2.46526	3.75012e-11	2.46529	1.55619e-10	246.538	2.58782e-10	4	1.50149e-11	4	2.28603e-10
2.46526	3.76743e-11	2.46531	1.45779e-10	246.528	2.62482e-10	4	1.15837e-11	4	2.26793e-10
2.4653	3.06427e-11	2.46534	1.29762e-10	246.53	2.6051e-10	4	1.44269e-11	4	2.17972e-10
2.46526	3.69122e-11	2.46524	1.51488e-10	246.538	2.31806e-10	4	1.50067e-11	4	2.07937e-10
2.46529	3.93373e-11	2.46525	1.66988e-10	246.532	2.36022e-10	4	2.27082e-11	4	2.53429e-10
2.4653	3.94384e-11	2.46529	1.46507e-10	246.531	2.34911e-10	4	2.0314e-11	4	2.21446e-10
2.46524	3.02779e-11	2.46528	1.73031e-10	246.528	2.23061e-10	4	2.12962e-11	4	2.25472e-10
2.46522	3.00451e-11	2.46529	1.65501e-10	246.53	2.61211e-10	4	2.08953e-11	4	2.90687e-10
2.46525	3.06572e-11	2.46526	1.54824e-10	246.535	2.32079e-10	4	2.22527e-11	4	2.9866e-10
2.46518	3.07688e-11	2.46525	1.55838e-10	246.53	2.55197e-10	4	2.23498e-11	4	2.53578e-10
2.46522	3.07426e-11	2.46537	1.54059e-10	246.527	2.70881e-10	4	2.23849e-11	4	1.94677e-10
2.46526	3.98718e-11	2.4653	1.51342e-10	246.527	2.35911e-10	4	1.50904e-11	4	2.1482e-10
2.4652	2.77127e-11	2.46538	1.6599e-10	246.533	2.45877e-10	4	1.49873e-11	4	1.996e-10
2.46521	3.1216e-11	2.46529	1.58597e-10	246.534	2.29478e-10	5	1.50166e-11	4	2.27795e-10
2.4652	3.45431e-11	2.46524	1.80951e-10	246.533	2.30506e-10	5	2.16421e-11	4	2.15239e-10
2.46525	2.87771e-11	2.4653	1.55275e-10	298.206	2.33855e-10	5	1.6726e-11	4	1.78605e-10
2.46531	3.5966e-11	2.98201	1.74322e-10	298.215	2.68281e-10	5	2.28627e-11	4	2.17985e-10
2.46524	3.11312e-11	2.98205	1.76167e-10	298.211	2.58706e-10	5	2.25969e-11	4	2.09079e-10
2.46518	2.96077e-11	2.98204	1.69623e-10	298.217	2.5862e-10	5	2.25583e-11	4	2.41293e-10
2.46523	3.11492e-11	2.98205	1.62387e-10	298.213	2.4531e-10	5	2.20192e-11	4	2.29565e-10
2.46527	3.25346e-11	2.98204	1.62582e-10	298.218	2.96617e-10	5	2.13222e-11	4	1.86509e-10
2.46518	3.17905e-11	2.98216	1.32364e-10	298.216	4.61481e-10	5	2.25909e-11	4	2.425e-10
2.46526	3.1967e-11	2.98201	1.63072e-10	298.212	4.53641e-10	5	1.57346e-11	4	2.21959e-10
2.46527	3.25444e-11	2.98205	1.66754e-10	298.214	4.16863e-10	5	2.551e-11	4	1.84548e-10
2.97242	4.11013e-11	2.98213	1.55346e-10	298.21	3.51244e-10	5	2.29094e-11	4	2.2693e-10
2.982	4.05849e-11	2.98211	1.44101e-10	298.207	3.0788e-10	5	1.42587e-11	4	2.07748e-10
2.98205	3.94585e-11	2.9821	1.38252e-10	298.215	2.78002e-10	5	1.66969e-11	4	2.18173e-10
2.98204	3.17444e-11	2.9821	1.3269e-10	298.212	2.91969e-10	5	1.51105e-11	4	2.27623e-10
2.98202	3.17366e-11	2.98212	1.42007e-10	298.215	3.08314e-10	5	1.49763e-11	4	2.26383e-10
2.98208	3.22415e-11	2.98209	1.29283e-10	298.218	2.62207e-10	5	1.4822e-11	4	2.56276e-10
2.98199	3.26151e-11	2.98206	1.32022e-10	298.21	2.98121e-10	5	2.12041e-11	4	1.78969e-10
2.98203	3.67027e-11	2.98207	1.38384e-10	298.213	3.29453e-10	5	2.02546e-11	4	2.5233e-10
2.98202	3.19844e-11	2.98204	1.40867e-10	298.21	2.98943e-10	5	2.24807e-11	4	2.84117e-10
2.98195	3.61986e-11	2.98206	1.35302e-10	298.213	3.11328e-10	5	1.85946e-11	4	2.40745e-10
2.98201	3.16074e-11	2.98208	1.35916e-10	298.212	3.31552e-10	5	2.21097e-11	4	2.67032e-10
2.98201	3.22595e-11	2.98208	1.4243e-10	298.216	3.14599e-10	5	2.26199e-11	4	2.42983e-10
2.98199	2.28655e-11	2.98203	1.33882e-10	298.218	3.16312e-10	5	2.19286e-11	4	2.01261e-10
2.98196	2.6328e-11	2.98203	1.39167e-10	298.207	2.88317e-10	5	2.24704e-11	4	2.27756e-10
2.98195	3.34621e-11	2.98209	1.45415e-10	298.205	3.04514e-10	5	1.48454e-11	4	2.28458e-10
2.98203	3.40217e-11	2.98203	1.58157e-10	298.208	3.42524e-10	5	1.49763e-11	4	2.29589e-10
2.982	4.03743e-11	2.98214	1.7994e-10	298.204	3.42478e-10	5	1.40956e-11	4	2.43484e-10
2.98206	3.2545e-11	2.98207	2.09638e-10	298.203	3.78211e-10	5	1.48906e-11	4	2.61514e-10
2.98205	3.27385e-11	2.98202	2.2979e-10	298.211	3.65766e-10	5	2.23222e-11	4	2.85847e-10
2.98207	3.45689e-11	2.98202	2.65904e-10	298.217	4.69713e-10	5	2.24466e-11	4	3.47416e-10
2.98202	3.24124e-11	2.98207	2.69388e-10	298.2	4.46721e-10	5	2.22211e-11	4	2.85159e-10
2.98205	3.20364e-11	2.98202	2.81099e-10	298.207	4.99918e-10	5	2.206e-11	4	3.10442e-10
2.98199	4.17925e-11	2.98207	2.78742e-10	298.207	5.32924e-10	5	1.99383e-11	4	3.20675e-10
2.98202	3.29926e-11	2.98201	3.02057e-10	298.209	5.49876e-10	5	1.53055e-11	4	3.28775e-10
2.98201	3.80975e-11	2.98204	3.09063e-10	298.217	5.88185e-10	5	2.09151e-11	4	2.82546e-10
2.98206	4.12284e-11	2.98211	3.16389e-10	298.213	6.20977e-10	5	2.09595e-11	4	2.94503e-10
2.98205	4.1905e-11	2.9821	3.44284e-10	298.208	6.42325e-10	5	2.29547e-11	4	3.21678e-10
2.98196	4.09653e-11	2.98208	3.48292e-10	298.209	5.86771e-10	5	1.50574e-11	4	3.04553e-10
2.98204	3.18642e-11	2.98212	3.56742e-10	298.208	6.31695e-10	5	1.46761e-11	4	2.95139e-10
2.98199	3.21235e-11	2.982	3.44599e-10	298.21	6.29662e-10	5	1.50296e-11	5	3.109e-10
2.98202	3.12114e-11	2.98205	3.40507e-10	298.201	6.16766e-10	5	1.51716e-11	5	3.28018e-10
2.98204	4.03888e-11	2.98213	3.48574e-10	298.212	6.13072e-10	5	2.31496e-11	5	2.68922e-10
2.98201	4.11488e-11	2.98199	3.39217e-10	298.203	6.51648e-10	5	2.25171e-11	5	2.76914e-10
2.98201	4.11991e-11	2.98207	3.64632e-10	298.211	6.46802e-10	5	2.2283e-11	5	3.17524e-10
2.982	3.22717e-11	2.98208	3.99255e-10	298.208	6.35225e-10	5	2.2314e-11	5	3.51283e-10
2.98199	4.12352e-11	2.98202	3.92207e-10	298.205	6.76577e-10	5	2.07215e-11	5	3.39662e-10
2.98206	4.12671e-11	2.98202	3.97643e-10	298.208	6.68369e-10	5	2.19118e-11	5	3.37864e-10
2.98198	4.08436e-11	2.98202	3.95348e-10	298.211	7.00778e-10	5	2.2866e-11	5	2.98547e-10
2.98196	4.12229e-11	2.98193	4.03952e-10	298.209	6.76307e-10	5	1.92997e-11	5	3.23829e-10
2.98202	4.10899e-11	2.98194	3.93192e-10	298.21	6.51435e-10	5	1.52203e-11	5	3.78764e-10
2.98199	4.13608e-11	2.98203	3.97485e-10	298.208	6.51894e-10	5	2.8284e-11	5	4.27993e-10
2.98197	3.89009e-11	2.98196	3.71377e-10	298.206	7.16303e-10	5	1.88067e-11	5	4.68916e-10
2.98196	4.1085e-11	2.98195	3.92715e-10	298.206	6.59511e-10	5	2.25773e-11	5	5.04582e-10
2.98198	4.11741e-11	2.98199	3.66121e-10	298.207	6.90746e-10	5	3.12418e-11	5	5.44117e-10
2.98198	4.16559e-11	2.982	3.81741e-10	298.221	7.1267e-10	5	3.0932e-11	5	5.33384e-10
2.98196	4.08128e-11	2.98209	3.86269e-10	298.213	6.59714e-10	5	3.05273e-11	5	5.44481e-10
2.98193	4.14898e-11	2.98206	4.11889e-10	298.205	6.58734e-10	5	3.09486e-11	5	6.63667e-10
2.98195	4.09047e-11	2.98207	4.0638e-10	298.212	6.65163e-10	5	2.92928e-11	5	6.85628e-10
2.98201	4.1413e-11	2.98209	4.22361e-10	298.207	7.01108e-10	5	3.09398e-11	5	6.85693e-10
2.98198	4.13007e-11	2.98211	3.88073e-10	298.215	6.58145e-10	5	2.23933e-11	5	7.43632e-10
2.98193	4.17659e-11	2.98219	4.25353e-10	298.213	6.70116e-10	5	1.49387e-11	5	7.16093e-10
2.98205	4.16448e-11	2.98206	4.29833e-10	298.214	6.98915e-10	5	1.51546e-11	5	6.86346e-10
2.98206	4.14776e-11	2.9821	4.15483e-10	298.213	6.86349e-10	5	2.21863e-11	5	7.35894e-10
2.98196	4.19164e-11	2.98209	4.10169e-10	298.213	7.11132e-10	5	2.22757e-11	5	7.37688e-10
2.98196	3.28338e-11	2.98213	4.15821e-10	298.216	6.93885e-10	5	3.06794e-11	5	7.50666e-10
2.98198	4.02583e-11	2.9821	4.4851e-10	298.209	6.52552e-10	5	2.84426e-11	5	7.43658e-10
2.98196	3.75641e-11	2.98212	4.54983e-10	298.205	6.87399e-10	5	1.53097e-11	5	7.87637e-10
2.98195	4.22257e-11	2.98209	4.74923e-10	298.216	7.4632e-10	5	2.31779e-11	5	7.57866e-10
2.98193	4.1804e-11	2.98209	4.56526e-10	298.209	7.00519e-10	5	2.71813e-11	5	7.90999e-10
2.98193	3.64077e-11	2.98201	4.84047e-10	298.203	6.65327e-10	5	2.59282e-11	5	7.41339e-10
2.98192	4.21197e-11	2.98206	4.4858e-10	298.213	6.71542e-10	5	3.08828e-11	5	8.186e-10
2.98188	3.99913e-11	2.98205	5.13435e-10	298.203	6.99736e-10	5	3.09242e-11	5	7.91704e-10
2.98191	4.15737e-11	2.98208	4.87244e-10	298.212	6.94668e-10	5	2.99144e-11	5	8.38969e-10
2.98193	4.12385e-11	2.98204	4.89672e-10	298.209	6.9938e-10	5	3.07419e-11	5	8.30032e-10
2.98189	4.14964e-11	2.98206	4.95248e-10	298.214	7.18253e-10	5	3.12249e-11	5	7.89438e-10
2.98193	4.07847e-11	2.98205	5.07498e-10	298.203	6.77451e-10	5	2.65721e-11	5	7.95687e-10
2.9819	4.14326e-11	2.98205	4.63392e-10	298.207	7.01323e-10	5	2.98409e-11	5	8.4823e-10
2.9819	4.07427e-11	2.982	4.97002e-10	298.214	7.79256e-10	5	2.30459e-11	5	8.17907e-10
2.9819	4.18476e-11	2.98199	4.8809e-10	298.205	7.37508e-10	5	2.25064e-11	5	8.46179e-10
2.9819	4.20483e-11	2.982	4.80774e-10	298.216	7.24425e-10	5	2.20456e-11	5	8.63966e-10
2.98192	4.1983e-11	2.98204	4.71566e-10	298.209	6.81049e-10	5	2.26773e-11	5	8.8785e-10
2.98193	3.32672e-11	2.98203	4.87366e-10	298.205	7.04429e-10	5	1.98094e-11	5	8.38375e-10
2.982	4.14128e-11	2.98199	4.77829e-10	298.215	6.77035e-10	5	3.07176e-11	5	8.29469e-10
2.98193	4.35432e-11	2.98204	4.94483e-10	298.199	6.41619e-10	5	3.12054e-11	5	8.59391e-10
2.98192	4.21491e-11	2.98198	5.10189e-10	298.209	6.7245e-10	5	2.33501e-11	5	8.62889e-10
2.98196	4.22394e-11	2.98205	5.2012e-10	298.206	7.03602e-10	5	2.45909e-11	5	8.02661e-10
2.98203	4.19237e-11	2.98197	5.11867e-10	298.21	6.67747e-10	5	2.95602e-11	5	8.57887e-10
2.98192	4.15978e-11	2.98206	4.91666e-10	298.208	7.09282e-10	5	2.96604e-11	5	9.3569e-10
2.98191	4.20418e-11	2.98205	5.18998e-10	298.21	6.90713e-10	5	3.12309e-11	5	9.00992e-10
2.98194	4.2071e-11	2.98202	5.14193e-10	298.214	6.52908e-10	5	2.80727e-11	5	8.47647e-10
2.98201	4.26135e-11	2.98203	5.25165e-10	298.21	6.96986e-10	5	3.00771e-11	5	8.65072e-10
2.98203	4.11384e-11	2.98203	5.0789e-10	298.209	6.65519e-10	5	3.07576e-11	5	8.6391e-10
2.98199	4.21483e-11	2.982	5.08699e-10	298.211	6.81297e-10	5	1.51672e-11	5	8.76267e-10
2.98196	4.17169e-11	2.98199	4.85787e-10	298.209	6.631e-10	5	2.95715e-11	5	7.91082e-10
2.98192	4.1445e-11	2.98195	4.96844e-10	298.208	6.80864e-10	5	1.4549e-11	5	8.75508e-10
2.98199	4.16176e-11	2.98202	5.15829e-10	298.21	6.92093e-10	5	2.96036e-11	5	9.04498e-10
2.98204	4.17571e-11	2.982	5.07643e-10	298.211	6.60563e-10	5	3.04481e-11	5	8.569e-10
2.98197	4.18919e-11	2.98208	5.37328e-10	298.212	6.6064e-10	5	2.22853e-11	5	8.80515e-10
2.98194	4.16601e-11	2.98205	5.21118e-10	298.213	6.85301e-10	5	2.91971e-11	5	8.92241e-10
2.98197	4.18941e-11	2.98198	5.28966e-10	298.209	6.89195e-10	6	3.14499e-11	5	8.59048e-10
2.98197	4.0833e-11	2.98195	5.21928e-10	298.209	7.01757e-10	6	2.28376e-11	5	8.33009e-10
3.49538	4.17296e-11	2.982	5.03463e-10	349.542	6.85784e-10	6	2.97005e-11	5	8.98695e-10
3.49535	4.16784e-11	3.49535	4.99628e-10	349.548	6.67996e-10	6	3.11538e-11	5	8.9042e-10
3.49532	4.23019e-11	3.49541	5.18268e-10	349.556	6.49539e-10	6	3.12629e-11	5	8.33188e-10
3.49537	4.23177e-11	3.49538	4.91773e-10	349.55	6.56771e-10	6	3.07776e-11	5	8.92794e-10
3.49543	4.16936e-11	3.4954	4.91626e-10	349.549	6.81904e-10	6	3.16311e-11	5	8.84953e-10
3.49541	3.32309e-11	3.49539	4.91066e-10	349.552	6.53816e-10	6	3.11743e-11	5	8.96034e-10
3.49532	4.24218e-11	3.49542	5.03357e-10	349.555	7.72299e-10	6	2.80689e-11	5	8.3481e-10
3.49544	4.19613e-11	3.49535	5.7758e-10	349.546	7.30727e-10	6	2.26243e-11	5	8.72587e-10
3.49531	4.27662e-11	3.49537	5.72731e-10	349.548	7.42754e-10	6	3.13697e-11	5	8.59307e-10
3.49536	4.24091e-11	3.49543	5.71117e-10	349.55	7.68444e-10	6	2.98824e-11	5	8.53344e-10
3.49534	4.15082e-11	3.49545	5.21948e-10	349.547	7.30608e-10	6	3.17587e-11	5	8.44573e-10
3.49535	4.15844e-11	3.49546	5.22524e-10	349.551	6.98657e-10	6	3.14826e-11	5	8.76491e-10
3.4954	4.23604e-11	3.4954	4.67913e-10	349.554	6.95435e-10	6	2.83435e-11	5	9.00767e-10
3.49542	4.17036e-11	3.4954	4.7976e-10	349.556	6.89752e-10	6	3.17309e-11	5	8.75505e-10
3.49532	4.17841e-11	3.49538	4.34839e-10	349.555	6.91894e-10	6	3.16757e-11	5	8.95929e-10
3.49533	4.13047e-11	3.49539	4.86937e-10	349.556	6.85496e-10	6	3.11856e-11	5	8.86141e-10
3.49531	3.53822e-11	3.49542	4.66177e-10	349.555	7.12235e-10	6	3.13511e-11	5	9.26235e-10
3.49538	4.17672e-11	3.49536	4.1471e-10	349.555	6.94619e-10	6	2.98676e-11	5	9.04375e-10
3.49533	4.15019e-11	3.49541	4.11104e-10	349.564	6.84317e-10	6	2.30634e-11	5	9.81135e-10
3.4953	4.2145e-11	3.49543	4.55822e-10	349.556	7.31323e-10	6	2.28008e-11	5	9.09484e-10
3.4953	4.19645e-11	3.49548	4.37947e-10	349.559	7.24986e-10	6	2.33211e-11	5	9.60445e-10
3.49532	4.10698e-11	3.49545	3.99879e-10	349.546	6.95483e-10	6	2.30602e-11	5	9.80533e-10
3.49533	4.19582e-11	3.49539	3.90372e-10	349.557	7.1407e-10	6	3.04948e-11	5	1.00571e-09
3.49539	4.0974e-11	3.49546	4.09625e-10	349.551	7.68151e-10	6	2.17662e-11	5	9.95052e-10
3.49541	4.14054e-11	3.49533	4.53111e-10	349.556	7.38467e-10	6	2.29415e-11	5	1.03581e-09
3.49537	4.13766e-11	3.49539	4.6479e-10	349.555	7.83435e-10	6	2.26648e-11	5	9.87301e-10
3.49535	4.15756e-11	3.49538	4.82825e-10	349.549	8.47019e-10	6	2.31593e-11	5	9.57935e-10
3.4954	4.13656e-11	3.49542	5.04962e-10	349.564	8.38592e-10	6	3.13115e-11	5	9.11948e-10
3.49542	4.1509e-11	3.49543	5.58279e-10	349.56	8.29427e-10	6	2.33047e-11	5	9.73788e-10
3.49533	4.15237e-11	3.49544	6.00583e-10	349.554	8.30017e-10	6	3.11667e-11	5	9.68918e-10
3.49539	4.05394e-11	3.49544	6.23731e-10	349.555	8.25401e-10	6	2.29936e-11	5	9.22194e-10
3.49537	4.12537e-11	3.49547	6.53377e-10	349.553	8.44265e-10	6	3.11412e-11	5	9.67724e-10
3.49535	4.17658e-11	3.49546	6.47767e-10	349.556	8.57794e-10	6	3.07255e-11	5	8.84631e-10
3.4954	3.94366e-11	3.49545	6.42431e-10	349.554	8.50512e-10	6	3.01488e-11	5	9.45854e-10
3.49537	4.02263e-11	3.49544	6.65649e-10	349.555	8.43973e-10	6	2.22986e-11	5	9.29329e-10
3.49541	4.09431e-11	3.49545	6.6656e-10	349.559	8.62176e-10	6	1.50046e-11	5	9.55643e-10
3.49542	4.17069e-11	3.49555	6.67033e-10	349.552	8.54178e-10	6	3.03681e-11	5	9.40438e-10
3.4954	4.19629e-11	3.49541	6.58759e-10	349.547	8.48094e-10	6	2.27954e-11	5	9.84636e-10
3.49541	4.17105e-11	3.49544	6.47856e-10	349.554	8.62486e-10	6	2.23262e-11	6	1.03023e-09
3.49537	4.14361e-11	3.49544	7.03032e-10	349.553	8.60519e-10	6	2.27213e-11	6	1.08124e-09
3.49542	4.15567e-11	3.49549	6.8203e-10	349.552	8.64452e-10	6	1.82924e-11	6	1.03861e-09
3.49539	4.12322e-11	3.49548	7.1553e-10	349.553	8.57397e-10	6	2.27372e-11	6	1.08862e-09
3.49539	4.13491e-11	3.49542	6.89216e-10	349.553	8.48032e-10	6	2.25776e-11	6	1.12749e-09
3.49536	4.1159e-11	3.49542	6.99809e-10	349.552	8.54321e-10	6	2.27581e-11	6	1.15043e-09
3.49542	4.09371e-11	3.49546	6.72503e-10	349.558	8.67683e-10	6	2.31688e-11	6	1.16307e-09
3.49544	4.11042e-11	3.49544	7.12003e-10	349.56	8.61015e-10	6	3.09543e-11	6	1.15271e-09
3.49541	4.08686e-11	3.49547	6.86377e-10	349.56	8.9227e-10	6	3.0189e-11	6	1.17609e-09
3.49539	4.18281e-11	3.49544	6.86932e-10	349.555	8.72681e-10	6	2.94468e-11	6	1.18236e-09
3.49545	4.06441e-11	3.49549	7.02798e-10	349.56	8.53016e-10	6	3.0734e-11	6	1.19104e-09
3.49541	4.15812e-11	3.49545	7.17697e-10	349.558	8.53574e-10	6	2.24252e-11	6	1.20275e-09
3.49548	4.17262e-11	3.49542	6.974e-10	349.556	8.64418e-10	6	1.50704e-11	6	1.20106e-09
3.4954	4.08228e-11	3.49543	6.93809e-10	349.552	8.5201e-10	6	2.2631e-11	6	1.19137e-09
3.49539	4.01684e-11	3.49544	7.14068e-10	349.552	8.3803e-10	6	3.07615e-11	6	1.21674e-09
3.49537	4.10806e-11	3.49545	7.07858e-10	349.554	8.66552e-10	6	3.02532e-11	6	1.20087e-09
3.49542	4.09704e-11	3.49542	6.94333e-10	349.555	8.63645e-10	6	2.56148e-11	6	1.21292e-09
3.49547	4.14533e-11	3.49545	6.92596e-10	349.555	8.42005e-10	6	2.21043e-11	6	1.2127e-09
3.4954	4.09696e-11	3.4954	7.0402e-10	349.549	8.77822e-10	6	2.13e-11	6	1.21115e-09
3.4954	4.08598e-11	3.4954	7.04686e-10	349.549	8.77424e-10	6	2.36645e-11	6	1.20878e-09
3.49546	4.10509e-11	3.49541	6.69452e-10	349.555	8.43039e-10	6	2.2058e-11	6	1.23639e-09
3.49538	4.10272e-11	3.49546	6.77264e-10	349.549	8.58954e-10	6	2.7766e-11	6	1.24138e-09
3.49537	4.12159e-11	3.49543	6.6374e-10	349.552	8.68976e-10	6	2.12701e-11	6	1.24185e-09
3.49539	4.15714e-11	3.49544	6.72888e-10	349.555	8.58954e-10	6	3.06159e-11	6	1.26373e-09
3.49542	4.15309e-11	3.49546	6.82704e-10	349.556	8.67765e-10	6	3.04378e-11	6	1.23176e-09
3.4954	4.12396e-11	3.49553	6.57608e-10	349.556	8.44459e-10	6	2.29512e-11	6	1.23573e-09
3.49536	4.08767e-11	3.49542	6.9488e-10	349.551	8.54138e-10	6	2.9944e-11	6	1.22003e-09
3.49539	4.08328e-11	3.49544	6.66992e-10	349.547	8.77151e-10	6	3.06934e-11	6	1.21824e-09
3.49541	4.12852e-11	3.49551	6.96865e-10	349.548	8.59308e-10	6	3.04204e-11	6	1.20618e-09
3.49538	4.12507e-11	3.4954	6.9687e-10	349.558	8.77591e-10	6	2.99512e-11	6	1.19666e-09
3.49543	4.11908e-11	3.49545	6.90398e-10	349.552	8.6919e-10	6	2.97074e-11	6	1.20535e-09
3.49545	4.08429e-11	3.49536	6.58663e-10	349.552	8.44784e-10	6	2.91889e-11	6	1.2408e-09
3.49544	4.13402e-11	3.49541	6.69821e-10	349.548	8.56594e-10	6	3.0177e-11	6	1.23976e-09
3.49554	4.10415e-11	3.4954	6.68015e-10	349.553	8.62457e-10	6	2.82384e-11	6	1.20081e-09
3.49549	4.15907e-11	3.49541	6.93945e-10	349.551	8.72615e-10	6	3.01883e-11	6	1.23364e-09
3.49544	4.14125e-11	3.4955	6.4845e-10	349.558	8.90642e-10	6	3.03354e-11	6	1.24608e-09
3.49548	4.11947e-11	3.4954	6.61877e-10	349.561	8.86894e-10	6	2.92215e-11	6	1.21279e-09
3.49551	4.05524e-11	3.49544	6.47987e-10	349.56	8.76507e-10	6	2.89434e-11	6	1.19896e-09
3.49552	4.13939e-11	3.49553	6.79232e-10	349.559	8.73985e-10	6	2.98832e-11	6	1.20347e-09
3.49549	4.13141e-11	3.49532	6.66729e-10	349.555	8.88094e-10	6	2.84205e-11	6	1.18956e-09
3.49538	3.89606e-11	3.49544	6.7148e-10	349.556	8.82745e-10	6	2.93992e-11	6	1.24891e-09
3.49546	4.14469e-11	3.49549	6.66353e-10	349.556	8.85765e-10	6	2.99769e-11	6	1.21316e-09
3.49543	4.09072e-11	3.49546	6.84326e-10	349.547	8.90606e-10	6	3.02521e-11	6	1.19356e-09
3.49543	4.10634e-11	3.49541	6.49504e-10	349.553	8.6812e-10	6	3.0403e-11	6	1.20786e-09
3.49543	4.13642e-11	3.49545	6.93826e-10	349.557	8.46829e-10	6	3.04477e-11	6	1.22127e-09
3.49542	4.16601e-11	3.49548	6.68855e-10	349.556	8.77343e-10	6	3.05868e-11	6	1.26096e-09
3.49538	4.13952e-11	3.49551	6.70289e-10	349.558	8.75701e-10	6	3.09807e-11	6	1.21857e-09
3.49547	4.15974e-11	3.49548	6.80534e-10	349.553	8.72005e-10	6	3.07947e-11	6	1.22095e-09
3.49546	4.20218e-11	3.49546	6.84557e-10	349.559	8.69293e-10	6	3.04729e-11	6	1.24363e-09
3.49542	4.2179e-11	3.49551	6.89242e-10	349.552	8.68061e-10	6	3.07353e-11	6	1.20287e-09
3.49539	4.12611e-11	3.49549	6.85723e-10	349.556	8.64135e-10	6	3.06141e-11	6	1.2176e-09
3.49546	4.22019e-11	3.49543	6.79734e-10	349.556	8.74849e-10	6	3.03997e-11	6	1.19917e-09
3.49547	4.19707e-11	3.49546	6.73904e-10	349.556	8.66912e-10	6	3.01423e-11	6	1.18854e-09
3.49544	4.22774e-11	3.49548	6.53872e-10	349.556	8.71246e-10	6	2.25569e-11	6	1.19617e-09
3.49542	4.1029e-11	3.49543	6.64495e-10	349.554	8.74144e-10	6	2.29875e-11	6	1.19027e-09
3.49546	4.17566e-11	3.49546	7.12707e-10	349.554	8.65864e-10	6	2.27389e-11	6	1.2159e-09
3.49545	4.20692e-11	3.4954	7.23015e-10	349.554	8.67778e-10	6	3.08474e-11	6	1.19983e-09
3.49553	4.18463e-11	3.49547	6.9702e-10	349.552	8.69503e-10	6	3.09171e-11	6	1.20093e-09
3.49545	4.13959e-11	3.49549	6.8587e-10	349.558	8.71798e-10	6	3.09387e-11	6	1.19929e-09
3.49559	4.20259e-11	3.4955	6.77361e-10	349.553	8.76914e-10	6	3.04964e-11	6	1.22391e-09
3.49542	4.19403e-11	3.49549	6.91174e-10	349.556	8.84298e-10	7	2.95573e-11	6	1.18374e-09
2.35022	4.23096e-11	3.49545	6.59695e-10	349.558	8.70857e-10	7	3.06341e-11	6	1.20388e-09
4.00564	4.23834e-11	3.49545	6.83956e-10	400.567	8.55471e-10	7	3.04175e-11	6	1.22688e-09
4.00564	4.2532e-11	4.00572	6.63972e-10	400.572	8.60295e-10	7	2.88333e-11	6	1.19523e-09
4.00562	4.22777e-11	4.00572	6.55389e-10	400.572	8.37633e-10	7	3.09155e-11	6	1.2133e-09
4.00566	4.12048e-11	4.00572	6.58207e-10	400.578	8.56695e-10	7	3.06892e-11	6	1.2148e-09
4.00562	4.10345e-11	4.00573	6.56918e-10	400.58	8.47845e-10	7	2.97421e-11	6	1.22271e-09
4.00559	4.20798e-11	4.00573	6.52688e-10	400.579	8.54136e-10	7	3.02385e-11	6	1.22099e-09
4.00554	4.12723e-11	4.00573	6.54084e-10	400.576	8.48435e-10	7	3.12236e-11	6	1.23657e-09
4.0056	4.14552e-11	4.00562	6.63186e-10	400.576	8.30183e-10	7	3.08256e-11	6	1.2122e-09
4.00553	4.25357e-11	4.00578	6.12057e-10	400.58	8.54827e-10	7	3.0798e-11	6	1.23334e-09
4.00554	4.26065e-11	4.00563	5.9682e-10	400.575	8.50329e-10	7	3.09108e-11	6	1.22251e-09
4.0056	4.21692e-11	4.00568	5.85577e-10	400.58	8.48822e-10	7	3.05509e-11	6	1.21984e-09
4.00567	4.24177e-11	4.00556	5.65357e-10	400.575	8.50388e-10	7	2.31703e-11	6	1.19998e-09
4.00554	4.21741e-11	4.00566	5.447e-10	400.584	8.30896e-10	7	3.05464e-11	6	1.1901e-09
4.00553	4.24498e-11	4.00573	5.47528e-10	400.577	8.38033e-10	7	3.03421e-11	6	1.20253e-09
4.00559	4.3522e-11	4.0057	5.51601e-10	400.581	8.32836e-10	7	3.06172e-11	6	1.21589e-09
4.0056	4.27191e-11	4.00562	5.49588e-10	400.584	8.37719e-10	7	3.11791e-11	6	1.22978e-09
4.00564	4.30631e-11	4.00567	5.50029e-10	400.584	8.39415e-10	7	3.11993e-11	6	1.19886e-09
4.00555	4.31642e-11	4.00561	5.32938e-10	400.576	8.34343e-10	7	3.05709e-11	6	1.22157e-09
4.00566	4.29896e-11	4.00566	5.73401e-10	400.571	8.27966e-10	7	3.06688e-11	6	1.21764e-09
4.0056	4.33857e-11	4.00564	6.0308e-10	400.582	8.27055e-10	7	3.07558e-11	6	1.21835e-09
4.0056	4.26444e-11	4.00561	6.19719e-10	400.58	8.47257e-10	7	3.07461e-11	6	1.17216e-09
4.00557	4.30208e-11	4.00562	6.31563e-10	400.567	8.48427e-10	7	3.11385e-11	6	1.15914e-09
4.00561	4.29321e-11	4.00572	6.52618e-10	400.572	8.63223e-10	7	3.0792e-11	6	1.18698e-09
4.00564	4.27977e-11	4.00564	6.48712e-10	400.578	8.34802e-10	7	3.07917e-11	6	1.15134e-09
4.00564	4.31271e-11	4.00561	6.6786e-10	400.573	8.35653e-10	7	3.09951e-11	6	1.15558e-09
4.00555	4.24772e-11	4.00569	6.59546e-10	400.577	8.21838e-10	7	3.05029e-11	6	1.12071e-09
4.00569	4.25881e-11	4.0056	6.61225e-10	400.574	8.20744e-10	7	3.06782e-11	6	1.14583e-09
4.00557	4.23787e-11	4.00566	6.93288e-10	400.576	8.32872e-10	7	3.11918e-11	6	1.09999e-09
4.00557	4.29916e-11	4.0057	6.51699e-10	400.579	8.4255e-10	7	3.10076e-11	6	1.11333e-09
4.00567	4.28356e-11	4.00564	6.4935e-10	400.574	8.4113e-10	7	3.08013e-11	6	1.09806e-09
4.00557	4.27315e-11	4.00568	6.53705e-10	400.58	8.562e-10	7	3.06945e-11	6	1.08078e-09
4.00569	4.2633e-11	4.00565	6.91914e-10	400.572	8.66503e-10	7	3.12489e-11	6	1.07994e-09
4.00572	4.31569e-11	4.00571	6.75956e-10	400.576	8.67992e-10	7	3.10265e-11	6	1.05534e-09
4.0057	4.28437e-11	4.00562	6.78502e-10	400.578	8.47593e-10	7	3.05606e-11	6	1.09849e-09
4.00561	4.27384e-11	4.00553	6.72779e-10	400.571	8.65683e-10	7	3.13474e-11	6	1.08951e-09
4.00573	4.28311e-11	4.00567	6.72453e-10	400.577	8.71826e-10	7	3.12621e-11	6	1.05709e-09
4.0057	4.26012e-11	4.0056	6.54224e-10	400.581	8.40669e-10	7	3.14138e-11	6	1.04219e-09
4.00562	4.33214e-11	4.00568	6.82028e-10	400.571	8.59188e-10	7	3.0922e-11	6	1.03815e-09
4.00565	4.32352e-11	4.00566	6.54199e-10	400.583	8.59715e-10	7	2.34875e-11	7	1.05724e-09
4.00562	4.32782e-11	4.0056	6.75072e-10	400.574	8.6382e-10	7	3.12738e-11	7	1.06515e-09
4.00566	4.37242e-11	4.00553	6.61832e-10	400.575	8.6199e-10	7	3.11882e-11	7	1.08058e-09
4.00572	4.32481e-11	4.00559	6.65561e-10	400.574	8.59819e-10	7	3.12004e-11	7	1.09147e-09
4.00562	4.32642e-11	4.00569	6.78928e-10	400.576	8.64258e-10	7	3.14566e-11	7	1.12337e-09
4.00566	4.33545e-11	4.00564	6.76682e-10	400.582	8.65648e-10	7	3.06897e-11	7	1.15671e-09
4.00563	4.32413e-11	4.00568	6.85076e-10	400.58	8.58934e-10	7	3.04845e-11	7	1.16268e-09
4.00565	4.32579e-11	4.00561	6.71629e-10	400.583	8.72427e-10	7	2.27899e-11	7	1.18638e-09
4.00564	4.36766e-11	4.00566	6.97645e-10	400.565	8.63391e-10	7	3.14961e-11	7	1.18235e-09
4.00559	4.33316e-11	4.00563	6.83628e-10	400.576	8.59546e-10	7	3.08534e-11	7	1.17287e-09
4.00558	4.32433e-11	4.00561	7.0048e-10	400.588	8.67119e-10	7	3.08575e-11	7	1.17119e-09
4.00564	4.38913e-11	4.00566	6.90309e-10	400.585	8.58274e-10	7	3.06004e-11	7	1.17155e-09
4.0057	4.40807e-11	4.00555	6.93483e-10	400.571	8.77312e-10	7	3.12179e-11	7	1.15805e-09
4.00567	4.38527e-11	4.00571	6.9729e-10	400.57	8.73588e-10	7	3.10001e-11	7	1.16457e-09
4.00567	4.25763e-11	4.0056	6.76284e-10	400.574	8.6037e-10	7	3.1248e-11	7	1.19096e-09
4.00557	4.32304e-11	4.00565	6.92832e-10	400.576	8.58476e-10	7	3.04758e-11	7	1.16832e-09
4.00568	4.38226e-11	4.00569	6.73866e-10	400.574	8.55966e-10	7	3.12264e-11	7	1.18625e-09
4.00561	4.36934e-11	4.00569	6.72419e-10	400.57	8.56115e-10	7	3.06583e-11	7	1.17674e-09
4.00561	4.08138e-11	4.00567	6.38059e-10	400.564	8.61674e-10	7	3.06975e-11	7	1.16897e-09
4.00559	4.35193e-11	4.00566	6.75536e-10	400.569	8.50663e-10	7	3.07972e-11	7	1.16571e-09
4.00558	4.38406e-11	4.00561	6.69636e-10	400.57	8.62322e-10	7	3.05357e-11	7	1.1639e-09
4.00564	4.38757e-11	4.00563	6.80341e-10	400.579	8.4513e-10	7	3.08538e-11	7	1.14691e-09
4.00556	4.37048e-11	4.00562	6.77755e-10	400.571	8.44329e-10	7	3.02722e-11	7	1.13569e-09
4.00563	4.76444e-11	4.00559	6.81805e-10	400.57	8.4737e-10	7	3.04234e-11	7	1.12602e-09
4.00564	4.46115e-11	4.00569	6.78667e-10	400.568	8.42672e-10	7	2.97353e-11	7	1.13747e-09
4.00566	4.40966e-11	4.0057	6.83437e-10	400.569	8.31503e-10	7	3.08551e-11	7	1.13162e-09
4.00563	4.46313e-11	4.00557	6.69149e-10	400.579	8.55839e-10	7	3.11899e-11	7	1.1667e-09
4.00561	4.41273e-11	4.00566	6.733e-10	400.572	8.66375e-10	7	3.10715e-11	7	1.15059e-09
4.00562	4.33395e-11	4.00565	6.90969e-10	400.573	8.49623e-10	7	3.08817e-11	7	1.14601e-09
4.00561	4.38309e-11	4.00565	6.63024e-10	400.577	8.57353e-10	7	2.88554e-11	7	1.18056e-09
4.00571	4.51817e-11	4.00568	6.48431e-10	400.575	8.60094e-10	7	3.15053e-11	7	1.19693e-09
4.00564	4.47722e-11	4.00557	6.84809e-10	400.574	8.43696e-10	7	3.06732e-11	7	1.17436e-09
4.00569	4.44763e-11	4.00567	6.81341e-10	400.564	8.51165e-10	7	3.12731e-11	7	1.1782e-09
4.00559	4.40558e-11	4.00565	6.64103e-10	400.575	8.6463e-10	7	3.10916e-11	7	1.16562e-09
4.00569	4.36613e-11	4.00573	6.84303e-10	400.571	8.37943e-10	7	3.16339e-11	7	1.1463e-09
4.00563	4.48249e-11	4.00573	6.96617e-10	400.575	8.38126e-10	7	3.19667e-11	7	1.15771e-09
4.00567	4.38762e-11	4.00552	7.16157e-10	400.572	8.41794e-10	7	3.12439e-11	7	1.15472e-09
4.00569	4.4309e-11	4.00569	6.80388e-10	400.578	8.47607e-10	7	3.12995e-11	7	1.16088e-09
4.00563	4.43345e-11	4.00562	6.70501e-10	400.575	8.39871e-10	7	3.1897e-11	7	1.14016e-09
4.00563	4.46045e-11	4.0056	6.74181e-10	400.586	8.46365e-10	7	3.07548e-11	7	1.16118e-09
4.00572	4.48198e-11	4.00559	6.61424e-10	400.583	8.38575e-10	7	3.15389e-11	7	1.17265e-09
4.00562	4.47558e-11	4.00556	6.7702e-10	400.58	8.25111e-10	7	3.13252e-11	7	1.13955e-09
4.00562	4.48503e-11	4.00557	6.97711e-10	400.573	8.26251e-10	7	3.1064e-11	7	1.13725e-09
4.00558	4.4938e-11	4.00563	6.92247e-10	400.579	8.44679e-10	7	3.17686e-11	7	1.13819e-09
4.00565	4.48e-11	4.00561	6.9623e-10	400.584	8.44453e-10	7	3.10221e-11	7	1.14881e-09
4.00563	4.48424e-11	4.00561	6.71656e-10	400.576	8.31414e-10	7	2.93196e-11	7	1.14477e-09
4.0056	4.51198e-11	4.00555	-2.048e-09	400.58	8.15987e-10	7	3.11243e-11	7	1.14809e-09
4.00564	4.48844e-11	4.0056	-2.048e-09	400.579	8.23089e-10	7	3.14461e-11	7	1.14987e-09
4.00561	4.48901e-11	4.00557	-2.048e-09	400.575	8.29649e-10	7	3.11163e-11	7	1.15327e-09
4.00566	4.51497e-11	4.00558	-2.048e-09	400.581	8.17759e-10	7	3.11426e-11	7	1.15706e-09
4.00562	4.51801e-11	4.00563	-2.048e-09	400.579	8.24932e-10	7	3.12494e-11	7	1.17389e-09
4.00567	4.4728e-11	4.00561	-2.048e-09	400.58	8.40619e-10	7	3.08012e-11	7	1.16872e-09
4.00559	4.47987e-11	4.00559	-2.048e-09	400.581	8.20956e-10	7	3.01705e-11	7	1.16745e-09
4.00569	4.45858e-11	4.00555	-2.048e-09	400.579	8.30241e-10	7	2.97772e-11	7	1.15906e-09
4.00556	4.47941e-11	4.0056	-2.048e-09	400.573	8.3803e-10	7	2.94169e-11	7	1.14347e-09
4.00567	4.48377e-11	4.00561	-2.048e-09	400.58	8.43663e-10	7	2.99686e-11	7	1.16524e-09
4.00554	4.44769e-11	4.00565	-2.048e-09	400.573	8.27795e-10	7	3.07594e-11	7	1.14395e-09
4.00558	4.44893e-11	4.00572	-2.048e-09	400.576	8.04129e-10	7	3.01627e-11	7	1.15895e-09
4.00562	4.44339e-11	4.00567	-2.048e-09	400.571	8.08157e-10	7	3.10615e-11	7	1.17078e-09
4.00568	4.43262e-11	4.00561	-2.048e-09	400.573	8.21047e-10	1	3.10192e-11	7	1.15392e-09
4.00555	4.44087e-11	4.00564	-2.048e-09	400.587	8.1391e-10	1	3.09946e-11	7	1.14893e-09
4.00565	4.51262e-11	4.00566	-2.048e-09	400.582	8.05099e-10	1	3.08838e-11	7	1.1624e-09
3.62433	4.45454e-11	0.927864	-2.048e-09	92.7786	8.18108e-10	1	2.93575e-11	7	1.14071e-09
0.92783	4.42923e-11	0.92785	-2.048e-09	92.7763	8.09084e-10	1	3.12696e-11	7	1.13322e-09
0.927851	4.41631e-11	0.927919	-2.048e-09	92.7877	8.24629e-10	1	3.07668e-11	7	1.12168e-09
0.927805	4.41789e-11	0.927864	-2.048e-09	92.781	8.17964e-10	1	3.07102e-11	7	1.13393e-09
0.927887	4.44683e-11	0.927925	-2.048e-09	92.7837	8.12927e-10	1	3.19018e-11	7	1.15228e-09
0.927835	4.48729e-11	0.927901	-2.048e-09	92.7805	8.02438e-10	1	3.19426e-11	7	1.13466e-09
0.927836	4.50482e-11	0.927888	-2.048e-09	92.7779	8.05321e-10	1	3.14531e-11	7	1.14736e-09
0.927859	4.54149e-11	0.92786	-2.048e-09	92.7834	7.5598e-10	1	3.15195e-11	7	1.13674e-09
0.927847	4.49069e-11	0.927888	-2.048e-09	92.7862	7.44909e-10	1	3.1851e-11	7	1.13848e-09
0.92789	4.53531e-11	0.927917	-2.048e-09	92.782	7.17561e-10	1	3.16835e-11	1	1.16573e-09
0.927819	4.49094e-11	0.927904	-2.048e-09	92.7802	6.8681e-10	1	3.07734e-11	1	1.14477e-09
0.92786	4.51158e-11	0.927923	-2.048e-09	92.783	6.89148e-10	1	2.26614e-11	1	1.22183e-09
0.927817	3.51386e-11	0.92789	-2.048e-09	92.7812	6.88593e-10	1	3.0703e-11	1	-2.048e-09
0.927815	3.94027e-11	0.927861	-2.048e-09	92.7807	6.6468e-10	1	3.06853e-11	1	-2.048e-09
0.927862	4.39228e-11	0.927837	-2.048e-09	92.7788	6.72985e-10	1	3.10639e-11	1	-2.048e-09
0.927831	4.44448e-11	0.927855	-2.048e-09	92.7793	6.05829e-10	1	3.08879e-11	1	-2.048e-09
0.927804	4.42726e-11	0.927904	-2.048e-09	92.7802	6.03035e-10	1	3.04893e-11	1	-2.048e-09
0.927803	4.46328e-11	0.927886	-2.048e-09	92.783	5.9853e-10	1	3.0293e-11	1	-2.048e-09
0.927823	4.43602e-11	0.927894	-2.048e-09	92.7797	6.00019e-10	1	3.08228e-11	1	-2.048e-09
0.927831	4.43659e-11	0.927854	-2.048e-09	92.7849	6.02714e-10	1	3.18471e-11	1	-2.048e-09
0.927858	4.46698e-11	0.927875	-2.048e-09	92.7803	5.75414e-10	1	3.12313e-11	1	-2.048e-09
0.927857	4.4766e-11	0.92789	-2.048e-09	92.783	5.81825e-10	1	3.14314e-11	1	-2.048e-09
0.927873	4.46723e-11	0.927918	-2.048e-09	92.7791	5.62488e-10	1	3.13474e-11	1	-2.048e-09
0.92783	4.43485e-11	0.927886	-2.048e-09	92.78	5.74981e-10	1	3.08506e-11	1	-2.048e-09
0.927887	3.58035e-11	0.927834	-2.048e-09	92.7808	5.829e-10	1	2.34877e-11	1	-2.048e-09
0.927865	4.37805e-11	0.927804	-2.048e-09	92.7821	5.88287e-10	1	2.1433e-11	1	-2.048e-09
0.927851	3.53508e-11	0.927838	-2.048e-09	92.7816	4.94031e-10	1	2.34055e-11	1	-2.048e-09
0.927848	4.42704e-11	0.927883	-2.048e-09	92.7758	5.0739e-10	1	2.27476e-11	1	-2.048e-09
0.92789	4.44149e-11	0.927807	-2.048e-09	92.7762	4.82099e-10	1	2.27773e-11	1	-2.048e-09
0.927873	4.42273e-11	0.927799	-2.048e-09	92.7841	4.93331e-10	1	2.301e-11	1	-2.048e-09
0.927863	4.40579e-11	0.927874	-2.048e-09	92.7803	5.09148e-10	1	2.3426e-11	1	-2.048e-09
0.92779	4.44769e-11	0.927855	-2.048e-09	92.7798	5.04818e-10	1	2.2969e-11	1	-2.048e-09
0.927869	4.419e-11	0.927841	-2.048e-09	92.7832	5.13329e-10	1	2.30904e-11	1	-2.048e-09
0.927821	4.49145e-11	0.927795	-2.048e-09	92.7827	5.07079e-10	1	2.63842e-11	1	-2.048e-09
0.927827	4.36939e-11	0.927855	-2.048e-09	92.7837	5.29701e-10	1	2.31277e-11	1	-2.048e-09
0.927814	4.53256e-11	0.927886	-2.048e-09	92.7819	5.23448e-10	1	2.49312e-11	1	-2.048e-09
0.927775	4.46239e-11	0.927865	-2.048e-09	92.783	4.90851e-10	1	2.26582e-11	1	-2.048e-09
0.927792	4.46695e-11	0.927836	-2.048e-09	92.7793	4.68626e-10	1	3.04722e-11	1	-2.048e-09
0.92774	4.41781e-11	0.927885	-2.048e-09	92.7829	4.77696e-10	1	2.04071e-11	1	-2.048e-09
0.927802	4.43722e-11	0.927843	-2.048e-09	92.7832	4.47464e-10	1	2.27809e-11	1	-2.048e-09
0.927844	4.35938e-11	0.92786	-2.048e-09	92.7813	4.45954e-10	1	2.27753e-11	1	-2.048e-09
0.927788	4.40212e-11	0.92783	-2.048e-09	92.7775	4.48239e-10	1	3.05547e-11	1	-2.048e-09
0.927761	4.46405e-11	0.927824	-2.048e-09	92.7773	4.70878e-10	1	3.07446e-11	1	-2.048e-09
0.927804	4.46204e-11	0.927847	-2.048e-09	92.7854	4.18979e-10	1	2.60114e-11	1	-2.048e-09
0.927791	4.49679e-11	0.927801	-2.048e-09	92.7807	4.14358e-10	1	2.25911e-11	1	-2.048e-09
0.92776	4.50515e-11	0.927805	-2.048e-09	92.7857	4.18685e-10	1	2.29907e-11	1	-2.048e-09
0.927745	4.48914e-11	0.927893	-2.048e-09	92.7829	4.132e-10	1	2.31306e-11	1	-2.048e-09
0.927834	4.48529e-11	0.927881	-2.048e-09	92.7883	4.13515e-10	1	2.898e-11
0.927832	4.52064e-11	0.92788	-2.048e-09	92.7861	4.06053e-10	1	3.03574e-11
0.927809	4.50118e-11	0.927881	-2.048e-09	92.788	4.23173e-10	1	2.31455e-11
0.9278	4.47857e-11	0.927847	-2.048e-09	92.7868	3.91769e-10	1	2.30466e-11
0.927826	4.53118e-11	0.927854	-2.048e-09	92.7861	4.04837e-10	1	2.30444e-11
0.927809	4.47885e-11	0.927871	-2.048e-09	92.782	3.99742e-10	1	2.28844e-11
0.927802	4.50251e-11	0.927843	-2.048e-09	92.7807	3.75184e-10	1	2.31847e-11
0.927858	4.49566e-11	0.92791	-2.048e-09	92.7827	3.50767e-10	1	2.30384e-11
0.927842	4.49953e-11	0.927898	-2.048e-09	92.7816	3.89883e-10	1	2.16739e-11
0.927882	4.43348e-11	0.927868	-2.048e-09	92.7858	3.47675e-10	1	2.30291e-11
0.92782	4.49469e-11	0.927858	-2.048e-09	92.7806	3.21181e-10	1	2.27363e-11
0.927791	4.49408e-11	0.927911	-2.048e-09	92.7839	3.08747e-10	1	3.0763e-11
0.92783	4.49829e-11	0.927918	-2.048e-09	92.785	3.6346e-10	1	3.10031e-11
0.927854	4.45784e-11	0.927906	-2.048e-09	92.7813	3.44912e-10	1	3.10424e-11
0.927884	4.48422e-11	0.92788	-2.048e-09	92.7833	3.27284e-10	1	3.07941e-11
0.927838	4.21055e-11	0.927858	-2.048e-09	92.7876	3.38005e-10	1	1.77412e-11
0.927842	4.50946e-11	0.927893	-2.048e-09	92.7862	3.34961e-10	1	2.28782e-11
0.927801	4.48361e-11	0.927889	-2.048e-09	92.7853	2.99149e-10	1	2.30535e-11
0.927897	4.47741e-11	0.927893	-2.048e-09	92.781	3.27868e-10	1	2.28263e-11
0.927833	4.52768e-11	0.927868	-2.048e-09	92.7883	3.04779e-10	1	2.31916e-11
0.927841	4.47237e-11	0.92798	-2.048e-09	92.7887	3.26108e-10	1	2.33055e-11
0.92784	3.80659e-11	0.927964	-2.048e-09	92.7819	3.33702e-10	1	2.29002e-11
0.927849	4.45081e-11	0.927938	-2.048e-09	92.7852	3.23352e-10	1	2.31951e-11
0.92783	4.47894e-11	0.928	-2.048e-09	92.7843	3.52307e-10	1	2.25356e-11
0.927862	4.49094e-11	0.927969	-2.048e-09	92.7872	3.58378e-10	1	2.26688e-11
0.92785	4.58368e-11	0.927911	-2.048e-09	92.7915	3.51832e-10	1	1.45933e-11
0.927844	4.50819e-11	0.927884	-2.048e-09	92.7862	3.90261e-10	1	2.22101e-11
0.927805	4.51238e-11	0.927867	-2.048e-09	92.7873	3.55055e-10	1	2.30115e-11
0.927851	4.53184e-11	0.927918	-2.048e-09	92.7925	4.05427e-10	1	2.3148e-11
0.927829	4.5072e-11	0.927938	-2.048e-09	92.7893	4.10546e-10	1	2.28041e-11
0.927869	4.56642e-11	0.92788	-2.048e-09	92.7844	4.07542e-10	1	2.2994e-11
0.927841	4.55445e-11	0.927913	-2.048e-09	92.7887	4.57251e-10	1	2.3043e-11
0.927862	4.55332e-11	0.927826	-2.048e-09	92.7883	4.81213e-10	1	2.3003e-11
0.927818	4.55071e-11	0.927906	-2.048e-09	92.7808	4.72585e-10	1	2.32692e-11
0.927845	4.52303e-11	0.927865	-2.048e-09	92.7888	4.4804e-10	1	2.32643e-11
0.927857	4.52056e-11	0.92793	-2.048e-09	92.7853	4.56663e-10	1	2.38217e-11
0.92782	4.49492e-11	0.927903	-2.048e-09	92.7848	4.09567e-10	1	2.36326e-11
0.927844	4.5077e-11	0.927944	-2.048e-09	92.7877	3.88367e-10	1	2.36455e-11
0.927863	4.53223e-11	0.927911	-2.048e-09	92.7864	3.24282e-10	1	2.29344e-11
0.927832	4.49431e-11	0.927908	-2.048e-09	92.7851	3.35405e-10	1	2.37475e-11
0.927841	4.48942e-11	0.927952	-2.048e-09	92.7834	3.47678e-10	1	2.28496e-11
0.927837	4.34269e-11	0.927881	-2.048e-09	92.7806	3.36187e-10	1	2.29472e-11
0.927877	4.46379e-11	0.927928	-2.048e-09	92.7827	3.20992e-10	1	1.49711e-11
0.927853	4.46047e-11	0.927892	-2.048e-09	92.7823	2.88564e-10	1	2.29726e-11
0.927885	4.47679e-11	0.927918	-2.048e-09	92.7857	2.7378e-10	1	2.30906e-11
0.927837	4.48487e-11	0.927934	-2.048e-09	92.7815	2.4293e-10	1	2.32885e-11
0.927862	4.47683e-11	0.927891	-2.048e-09	92.7834	2.48081e-10	1	2.25497e-11
0.927862	4.57768e-11	0.927887	-2.048e-09	92.776	2.90999e-10	1	2.29942e-11
0.927858	4.42918e-11	0.927902	-2.048e-09	92.7861	2.62837e-10	1	2.31034e-11
0.927874	4.55531e-11	0.927926	-2.048e-09	92.786	2.88988e-10	1	1.94815e-11
0.927848	4.56423e-11	0.927947	-2.048e-09	92.7864	2.41616e-10	1	2.32252e-11
0.927773	4.37742e-11	0.92794	-2.048e-09	92.788	2.48876e-10	1	2.3001e-11
0.927881	4.57917e-11	0.927901	-2.048e-09	92.7847	2.51158e-10	1	2.29404e-11

## Sheet: M308I
TRPV1 M308I
sample1(*note* last perfusion step is 10 uM cap)	currents (Amps)	sample2(*note* last perfusion step is 10 uM cap)	currents (Amps)	sample3(*note* last perfusion step is 10 uM cap)	currents (Amps)	sample4	currents (Amps)	sample5	currents (Amps)	sample6	currents (Amps)
-3.50686e-05	3.84244e-11	0.099788	6.29495e-11	0.0997467	1.32567e-11	1	2.37792e-11	1	4.31245e-11	0.100549	1.61209e-11
-2.72756e-05	4.0566e-11	0.0997436	6.28377e-11	0.0997553	9.997e-12	1	8.6748e-12	1	4.96979e-11	0.100662	1.1034e-11
-2.80549e-05	4.50643e-11	0.0997911	6.23176e-11	0.0997584	1.03072e-11	1	2.51064e-11	1	4.19543e-11	0.100559	1.15546e-11
-4.36409e-05	3.84665e-11	0.0998153	6.34168e-11	0.0997382	1.04629e-11	1	1.0724e-11	1	4.54004e-11	0.100721	1.36738e-11
-4.1303e-05	3.86312e-11	0.0997639	6.26921e-11	0.0997841	1.63332e-11	1	1.29095e-11	1	4.76002e-11	0.100636	9.16054e-12
-2.5717e-05	4.62065e-11	0.0997748	6.38496e-11	0.0997498	1.00558e-11	1	1.4269e-11	1	4.08223e-11	0.100605	8.39916e-12
-4.44202e-05	4.10655e-11	0.0997732	6.28574e-11	0.0997779	9.98309e-12	1	1.26395e-11	1	4.39522e-11	0.100787	1.28973e-11
-3.58479e-05	4.52929e-11	0.0997841	6.33498e-11	0.09976	9.92441e-12	1	1.4599e-11	1	4.00681e-11	0.100673	1.64113e-11
-2.02618e-05	4.08448e-11	0.0998106	6.29569e-11	0.0997662	1.84511e-11	1	1.44257e-11	1	4.28017e-11	0.100624	1.0794e-11
-4.36409e-05	4.9075e-11	0.0997857	6.33932e-11	0.0997226	1.19232e-11	1	8.58167e-12	1	4.66089e-11	0.100676	1.52304e-11
-4.36409e-05	4.37473e-11	0.0998122	6.28348e-11	0.0997592	1.0639e-11	1	1.66081e-11	1	5.01404e-11	0.100655	1.07701e-11
-4.83167e-05	4.17248e-11	0.0998036	6.34451e-11	0.0997062	1.03926e-11	1	1.61608e-11	1	4.48248e-11	0.10068	9.42612e-12
-2.72756e-05	3.91758e-11	0.0997818	6.34817e-11	0.0997382	1.0906e-11	1	1.67254e-11	1	5.1305e-11	0.100542	1.34018e-11
-5.14339e-05	3.93213e-11	0.0997818	6.39889e-11	0.0997265	1.21011e-11	1	1.46057e-11	1	4.61224e-11	0.100722	1.12325e-11
-3.42893e-05	4.41965e-11	0.0997639	6.21976e-11	0.0997654	1.10592e-11	1	1.1536e-11	1	4.25946e-11	0.100486	1.22933e-11
-3.27307e-05	4.00754e-11	0.0997615	6.3099e-11	0.0997421	1.17103e-11	1	1.68579e-11	1	4.76803e-11	0.100764	1.59843e-11
-4.98753e-05	4.20964e-11	0.0997561	6.25018e-11	0.0997717	1.29828e-11	1	1.10914e-11	1	4.55535e-11	0.100561	1.02715e-11
-4.1303e-05	3.82595e-11	0.0997545	6.27422e-11	0.0997311	1.06114e-11	1	1.34804e-11	1	4.47891e-11	0.100527	1.33967e-11
-4.05237e-05	3.81464e-11	0.0997756	6.31502e-11	0.0997802	1.69405e-11	1	9.80011e-12	1	4.15539e-11	0.100596	1.4567e-11
-1.94825e-05	3.92186e-11	0.0997319	6.32212e-11	0.0997413	1.03842e-11	1	1.71969e-11	1	4.18103e-11	0.10062	9.64713e-12
-5.14339e-05	3.77929e-11	0.0997701	6.33201e-11	0.0998114	1.02233e-11	1	1.30408e-11	1	3.81657e-11	0.100596	1.33864e-11
-3.351e-05	3.71947e-11	0.0997709	6.34167e-11	0.0997943	1.79742e-11	1	1.17402e-11	1	4.04367e-11	0.100696	1.48301e-11
-3.03928e-05	3.72947e-11	0.0997732	6.27858e-11	0.0998091	1.03653e-11	1	7.88536e-12	1	4.22257e-11	0.100677	1.40025e-11
-4.05237e-05	3.69892e-11	0.0998036	6.26094e-11	0.0997709	1.23132e-11	1	1.38104e-11	1	3.88257e-11	0.100679	1.08603e-11
-3.42893e-05	3.70017e-11	0.0998184	6.24142e-11	0.0998169	1.01038e-11	1	9.40812e-12	1	3.97078e-11	0.100609	1.05305e-11
-4.75374e-05	3.91401e-11	0.0997966	6.24158e-11	0.0998013	1.10268e-11	1	1.86752e-11	1	3.6548e-11	0.100639	1.12149e-11
-2.80549e-05	3.67719e-11	0.099813	6.35053e-11	0.0997919	1.02028e-11	1	1.10754e-11	1	3.80285e-11	0.100717	9.36487e-12
-2.96135e-05	3.67721e-11	0.0998091	6.26173e-11	0.0997974	2.34682e-11	1	9.35045e-12	1	3.98906e-11	0.100655	9.42098e-12
-3.03928e-05	3.74394e-11	0.0997608	6.17455e-11	0.0997841	2.04336e-11	2	1.3999e-11	2	4.39204e-11	0.100612	1.37182e-11
0.200226	3.62045e-11	0.200214	6.20135e-11	0.0997779	2.04515e-11	2	1.12722e-11	2	5.59601e-11	0.100515	1.35848e-11
0.200223	3.87934e-11	0.200213	6.18432e-11	0.0997685	1.16291e-11	2	3.56897e-11	2	4.96672e-11	0.100648	1.51276e-11
0.200228	4.29535e-11	0.200208	6.58732e-11	0.0997756	1.22541e-11	2	1.54875e-11	2	6.3105e-11	0.100809	8.85256e-12
0.200225	3.91531e-11	0.200228	6.25154e-11	0.2002	1.21391e-11	2	3.05101e-11	2	6.33995e-11	0.201172	1.41114e-11
0.200239	5.00192e-11	0.200219	6.31762e-11	0.200227	2.0782e-11	2	4.12262e-11	2	9.27701e-11	0.201153	2.01138e-11
0.200221	3.90046e-11	0.20023	6.55407e-11	0.200197	1.25989e-11	2	4.53367e-11	2	9.71479e-11	0.201245	2.53921e-11
0.20023	4.66592e-11	0.20021	6.40567e-11	0.200193	1.482e-11	2	7.80728e-11	2	8.08265e-11	0.201271	3.98075e-11
0.200242	4.74319e-11	0.200216	6.37217e-11	0.200231	1.15961e-11	2	6.49205e-11	2	7.39849e-11	0.201156	5.1986e-11
0.200239	4.77896e-11	0.200196	6.84988e-11	0.200205	1.30913e-11	2	6.57953e-11	2	8.77539e-11	0.201102	3.98691e-11
0.200231	4.71165e-11	0.200229	7.32149e-11	0.200204	1.44361e-11	2	7.73231e-11	2	7.79617e-11	0.201126	5.40012e-11
0.200239	3.96151e-11	0.20021	7.12018e-11	0.200209	2.00845e-11	2	7.94907e-11	2	9.91376e-11	0.201185	6.52338e-11
0.200225	4.43636e-11	0.200237	7.68376e-11	0.200214	1.71664e-11	2	9.4555e-11	2	8.28688e-11	0.201212	5.02724e-11
0.200226	4.40282e-11	0.200207	7.37394e-11	0.200192	2.2266e-11	2	8.2343e-11	2	9.04878e-11	0.201196	5.52353e-11
0.200268	3.61817e-11	0.200228	7.51874e-11	0.200196	1.39772e-11	2	7.61335e-11	2	8.76005e-11	0.201135	5.47752e-11
0.20023	4.18984e-11	0.2002	7.21801e-11	0.200204	1.9899e-11	2	9.21598e-11	2	9.92698e-11	0.201188	6.00198e-11
0.20021	5.73734e-11	0.200195	7.66549e-11	0.200178	1.14517e-11	2	6.50316e-11	2	8.88273e-11	0.201204	5.34029e-11
0.200242	5.56515e-11	0.200209	7.83556e-11	0.200214	1.48517e-11	2	8.06866e-11	2	9.44289e-11	0.201146	5.20739e-11
0.20021	5.7836e-11	0.20021	7.18898e-11	0.200198	1.80146e-11	2	1.09291e-10	2	9.00424e-11	0.201119	5.40351e-11
0.200241	5.69271e-11	0.200197	7.03953e-11	0.200235	2.46407e-11	2	1.1276e-10	2	9.69877e-11	0.201068	7.2635e-11
0.200238	6.21438e-11	0.200207	7.42223e-11	0.200199	1.8222e-11	2	9.0438e-11	2	1.07175e-10	0.20122	8.06769e-11
0.200234	5.06295e-11	0.200207	8.01785e-11	0.200199	1.82105e-11	2	1.01898e-10	2	9.28483e-11	0.201231	6.76359e-11
0.184442	4.26587e-11	0.288807	7.82113e-11	0.200197	1.83921e-11	2	9.96676e-11	2	7.82556e-11	0.20121	8.21197e-11
0.300203	4.09827e-11	0.300108	7.83218e-11	0.200208	1.1289e-11	2	9.24626e-11	2	8.12223e-11	0.201211	7.5353e-11
0.300179	6.95796e-11	0.300101	7.5333e-11	0.200196	1.12804e-11	2	1.02811e-10	3	8.7218e-11	0.201248	6.34377e-11
0.300207	6.64524e-11	0.300053	8.4602e-11	0.200214	1.0982e-11	2	9.31632e-11	3	9.9593e-11	0.201142	7.27374e-11
0.300168	8.48192e-11	0.3001	8.75914e-11	0.200182	1.10898e-11	2	9.5535e-11	3	1.06616e-10	0.201281	4.95542e-11
0.300168	6.64024e-11	0.300097	8.90545e-11	0.200197	1.23672e-11	2	8.26629e-11	3	1.01747e-10	0.201179	7.19896e-11
0.300192	8.24513e-11	0.300079	8.42854e-11	0.200228	2.15818e-11	2	6.83619e-11	3	1.63423e-10	0.201272	7.21141e-11
0.300167	7.65145e-11	0.300045	8.73034e-11	0.200171	2.00028e-11	2	7.43017e-11	3	2.31359e-10	0.201217	8.54637e-11
0.300181	7.0088e-11	0.300075	7.45946e-11	0.200199	1.96359e-11	3	5.66365e-11	3	2.6878e-10	0.201166	9.74324e-11
0.300184	7.9823e-11	0.300119	7.95141e-11	0.20025	1.95713e-11	3	5.84975e-11	3	2.70004e-10	0.201243	9.60728e-11
0.300196	7.3779e-11	0.300076	8.65121e-11	0.200217	1.95318e-11	3	5.16287e-11	3	2.33943e-10	0.201202	8.04843e-11
0.300175	8.77585e-11	0.300055	8.94176e-11	0.300034	3.35665e-11	3	7.01831e-11	3	2.53219e-10	0.201177	8.00862e-11
0.300189	7.1311e-11	0.300081	8.34283e-11	0.30009	3.48151e-11	3	9.98753e-11	3	3.10024e-10	0.20126	8.82427e-11
0.300192	7.57222e-11	0.300066	8.1658e-11	0.299995	3.59994e-11	3	8.90325e-11	3	2.79454e-10	0.201226	8.69391e-11
0.300161	8.73107e-11	0.300058	7.74258e-11	0.30001	4.77926e-11	3	1.79856e-10	3	3.26615e-10	0.301219	1.221e-10
0.300172	8.79958e-11	0.300136	8.69633e-11	0.300023	4.40858e-11	3	2.04949e-10	3	2.84748e-10	0.301411	1.48315e-10
0.300175	9.22336e-11	0.300089	9.14647e-11	0.300001	5.77042e-11	3	2.07106e-10	3	2.83231e-10	0.301284	1.90406e-10
0.300179	9.42806e-11	0.300087	9.11967e-11	0.300016	6.5184e-11	3	2.72872e-10	3	3.25007e-10	0.301474	1.75469e-10
0.300187	1.09378e-10	0.300086	9.21706e-11	0.300023	3.68568e-11	3	2.77698e-10	3	3.04551e-10	0.301279	2.04364e-10
0.300189	1.04762e-10	0.300071	9.19686e-11	0.30005	4.08023e-11	3	2.85512e-10	3	3.09462e-10	0.301401	2.12381e-10
0.300199	1.02338e-10	0.300068	8.95409e-11	0.300051	4.63391e-11	3	3.13827e-10	3	3.21495e-10	0.301216	2.37679e-10
0.400796	8.2366e-11	0.300062	9.27626e-11	0.300016	4.9315e-11	3	3.08054e-10	3	3.375e-10	0.301301	2.45085e-10
0.400825	1.0587e-10	0.3001	8.88634e-11	0.300009	4.99861e-11	3	2.97082e-10	3	3.35245e-10	0.301272	2.11572e-10
0.400817	1.27831e-10	0.300106	9.0036e-11	0.300056	5.51559e-11	3	2.68917e-10	3	3.13345e-10	0.301337	2.42304e-10
0.400785	1.18588e-10	0.38531	9.10124e-11	0.299997	4.73463e-11	3	2.67149e-10	3	3.42361e-10	0.301416	2.6562e-10
0.400786	1.13992e-10	0.400669	9.83992e-11	0.30005	6.13895e-11	3	2.42576e-10	3	3.6557e-10	0.301259	2.46654e-10
0.400777	1.18276e-10	0.400619	9.828e-11	0.300072	5.08407e-11	3	2.97143e-10	3	3.84007e-10	0.301306	2.92338e-10
0.400802	1.32901e-10	0.400659	1.02328e-10	0.300034	5.1884e-11	3	3.28732e-10	3	3.73591e-10	0.301316	3.26855e-10
0.400807	1.28259e-10	0.400609	9.38748e-11	0.300034	3.77394e-11	3	3.16839e-10	3	3.64113e-10	0.301442	2.88637e-10
0.400808	1.14459e-10	0.400609	9.15039e-11	0.30001	3.32228e-11	3	3.03515e-10	3	3.81101e-10	0.301369	2.86776e-10
0.400802	1.20463e-10	0.400632	1.0531e-10	0.299966	2.22707e-11	3	2.7174e-10	3	3.49388e-10	0.301282	2.65973e-10
0.400843	1.15713e-10	0.400625	1.02108e-10	0.299998	2.93073e-11	3	2.8368e-10	3	3.48138e-10	0.301246	2.61282e-10
0.400786	1.15348e-10	0.400635	1.02561e-10	0.299994	4.1818e-11	3	3.2883e-10	3	3.5263e-10	0.301269	2.54139e-10
0.400789	1.11099e-10	0.400608	1.10748e-10	0.400659	5.02492e-11	3	3.21149e-10	4	3.45399e-10	0.301447	2.75118e-10
0.400807	1.25677e-10	0.400687	1.1004e-10	0.400637	7.86366e-11	3	2.80061e-10	4	4.60252e-10	0.301315	2.53807e-10
0.400831	1.416e-10	0.400676	1.04287e-10	0.400658	9.32898e-11	3	3.2215e-10	4	5.64818e-10	0.301305	2.63457e-10
0.400814	1.19194e-10	0.400618	1.11954e-10	0.400643	8.78291e-11	3	2.99783e-10	4	5.84583e-10	0.301255	2.76809e-10
0.400801	1.15885e-10	0.400648	1.06924e-10	0.400579	9.43859e-11	3	3.22258e-10	4	5.91554e-10	0.301399	2.70731e-10
0.400779	1.21576e-10	0.400673	1.05298e-10	0.400634	9.09031e-11	3	3.12816e-10	4	5.99214e-10	0.301248	2.35901e-10
0.400807	1.26824e-10	0.400722	1.08248e-10	0.400612	8.15709e-11	3	2.81015e-10	4	6.36584e-10	0.301314	2.33768e-10
0.400825	1.26121e-10	0.400676	1.04209e-10	0.400639	7.75962e-11	3	3.10923e-10	4	6.19675e-10	0.301323	2.56549e-10
0.40081	1.2674e-10	0.400674	1.0874e-10	0.400645	7.47564e-11	3	3.22066e-10	4	6.63707e-10	0.301279	2.65323e-10
0.382047	1.12655e-10	0.400674	1.11084e-10	0.400685	9.19221e-11	4	3.48646e-10	4	6.34099e-10	0.301184	2.56562e-10
0.500697	1.28642e-10	0.400681	1.06118e-10	0.400648	1.06605e-10	4	3.1752e-10	4	6.11372e-10	0.301262	2.77207e-10
0.500688	1.48255e-10	0.40068	1.05419e-10	0.400648	1.05706e-10	4	3.35265e-10	4	6.30373e-10	0.301308	2.81853e-10
0.500705	1.51168e-10	0.400629	1.07227e-10	0.400625	1.18281e-10	4	3.49527e-10	4	6.36024e-10	0.301325	2.97219e-10
0.500694	1.4936e-10	0.400651	1.00876e-10	0.400596	1.34595e-10	4	3.23129e-10	4	6.55388e-10	0.30134	2.80403e-10
0.500691	1.50396e-10	0.400641	9.60753e-11	0.400639	1.21016e-10	4	3.4845e-10	4	6.46457e-10	0.301209	2.61905e-10
0.500701	1.54642e-10	0.400629	1.05048e-10	0.400636	1.22821e-10	4	3.80389e-10	4	6.42657e-10	0.301245	3.00537e-10
0.500725	1.46354e-10	0.400614	1.11441e-10	0.400629	1.23116e-10	4	4.46441e-10	4	6.11975e-10	0.30131	2.84968e-10
0.500722	1.58119e-10	0.40063	1.03225e-10	0.400644	1.37559e-10	4	4.54889e-10	4	6.61261e-10	0.301313	3.11881e-10
0.500699	1.4786e-10	0.400656	1.04603e-10	0.400608	1.35096e-10	4	4.47436e-10	4	6.99144e-10	0.402184	3.3749e-10
0.500673	1.53807e-10	0.50063	9.9402e-11	0.400602	1.33124e-10	4	4.39376e-10	4	6.47111e-10	0.402252	3.75663e-10
0.500653	1.54326e-10	0.500578	1.09621e-10	0.400627	1.59206e-10	4	4.33413e-10	4	6.78513e-10	0.402226	3.54606e-10
0.500705	1.60138e-10	0.500619	1.14569e-10	0.400593	1.6129e-10	4	4.27143e-10	4	7.01522e-10	0.402152	4.1765e-10
0.500733	1.5779e-10	0.500592	1.1698e-10	0.400613	1.71664e-10	4	4.39937e-10	4	6.96414e-10	0.402145	3.72459e-10
0.500691	1.53577e-10	0.500623	1.16961e-10	0.400621	1.93006e-10	4	4.33797e-10	4	6.44392e-10	0.402237	3.94231e-10
0.500687	1.55278e-10	0.500635	1.18409e-10	0.500623	1.73895e-10	4	4.57959e-10	4	6.87068e-10	0.402203	4.17889e-10
0.500682	1.50368e-10	0.500631	1.15787e-10	0.500535	2.94973e-10	4	4.55503e-10	4	6.36963e-10	0.402233	4.28286e-10
0.500697	1.57823e-10	0.500602	1.17304e-10	0.500504	3.11751e-10	4	4.5548e-10	4	6.82337e-10	0.402148	4.34076e-10
0.50074	1.53981e-10	0.500579	1.16673e-10	0.500542	3.71636e-10	4	4.6068e-10	4	6.75185e-10	0.402226	4.30149e-10
0.500699	1.56356e-10	0.500617	1.17098e-10	0.500552	3.37001e-10	4	4.6603e-10	4	6.41105e-10	0.402255	4.05766e-10
0.500743	1.56003e-10	0.500637	1.18208e-10	0.500539	3.38484e-10	4	4.79963e-10	4	6.98516e-10	0.402272	3.91034e-10
0.500694	1.60252e-10	0.500637	1.2003e-10	0.500528	3.27479e-10	4	4.69766e-10	5	6.77197e-10	0.40215	3.74809e-10
0.601363	1.54239e-10	0.500636	1.17855e-10	0.50056	3.66844e-10	4	4.68511e-10	5	6.93497e-10	0.402188	4.19096e-10
0.601375	1.59012e-10	0.500623	1.18178e-10	0.500572	1.94239e-10	4	4.87425e-10	5	7.01451e-10	0.40218	4.51461e-10
0.601422	1.58692e-10	0.500612	1.18901e-10	0.500568	3.93489e-10	4	4.81609e-10	5	7.63445e-10	0.40212	4.16466e-10
0.601394	1.54888e-10	0.500644	1.19476e-10	0.50055	3.83221e-10	4	4.88247e-10	5	7.96625e-10	0.402186	4.13437e-10
0.601377	1.59722e-10	0.500632	1.19571e-10	0.500539	3.94054e-10	4	4.4822e-10	5	8.09856e-10	0.402174	4.25256e-10
0.601382	1.58081e-10	0.500626	1.18973e-10	0.500634	4.21245e-10	4	4.58376e-10	5	8.05434e-10	0.402122	4.29623e-10
0.601374	1.60767e-10	0.500594	1.20533e-10	0.500655	4.51581e-10	4	4.39599e-10	5	7.86975e-10	0.402219	4.49725e-10
0.6014	1.58332e-10	0.500608	1.20516e-10	0.500624	4.83751e-10	4	4.60671e-10	5	7.9542e-10	0.402195	4.27171e-10
0.601373	1.56633e-10	0.500625	1.21752e-10	0.500631	4.41256e-10	4	4.66041e-10	5	8.04768e-10	0.402225	4.36272e-10
0.601375	1.60616e-10	0.500621	1.20598e-10	0.500653	4.23706e-10	4	4.59354e-10	5	7.9661e-10	0.402235	4.43914e-10
0.601359	1.61903e-10	0.500573	1.14131e-10	0.500626	4.37161e-10	4	4.31694e-10	5	8.27902e-10	0.402191	4.57223e-10
0.601365	1.62357e-10	0.500584	1.18441e-10	0.500597	4.5023e-10	4	4.34697e-10	5	8.05602e-10	0.402173	4.37943e-10
0.601388	1.54516e-10	0.500596	1.21929e-10	0.500602	3.90936e-10	4	4.48424e-10	5	8.37814e-10	0.402085	4.20457e-10
0.601364	1.61236e-10	0.500644	1.19932e-10	0.50059	4.00376e-10	4	4.48927e-10	5	8.39508e-10	0.402177	4.34373e-10
0.601383	1.59357e-10	0.500546	1.2205e-10	0.500592	4.27206e-10	5	4.44366e-10	5	8.20778e-10	0.402154	4.35123e-10
0.601366	1.63482e-10	0.500613	1.22353e-10	0.500586	4.18629e-10	5	4.47044e-10	5	8.11909e-10	0.402173	4.5476e-10
0.601376	1.61086e-10	0.50057	1.22968e-10	0.500514	4.60354e-10	5	4.84001e-10	5	8.25673e-10	0.402189	4.55066e-10
0.601375	1.6251e-10	0.601262	1.24273e-10	0.500584	4.32291e-10	5	4.87021e-10	5	8.19095e-10	0.40219	4.48985e-10
0.601336	1.58568e-10	0.60126	1.23916e-10	0.500604	4.2031e-10	5	4.76299e-10	5	8.29857e-10	0.402201	4.52809e-10
0.601351	1.6227e-10	0.601223	1.23931e-10	0.5006	4.51282e-10	5	4.87673e-10	5	8.23009e-10	0.402127	4.44829e-10
0.601373	1.60017e-10	0.601181	1.22873e-10	0.601234	4.98296e-10	5	4.90428e-10	5	8.29108e-10	0.402178	4.50463e-10
0.601358	1.56482e-10	0.601242	1.24421e-10	0.601227	6.16139e-10	5	5.02462e-10	5	8.24311e-10	0.501814	4.45051e-10
0.601366	1.63777e-10	0.601247	1.25032e-10	0.601195	6.49181e-10	5	5.16042e-10	5	8.30892e-10	0.501913	4.88153e-10
0.601374	1.62675e-10	0.601267	1.21465e-10	0.601157	6.82844e-10	5	5.15955e-10	5	8.2789e-10	0.50182	4.8661e-10
0.601372	1.61576e-10	0.601256	1.22801e-10	0.60114	7.27594e-10	5	4.95344e-10	5	8.57746e-10	0.501776	4.97931e-10
0.601374	1.59871e-10	0.60128	1.21647e-10	0.601183	7.11441e-10	5	5.24808e-10	5	8.33565e-10	0.50188	5.05139e-10
0.601363	1.62025e-10	0.601263	1.22616e-10	0.601206	7.35621e-10	5	4.98356e-10	5	8.41401e-10	0.501745	4.98862e-10
0.60136	1.62649e-10	0.601263	1.22648e-10	0.601203	7.07206e-10	5	4.81614e-10	5	8.38741e-10	0.501795	4.85479e-10
0.601376	1.63331e-10	0.601273	1.2181e-10	0.601171	7.22481e-10	5	4.87797e-10	5	8.29244e-10	0.501718	4.95732e-10
0.601349	1.62995e-10	0.601305	1.21987e-10	0.601193	7.47572e-10	5	5.03792e-10	6	8.61614e-10	0.501743	5.14698e-10
0.601359	1.63029e-10	0.601314	1.21964e-10	0.601244	7.20815e-10	5	5.00881e-10	6	8.79584e-10	0.501804	5.0542e-10
0.601357	1.64321e-10	0.601276	1.22568e-10	0.601231	7.40815e-10	5	4.93127e-10	6	8.79585e-10	0.501696	5.06807e-10
0.601348	1.63061e-10	0.601315	1.23345e-10	0.601229	7.2156e-10	5	5.02418e-10	6	8.76637e-10	0.50185	5.08904e-10
0.701605	1.62774e-10	0.601309	1.23704e-10	0.601279	7.08641e-10	5	4.99535e-10	6	8.83776e-10	0.501821	5.12017e-10
0.701605	1.61128e-10	0.601292	1.22522e-10	0.601228	7.59554e-10	5	5.00035e-10	6	8.75762e-10	0.50181	5.16419e-10
0.701633	1.61732e-10	0.601276	1.24078e-10	0.60121	7.20282e-10	5	5.07301e-10	6	8.74905e-10	0.501831	5.04409e-10
0.701628	1.61081e-10	0.601284	1.24135e-10	0.601235	7.45203e-10	5	4.99461e-10	6	8.80563e-10	0.501876	5.05371e-10
0.701621	1.58611e-10	0.60128	1.24345e-10	0.601239	7.29479e-10	5	5.02951e-10	6	8.83168e-10	0.501694	5.14711e-10
0.701666	1.59416e-10	0.601257	1.23257e-10	0.601209	7.39249e-10	5	5.03465e-10	6	8.87867e-10	0.50171	5.06505e-10
0.701632	1.59044e-10	0.601214	1.24248e-10	0.601219	7.25591e-10	5	4.8011e-10	6	8.768e-10	0.501939	5.0443e-10
0.701653	1.58267e-10	0.601262	1.24016e-10	0.601255	7.48319e-10	5	5.21888e-10	6	8.81935e-10	0.50183	5.06795e-10
0.701637	1.61096e-10	0.601237	1.24946e-10	0.60123	7.18233e-10	5	5.24582e-10	6	8.88834e-10	0.501654	5.19596e-10
0.701653	1.61626e-10	0.601262	1.24894e-10	0.601206	7.07252e-10	5	4.97141e-10	6	8.75622e-10	0.50188	5.10856e-10
0.701584	1.53963e-10	0.601221	1.26313e-10	0.601251	7.31392e-10	5	5.14156e-10	6	8.84969e-10	0.501873	5.11977e-10
0.701634	1.58373e-10	0.701523	1.2547e-10	0.601104	7.36533e-10	5	5.10962e-10	6	8.75219e-10	0.501818	5.13804e-10
0.70163	1.59519e-10	0.70151	1.26596e-10	0.601148	7.5777e-10	5	5.1829e-10	6	8.77755e-10	0.501757	4.93062e-10
0.701634	1.60965e-10	0.70148	1.26712e-10	0.601157	7.15232e-10	5	5.15354e-10	6	8.80937e-10	0.501899	4.96232e-10
0.701655	1.60778e-10	0.70152	1.24225e-10	0.601176	7.05847e-10	5	5.02508e-10	6	8.85926e-10	0.501736	5.02753e-10
0.70163	1.59219e-10	0.701502	1.24914e-10	0.601119	7.44559e-10	6	4.85821e-10	6	8.8784e-10	0.501822	5.14449e-10
0.70167	1.61291e-10	0.701424	1.2295e-10	0.617233	7.3451e-10	6	4.84028e-10	6	8.89952e-10	0.501974	5.01964e-10
0.701631	1.58708e-10	0.70147	1.23465e-10	0.701402	7.91204e-10	6	4.81301e-10	6	8.82762e-10	0.501811	5.07486e-10
0.70162	1.60613e-10	0.701484	1.2515e-10	0.701382	7.61002e-10	6	4.93219e-10	6	8.89783e-10	0.501811	5.12627e-10
0.701616	1.59746e-10	0.70147	1.23739e-10	0.701445	7.82732e-10	6	5.05243e-10	6	8.84554e-10	0.501794	5.08892e-10
0.701647	1.61652e-10	0.701539	1.26061e-10	0.701474	7.49334e-10	6	5.08602e-10	6	8.86419e-10	0.501795	5.13862e-10
0.701641	1.59248e-10	0.701543	1.24819e-10	0.701488	7.72964e-10	6	5.09609e-10	6	8.95325e-10	0.602506	5.16606e-10
0.701603	1.57699e-10	0.701554	1.26116e-10	0.70147	7.39277e-10	6	5.03241e-10	6	8.89148e-10	0.602505	5.11969e-10
0.701686	1.58395e-10	0.701545	1.25209e-10	0.701442	7.63524e-10	6	5.07286e-10	1	8.90694e-10	0.602589	5.20035e-10
0.701652	1.5914e-10	0.701535	1.23521e-10	0.70145	7.59205e-10	6	5.04407e-10	1	8.9061e-10	0.602478	5.24229e-10
0.701652	1.58846e-10	0.701509	1.22981e-10	0.701487	7.62937e-10	6	5.08136e-10	1	8.78025e-10	0.602465	5.22264e-10
0.701651	1.59668e-10	0.701518	1.24713e-10	0.701485	7.80289e-10	6	5.03217e-10	1	8.46503e-10	0.602597	5.23673e-10
0.701652	1.58148e-10	0.701492	1.26058e-10	0.701528	7.85244e-10	6	5.08923e-10	1	8.00407e-10	0.602612	5.27413e-10
0.701617	1.60415e-10	0.701467	1.24479e-10	0.701502	7.65606e-10	6	4.98592e-10	1	8.13624e-10	0.602537	5.2122e-10
0.701647	1.58646e-10	0.701511	1.26326e-10	0.701468	7.7136e-10	6	5.06869e-10	1	8.05847e-10	0.602462	5.29304e-10
0.701626	1.58434e-10	0.701523	1.25931e-10	0.701536	7.94138e-10	6	5.03382e-10	1	7.89618e-10	0.602474	5.27928e-10
0.70164	1.58363e-10	0.701531	1.26058e-10	0.701535	7.77531e-10	6	4.98436e-10	1	7.40902e-10	0.602449	5.25728e-10
0.701627	1.57653e-10	0.701534	1.26705e-10	0.70149	7.94136e-10	6	5.03297e-10	1	7.35255e-10	0.602571	5.22062e-10
0.701666	1.56612e-10	0.701537	1.26412e-10	0.701466	7.69672e-10	6	4.95335e-10	1	7.2549e-10	0.602565	5.19e-10
0.701655	1.54624e-10	0.701564	1.26842e-10	0.701506	7.73713e-10	6	5.04711e-10	1	6.95921e-10	0.602426	5.24279e-10
0.30019	1.57075e-10	0.701531	1.27125e-10	0.701537	7.60175e-10	6	4.99145e-10	1	6.95356e-10	0.60248	5.25867e-10
0.0998784	1.5773e-10	0.701506	1.2627e-10	0.701482	7.52098e-10	6	5.06604e-10	1	6.89173e-10	0.602502	5.24341e-10
0.0999003	1.57685e-10	0.701552	1.27629e-10	0.701502	7.73349e-10	6	5.06638e-10	1	6.59773e-10	0.602625	5.21963e-10
0.0999166	1.50586e-10	0.701505	1.27787e-10	0.701488	7.75518e-10	6	5.00051e-10	1	6.32666e-10	0.60259	5.30023e-10
0.0999112	1.55327e-10	0.701564	1.2866e-10	0.701535	7.74985e-10	6	4.88747e-10	1	6.3498e-10	0.602466	5.22984e-10
0.0998995	1.49454e-10	0.701539	1.28378e-10	0.701544	7.83663e-10	6	4.96929e-10	1	6.1222e-10	0.602435	5.23886e-10
0.0999135	1.55808e-10	0.701527	1.29007e-10	0.701547	7.84107e-10	6	4.99013e-10	1	6.11236e-10	0.602471	5.22565e-10
0.0999119	1.57222e-10	0.701531	1.2875e-10	0.701533	7.91417e-10	6	5.05596e-10	1	5.98545e-10	0.602561	5.26173e-10
0.0999057	1.5308e-10	0.70155	1.27658e-10	0.701514	7.83203e-10	6	4.92971e-10	1	5.40924e-10	0.602461	5.29165e-10
0.0999143	1.55124e-10	0.701557	1.28687e-10	0.701483	7.76635e-10	6	4.97493e-10	1	5.49741e-10	0.602458	5.23158e-10
0.0999267	1.52241e-10	0.70152	1.27729e-10	0.701504	7.6698e-10	6	5.0168e-10	1	5.38903e-10	0.602493	5.23425e-10
0.0999057	1.5625e-10	0.303437	1.28902e-10	0.701489	7.80867e-10	6	5.04613e-10	1	5.80597e-10	0.602717	5.30592e-10
0.0999213	1.50414e-10	0.099873	1.27584e-10	0.372399	7.7662e-10	6	5.0456e-10	1	5.45666e-10	0.602466	5.28233e-10
0.0999034	1.51914e-10	0.0997693	1.28616e-10	0.0997779	6.87715e-10	6	5.02585e-10	1	5.41875e-10	0.602356	5.25606e-10
0.0999003	1.47167e-10	0.0997584	1.26401e-10	0.0998325	5.09949e-10	6	4.91765e-10	1	5.2443e-10	0.602579	5.28553e-10
0.0999018	1.49099e-10	0.0997888	1.27936e-10	0.0997826	4.81513e-10	6	5.01473e-10	1	5.31502e-10	0.602504	5.34001e-10
0.0998971	1.39919e-10	0.099753	1.27879e-10	0.0997701	4.01554e-10	6	5.05339e-10	1	5.22093e-10	0.602565	5.26715e-10
0.0999018	1.51875e-10	0.0998052	1.21716e-10	0.0998153	3.73171e-10	6	5.01689e-10	1	5.03914e-10	0.602506	5.24276e-10
0.0998909	1.48374e-10	0.0998176	1.27703e-10	0.0997732	3.55862e-10	6	5.02949e-10	1	5.15969e-10	0.602618	5.27951e-10
0.0998738	1.41332e-10	0.0998184	1.24681e-10	0.0997717	3.43473e-10	6	5.04308e-10	1	5.08932e-10	0.602731	5.30648e-10
0.099908	1.39265e-10	0.0998566	1.25803e-10	0.0997498	3.32884e-10	1	4.95083e-10	1	4.88444e-10	0.60263	5.32578e-10
0.0999003	1.39469e-10	0.0998605	1.2848e-10	0.0997748	3.26298e-10	1	4.89818e-10	1	4.86207e-10	0.602604	5.28896e-10
0.0999119	1.42948e-10	0.0997911	1.27239e-10	0.0998114	3.08779e-10	1	4.97302e-10	1	4.6357e-10	0.602598	5.26049e-10
0.0999119	1.43479e-10	0.0998457	1.26835e-10	0.0997974	2.85496e-10	1	4.79617e-10	1	4.75046e-10	0.602547	5.33597e-10
0.0998932	1.42368e-10	0.0998223	1.273e-10	0.0997919	2.79887e-10	1	4.7753e-10	1	4.70653e-10	0.602422	5.28499e-10
0.0999127	1.22153e-10	0.0997989	1.27515e-10	0.0997717	2.7656e-10	1	4.77276e-10	1	4.6545e-10	0.402142	5.27784e-10
0.099894	1.21808e-10	0.0998215	1.26957e-10	0.0997615	2.5447e-10	1	4.80865e-10	1	4.38291e-10	0.10063	5.12154e-10
0.0999049	1.30508e-10	0.0997654	1.2629e-10	0.0997366	2.66692e-10	1	4.67936e-10	1	4.62699e-10	0.100651	4.74411e-10
0.0999174	1.31871e-10	0.0997818	1.23848e-10	0.0997857	2.67952e-10	1	4.60029e-10	1	4.22788e-10	0.100526	4.74865e-10
0.0999088	1.27167e-10	0.0998496	1.26441e-10	0.0997763	2.55554e-10	1	4.56738e-10	1	4.12288e-10	0.100678	4.44993e-10
0.099901	1.19047e-10	0.0998122	1.24933e-10	0.0997717	2.63094e-10	1	4.20186e-10	1	3.90076e-10	0.100657	4.39187e-10
0.0999143	1.35704e-10	0.099848	1.27891e-10	0.0997506	2.58539e-10	1	4.29411e-10	1	3.83578e-10	0.100551	4.36101e-10
0.0999034	1.36513e-10	0.0998348	1.16777e-10	0.0997756	2.51758e-10	1	4.21474e-10	1	3.46801e-10	0.100651	4.27272e-10
0.099901	1.26886e-10	0.0998145	1.24846e-10	0.0997358	2.44222e-10	1	4.18936e-10	1	3.59176e-10	0.100577	4.26764e-10
0.0999127	1.27772e-10	0.0998293	1.26509e-10	0.099735	2.29434e-10	1	4.23922e-10	1	3.77109e-10	0.100667	4.53175e-10
0.0999174	1.33177e-10	0.0997693	1.25795e-10	0.0997569	2.25099e-10	1	4.35021e-10	1	3.71869e-10	0.100647	4.30674e-10
0.0999127	1.35327e-10	0.0998231	1.26148e-10	0.0997639	1.95561e-10	1	4.12952e-10	1	3.14764e-10	0.10063	4.22407e-10
0.099901	1.35767e-10	0.0997896	1.25641e-10	0.0997241	2.06857e-10	1	4.0065e-10	1	3.094e-10	0.100662	3.85518e-10
0.0999003	1.3344e-10	0.0998176	1.25407e-10	0.0997179	2.26288e-10	1	4.0861e-10	1	3.39292e-10	0.10053	4.10201e-10
0.0999049	1.27783e-10	0.099767	1.26868e-10	0.0997382	2.26728e-10	1	3.75638e-10	1	3.37904e-10	0.100659	3.78075e-10
0.0999104	1.26466e-10	0.0997935	1.25406e-10	0.0997662	1.99612e-10	1	3.95814e-10	1	3.7017e-10	0.100542	3.66684e-10
0.099894	1.33958e-10	0.0998028	1.2091e-10	0.0997319	1.79142e-10	1	3.95576e-10	1	3.50152e-10	0.100687	3.95123e-10
0.0998971	1.35904e-10	0.0997919	1.261e-10	0.0997187	2.06957e-10	1	4.02658e-10	1	3.36405e-10	0.100704	3.89382e-10
0.0999135	1.29241e-10	0.0997576	1.22436e-10	0.0997304	2.2266e-10	1	3.94085e-10	1	3.49014e-10	0.100643	3.77704e-10
0.0998909	1.30803e-10	0.0997763	1.15313e-10	0.0997249	2.08487e-10	1	3.49369e-10	1	3.13874e-10	0.100673	3.83797e-10
0.0998925	1.37043e-10	0.0997943	1.16123e-10	0.0997631	1.89013e-10	1	3.25602e-10	1	3.15269e-10	0.100599	3.45265e-10
0.0999174	1.35141e-10	0.0997631	1.1585e-10	0.0997662	1.59368e-10	1	3.54582e-10	1	2.72763e-10	0.100597	3.52144e-10
0.0999314	1.38444e-10	0.0998091	1.16076e-10	0.0998293	1.66895e-10	1	3.33494e-10	1	2.81552e-10	0.10062	3.60665e-10
0.0999088	1.3274e-10	0.0997576	1.23543e-10	0.0997678	1.69784e-10	1	3.53212e-10	1	3.03664e-10	0.100613	3.40955e-10
0.0998956	1.29968e-10	0.0997997	1.24844e-10	0.0997685	1.79404e-10	1	3.10479e-10	1	3.38111e-10	0.100642	3.54162e-10
0.09988	1.26364e-10	0.0997631	1.25128e-10	0.0997561	1.7277e-10	1	2.94231e-10	1	3.28988e-10	0.100624	3.52023e-10
0.0999065	1.29751e-10	0.0997982	1.23784e-10	0.0997927	1.84879e-10	1	3.00658e-10	1	3.00219e-10	0.100707	3.34564e-10
0.0999244	1.28898e-10	0.0997335	1.25573e-10	0.0997405	1.84462e-10	1	3.23058e-10	1	2.81697e-10	0.100564	3.17851e-10
0.099901	1.17664e-10	0.0997608	1.1789e-10	0.0997623	1.69581e-10	1	3.25148e-10	1	2.69753e-10	0.100582	2.94199e-10
0.0999096	1.29205e-10	0.09982	1.17387e-10	0.0997623	1.74544e-10	1	3.38283e-10	1	2.75371e-10	0.100656	3.38878e-10
0.0998699	1.38059e-10	0.0998426	1.09688e-10	0.0997397	1.63701e-10	1	2.95476e-10	1	2.79251e-10	0.100709	3.31443e-10
0.0999229	1.26452e-10	0.0998714	1.22097e-10	0.0997202	1.42001e-10	1	2.85789e-10	1	2.63341e-10	0.100678	2.80498e-10
0.0999174	1.27977e-10	0.0998738	1.23723e-10	0.0997623	1.45916e-10	1	3.05915e-10	1	2.79273e-10	0.100534	3.11313e-10
0.099908	1.27139e-10	0.0998231	1.21666e-10	0.0997865	1.47384e-10	1	2.84571e-10	1	2.54839e-10	0.100557	3.15345e-10
0.0998893	1.22912e-10	0.0997974	1.22309e-10	0.0997389	1.62454e-10	1	2.99004e-10	1	2.48828e-10	0.100673	3.1601e-10
0.0999299	1.20817e-10	0.0997343	1.11849e-10	0.0997989	1.34119e-10	1	3.16383e-10	1	2.39751e-10	0.100591	3.08238e-10
0.0999057	1.17554e-10	0.0997865	1.21685e-10	0.0997335	1.3277e-10	1	2.9873e-10	1	2.23679e-10	0.100582	2.94536e-10
0.0998971	1.05905e-10	0.099806	1.16777e-10	0.0997608	1.54936e-10	1	2.85402e-10	1	1.97073e-10	0.100574	3.07071e-10
0.0998839	1.09249e-10	0.099841	1.1182e-10	0.0997647	1.3814e-10	1	2.83473e-10	1	2.26179e-10	0.100569	2.50856e-10
0.0999151	1.00619e-10	0.0998535	1.11e-10	0.0997849	1.48187e-10	1	2.53707e-10	1	2.48321e-10	0.100641	2.79957e-10
0.0998932	1.00163e-10	0.0997553	1.22385e-10	0.0996883	1.60884e-10	1	2.83312e-10	1	2.82297e-10	0.100723	2.84218e-10
0.0998948	1.05837e-10	0.0998356	1.1687e-10	0.0997498	1.41549e-10	1	2.59098e-10	1	2.80866e-10	0.100585	2.69047e-10
0.0998995	1.18518e-10	0.0998854	1.0957e-10	0.0997787	1.31965e-10	1	2.39859e-10	1	2.97439e-10	0.10071	2.62904e-10
0.0998932	1.21327e-10	0.0998099	1.10572e-10	0.0997623	1.32706e-10	1	2.74105e-10	1	2.76103e-10	0.100682	2.5345e-10
0.0998847	1.13823e-10	0.0998418	1.12822e-10	0.0997693	1.45596e-10	1	2.58498e-10	1	3.00362e-10	0.100659	2.57994e-10
0.099894	1.15226e-10	0.0997943	1.17697e-10	0.0997444	1.47088e-10	1	2.61063e-10	1	2.85053e-10	0.100629	2.63696e-10
0.0999252	1.13293e-10	0.0998535	1.23934e-10	0.0997553	1.36726e-10	1	2.60032e-10	1	2.72701e-10	0.100607	2.65452e-10
0.0999158	1.02454e-10	0.0997919	1.12326e-10	0.0997834	1.36583e-10	1	2.71521e-10	1	2.988e-10	0.100554	2.45027e-10
0.0999034	1.02755e-10	0.0998473	1.15828e-10	0.0997389	1.34297e-10	1	2.4128e-10	1	3.07846e-10	0.100694	2.82705e-10
0.0999003	1.07293e-10	0.0998426	1.2019e-10	0.0997834	1.24858e-10	1	2.69315e-10	1	2.78018e-10	0.100619	2.66957e-10
0.0999065	1.13746e-10	0.0998223	1.18135e-10	0.0997826	1.28416e-10	1	2.37082e-10	1	2.89377e-10	0.100584	2.72742e-10
0.0999151	1.08072e-10	0.0998192	1.21258e-10	0.099753	1.27506e-10	1	2.29307e-10	1	3.05048e-10	0.100588	2.65537e-10
0.0999049	1.11088e-10	0.0998137	1.12791e-10	0.0997717	1.3547e-10	1	2.44049e-10	1	2.72776e-10	0.100584	2.50281e-10
0.0999166	1.17871e-10	0.0998597	1.22065e-10	0.0997218	1.2359e-10	1	2.12908e-10	1	2.97998e-10	0.100703	2.30674e-10
0.0998956	9.52688e-11	0.0997904	1.23824e-10	0.0998091	1.31392e-10	1	2.4116e-10	1	2.89687e-10	0.100592	2.24541e-10
0.099908	1.16712e-10	0.0998667	1.22773e-10	0.0997257	1.12717e-10	1	2.44114e-10	1	2.41657e-10	0.10067	2.30089e-10
0.0999088	1.04801e-10	0.0998192	1.27214e-10	0.0997841	1.23688e-10	1	2.38243e-10	1	2.80544e-10	0.100643	2.2466e-10
0.0998987	1.01715e-10	0.099795	1.24159e-10	0.0997124	1.21614e-10	1	2.24757e-10	1	3.01083e-10	0.100609	2.28034e-10
0.0999338	1.04666e-10	0.0997592	1.15131e-10	0.0997514	1.40573e-10	1	2.06252e-10	1	2.81582e-10	0.100634	2.48319e-10
0.0999073	1.16236e-10	0.099795	1.25398e-10	0.0997117	1.31964e-10	1	2.35697e-10	1	2.23694e-10	0.100624	2.44224e-10
0.0998932	1.18899e-10	0.0997701	1.23463e-10	0.0997592	1.17745e-10	1	2.63512e-10	1	2.47414e-10	0.100644	2.49867e-10
0.0998971	1.10128e-10	0.0997701	1.26325e-10	0.0997873	1.27344e-10	1	2.47845e-10	1	2.47729e-10	0.100582	2.78305e-10
0.0998893	1.12939e-10	0.0997319	1.18584e-10	0.0997156	1.23513e-10	1	2.11869e-10	1	2.45088e-10	0.100559	2.47948e-10
0.0998862	9.45007e-11	0.0997233	1.11175e-10	0.0997343	1.19436e-10	1	2.24818e-10	1	2.35662e-10	0.100763	2.37227e-10
0.0998987	8.73805e-11	0.0997452	1.12296e-10	0.0997015	1.23906e-10	1	2.11896e-10	1	2.36078e-10	0.100732	2.5271e-10
0.0999065	9.04348e-11	0.0997296	1.24133e-10	0.0997015	1.34965e-10	1	2.06609e-10	1	2.05976e-10	0.100622	2.82308e-10
0.0998956	7.92631e-11	0.099767	1.18494e-10	0.0997717	9.86488e-11	1	1.85966e-10	1	1.8802e-10	0.100687	2.7162e-10
0.0998995	9.27035e-11	0.099735	1.11038e-10	0.0996789	1.12382e-10	1	2.12667e-10	1	1.6545e-10	0.100596	2.22635e-10
0.0998932	1.08924e-10	0.0997078	1.14073e-10	0.0997078	1.24971e-10	1	1.78278e-10	1	1.74306e-10	0.100648	2.54048e-10
0.0999065	1.15169e-10	0.0997436	1.19891e-10	0.0997382	1.26562e-10	1	1.78308e-10	1	1.67471e-10	0.100666	2.33959e-10
0.0999057	1.16688e-10	0.0997382	1.21596e-10	0.0997163	1.2906e-10	1	2.02508e-10	1	1.65374e-10	0.100659	2.36521e-10
0.0998878	1.04706e-10	0.0997405	1.20489e-10	0.0997179	1.30453e-10	1	2.06902e-10	1	1.65998e-10	0.100538	2.26859e-10
0.0998917	1.02103e-10	0.0997031	1.24341e-10	0.0997195	1.36457e-10	1	2.09009e-10	1	1.8298e-10	0.100614	2.31794e-10
0.0998956	9.47659e-11	0.0997233	1.24239e-10	0.0997436	1.13751e-10	1	2.11304e-10	1	1.84711e-10	0.10064	2.22212e-10
0.0999026	7.64734e-11	0.0997304	1.2432e-10	0.0997062	1.05157e-10	1	2.11776e-10	1	1.8867e-10	0.100719	2.19646e-10
0.0998699	8.86808e-11	0.099774	1.16498e-10	0.0997997	1.12535e-10	1	2.09485e-10	1	1.77964e-10	0.100581	2.48945e-10
0.0999221	8.27393e-11	0.0997304	1.18759e-10	0.0997101	1.01531e-10	1	2.15108e-10	1	1.86253e-10	0.100556	2.40919e-10
0.0998964	8.59119e-11	0.0997335	1.05396e-10	0.0997966	9.74235e-11	1	1.86621e-10	1	1.80308e-10	0.100543	2.36885e-10
0.0998823	8.66294e-11	0.0997124	1.04842e-10	0.0997841	9.14673e-11	1	1.99824e-10	1	2.0655e-10	0.100741	2.32865e-10
0.0999041	8.04476e-11	0.0997163	1.05535e-10	0.099753	9.83505e-11	1	1.86271e-10	1	2.0861e-10	0.100608	2.39747e-10
0.0999361	7.77479e-11	0.0997249	1.17935e-10	0.0997701	9.36789e-11	1	1.88998e-10	1	2.18837e-10	0.100583	2.35316e-10
0.0999166	7.38797e-11	0.0997444	1.21625e-10	0.0997444	9.82602e-11	1	2.07497e-10	1	2.27343e-10	0.10067	2.25833e-10
0.0999104	8.42971e-11	0.0997506	1.22611e-10	0.0996852	8.9075e-11	1	2.05305e-10	1	1.87461e-10	0.10065	2.13316e-10
0.0998971	8.30195e-11	0.0997545	1.18622e-10	0.0998153	1.02745e-10	1	2.16148e-10	1	1.79855e-10	0.100597	2.31326e-10
0.0998956	7.42981e-11	0.099714	1.15556e-10	0.0997623	9.24155e-11	1	1.93594e-10	1	2.1078e-10	0.100647	1.91215e-10
0.0998909	6.75236e-11	0.0997272	1.19027e-10	0.0997039	7.89474e-11	1	1.79172e-10	1	2.03868e-10	0.100549	1.81687e-10
0.0999057	7.33335e-11	0.0997389	1.18797e-10	0.0997226	8.79424e-11	1	1.77644e-10	1	2.04447e-10	0.100609	1.87101e-10
0.0999361	7.15388e-11	0.0997343	1.11185e-10	0.0997506	9.59606e-11	1	1.7129e-10	1	2.1724e-10	0.100633	2.09232e-10
0.0998901	7.69743e-11	0.0997078	1.06759e-10	0.0997522	7.92774e-11	1	1.8948e-10	1	1.9899e-10	0.10066	2.21866e-10
0.0999034	7.74854e-11	0.0997382	1.10592e-10	0.0997366	7.50658e-11	1	1.62555e-10	1	2.43443e-10	0.100575	2.18435e-10
0.0999057	7.99327e-11	0.0997491	1.13239e-10	0.0997592	8.08892e-11	1	1.76837e-10	1	2.26355e-10	0.100616	2.33987e-10
0.0999151	9.14426e-11	0.0997335	1.08229e-10	0.0997195	8.86603e-11	1	2.09149e-10	1	2.32272e-10	0.100747	2.35114e-10
0.09988	8.20752e-11	0.0997124	1.14555e-10	0.0998293	8.94904e-11	1	1.60957e-10	1	2.49757e-10	0.100683	2.1339e-10
0.0999244	9.01185e-11	0.0997046	1.09955e-10	0.099774	7.9621e-11	1	1.80335e-10	1	2.48781e-10	0.10075	2.0215e-10
0.099919	7.99828e-11	0.0997288	1.1146e-10	0.0997904	7.63337e-11	1	1.55147e-10	1	1.98585e-10	0.100672	1.89535e-10
0.0998971	9.12872e-11	0.0996743	1.01063e-10	0.0998075	8.75606e-11	1	1.60876e-10	1	1.70739e-10	0.100643	1.85811e-10
0.0999197	9.30616e-11	0.0997187	1.12184e-10	0.099728	8.12583e-11	1	1.86582e-10	1	1.72461e-10	0.100663	1.95251e-10
0.0998815	8.96713e-11	0.099735	1.12713e-10	0.0997265	8.28126e-11	1	1.64069e-10	1	1.6728e-10	0.100728	1.99411e-10
0.0999104	8.59194e-11	0.0997935	1.08181e-10	0.0997693	7.14962e-11	1	1.68941e-10	1	1.83002e-10	0.100584	1.9818e-10
0.0998948	6.7916e-11	0.0996976	1.16038e-10	0.0997748	7.67255e-11	1	1.53679e-10	1	1.78274e-10	0.100702	2.13197e-10
0.099894	8.59412e-11	0.0997491	1.16187e-10	0.0997319	7.09388e-11	1	1.61151e-10	1	1.39767e-10	0.100717	1.85772e-10
0.0999049	8.9176e-11	0.0997093	1.07144e-10	0.0998028	6.3746e-11	1	1.79032e-10	1	1.51881e-10	0.100667	1.7959e-10
0.0999158	9.67009e-11	0.0996891	1.08579e-10	0.0997756	7.8997e-11	1	2.00453e-10	1	1.62206e-10	0.100649	2.03148e-10
0.0999026	8.11358e-11	0.099714	1.13719e-10	0.0997545	7.72812e-11	1	1.59947e-10	1	1.37693e-10	0.100682	1.85038e-10
0.0999166	8.17141e-11	0.0996906	1.07656e-10	0.0997428	6.19707e-11	1	1.58293e-10	1	1.65575e-10	0.100591	2.32923e-10
0.0999041	8.20291e-11	0.0997226	1.05778e-10	0.0997288	8.11267e-11	1	1.31444e-10	1	1.71164e-10	0.100683	2.12805e-10
0.0999135	7.36873e-11	0.0997054	1.07922e-10	0.0997397	6.99725e-11	1	1.33483e-10	1	1.69452e-10	0.100603	2.19124e-10
0.099901	8.74406e-11	0.0997031	9.62855e-11	0.0997779	7.85175e-11	1	1.34701e-10	1	1.6313e-10	0.100595	1.92086e-10
0.0998925	9.08917e-11	0.0997311	9.96111e-11	0.0997475	7.89429e-11	1	1.27646e-10	1	1.67489e-10	0.100708	2.08518e-10
0.0999057	8.38503e-11	0.0997132	1.13402e-10	0.0997241	7.53902e-11	1	1.29258e-10	1	1.67776e-10	0.100734	1.8917e-10
0.0999065	7.50141e-11	0.099735	1.14161e-10	0.0997148	7.91073e-11	1	1.2487e-10	1	1.92766e-10	0.100652	2.0596e-10
0.0998987	8.3633e-11	0.0996906	1.13422e-10	0.0997545	8.42692e-11	1	1.37421e-10	1	1.62622e-10	0.100756	1.80844e-10
0.0998956	8.07948e-11	0.099721	1.08004e-10	0.0997413	8.71444e-11	1	1.64408e-10	1	1.70346e-10	0.100665	2.1079e-10
0.099919	8.28499e-11	0.0997101	1.12756e-10	0.0997561	7.74067e-11	1	1.84483e-10	1	1.48978e-10	0.100675	1.85258e-10
0.0999119	8.00374e-11	0.0996969	1.06686e-10	0.0997654	6.87615e-11	1	1.89741e-10	1	1.42285e-10	0.100732	1.84258e-10
0.0998854	8.15788e-11	0.0997023	1.07301e-10	0.099693	7.7918e-11	1	1.90965e-10	1	1.68714e-10	0.100722	1.91711e-10
0.0999096	7.99273e-11	0.0997241	1.09687e-10	0.0998145	7.22521e-11	1	2.00676e-10	1	1.40341e-10	0.100601	1.90728e-10
0.0999174	7.56124e-11	0.0996704	9.82165e-11	0.0997561	6.29537e-11	1	1.697e-10	1	1.41808e-10	0.100761	1.89963e-10
0.0999151	7.64503e-11	0.0997296	1.0683e-10	0.099774	7.40009e-11	1	1.6612e-10	1	1.42142e-10	0.100692	1.85052e-10
0.0998995	8.72138e-11	0.0997366	1.12371e-10	0.0996875	5.99418e-11	1	1.58834e-10	1	1.55449e-10	0.100656	1.89411e-10
0.0999026	7.56872e-11	0.0997304	1.11469e-10	0.0996961	6.94703e-11	1	1.52551e-10	1	1.30732e-10	0.100604	2.15205e-10
0.0999229	6.03725e-11	0.0997039	9.97738e-11	0.0997514	8.162e-11	1	1.56632e-10	1	9.97894e-11	0.100662	2.17721e-10
0.099901	6.26582e-11	0.0997156	1.04851e-10	0.0997795	7.5978e-11	1	1.37576e-10	1	1.55128e-10	0.100729	2.11939e-10
0.099926	5.9893e-11	0.0997156	1.04059e-10	0.0997288	7.85988e-11	1	1.51706e-10	1	1.80189e-10	0.100639	2.01804e-10
0.0999338	6.44899e-11	0.0997202	1.06116e-10	0.0998317	7.89177e-11	1	1.5268e-10	1	1.84643e-10	0.100528	2.03761e-10
0.0999041	7.22906e-11	0.0997389	1.0472e-10	0.0997647	8.17715e-11	1	1.55774e-10	1	1.60729e-10	0.100573	2.00417e-10
0.0999221	7.19619e-11	0.0997382	1.07534e-10	0.0997195	8.1096e-11	1	1.48987e-10	1	1.58034e-10	0.100656	1.82706e-10
0.0999034	7.09931e-11	0.0997171	1.07111e-10	0.0997834	9.29461e-11	1	1.68194e-10	1	1.62725e-10	0.100659	1.93161e-10
0.0998901	8.00674e-11	0.0996984	1.09046e-10	0.0997444	7.2777e-11	1	1.35331e-10	1	1.4486e-10	0.100611	1.94452e-10
0.0999057	7.63749e-11	0.0997343	1.01525e-10	0.0997296	8.14572e-11	1	1.57106e-10	1	1.30888e-10	0.100641	1.88955e-10
0.0999026	7.78158e-11	0.0997132	9.75367e-11	0.0997717	7.44748e-11	1	1.63227e-10	1	1.31407e-10	0.100683	1.72929e-10
0.099887	8.14329e-11	0.0997163	9.9769e-11	0.0997156	6.56554e-11	1	1.53367e-10	1	1.3461e-10	0.100661	1.4768e-10
0.0998901	7.86839e-11	0.0997272	9.73745e-11	0.0997763	6.68555e-11	1	1.88551e-10	1	1.36834e-10	0.100671	1.90265e-10
0.0999151	6.95273e-11	0.0997561	1.01091e-10	0.0997639	7.8711e-11	1	1.60872e-10	1	1.65109e-10	0.100743	1.93239e-10
0.0999182	8.31942e-11	0.0997265	9.89281e-11	0.0997615	7.60614e-11	1	1.46331e-10	1	1.68632e-10	0.100567	1.92323e-10
0.0999119	8.51059e-11	0.0997623	9.92677e-11	0.0997389	7.01718e-11	1	1.19162e-10	1	1.6334e-10	0.100648	1.85179e-10
0.0999205	8.06767e-11	0.0997693	9.53427e-11	0.0997124	6.66944e-11	1	1.60763e-10	1	1.47777e-10	0.100685	1.67281e-10
0.099894	6.93119e-11	0.0997506	9.55219e-11	0.0997779	5.60643e-11	1	1.46512e-10	1	1.56339e-10	0.100655	1.52628e-10
0.0998815	6.17723e-11	0.0997023	9.06431e-11	0.099714	6.91685e-11	1	1.45379e-10	1	1.80702e-10	0.100686	1.65105e-10
0.0999026	6.61261e-11	0.0997241	9.51946e-11	0.0996766	6.8069e-11	1	1.36497e-10	1	1.69213e-10	0.100663	1.77348e-10
0.0998956	4.61706e-11	0.0997374	9.80411e-11	0.0997701	7.75574e-11	1	1.09559e-10	1	1.46767e-10	0.100678	1.90222e-10
0.0999049	4.60412e-11	0.0997428	9.89271e-11	0.0997109	5.81465e-11	1	1.16529e-10	1	1.60709e-10	0.100694	1.78873e-10
0.0998979	5.69681e-11	0.0996898	1.05455e-10	0.0997304	5.5396e-11	1	1.38802e-10	1	1.69856e-10	0.100662	1.62583e-10
0.0999018	5.78811e-11	0.0997366	1.05135e-10	0.0997615	6.20714e-11	1	1.43078e-10	1	1.51533e-10	0.100744	1.79883e-10
0.0999104	5.47328e-11	0.0997265	1.05471e-10	0.0997311	6.62486e-11	1	1.09278e-10	1	1.51512e-10	0.100586	1.68089e-10
0.0999236	6.7777e-11	0.0997124	1.12744e-10	0.0997615	6.92477e-11	1	1.3864e-10	1	1.43506e-10	0.100602	1.62859e-10
0.0999119	8.34546e-11	0.0997397	1.15117e-10	0.0996891	7.48127e-11	1	1.28356e-10	1	1.40836e-10	0.100677	1.48169e-10
0.0998901	7.6566e-11	0.0997335	1.08523e-10	0.099728	7.96342e-11	1	1.49749e-10	1	1.17976e-10	0.100659	1.70517e-10
0.0998901	9.02052e-11	0.0997311	1.09743e-10	0.0996836	7.52396e-11	1	1.32542e-10	1	1.42501e-10	0.100685	1.48748e-10
0.0999041	7.70173e-11	0.0997421	1.07168e-10	0.0997561	8.02292e-11	1	1.0602e-10	1	1.45445e-10	0.100637	1.47291e-10
0.0999166	7.04386e-11	0.099714	1.03459e-10	0.0997522	7.40706e-11	1	1.20717e-10	1	1.47978e-10	0.100687	1.49318e-10
0.0999104	7.61271e-11	0.0997195	1.04264e-10	0.099675	8.39827e-11	1	1.28808e-10			0.100708	1.31962e-10
0.0999096	8.196e-11	0.0997148	1.08062e-10	0.0997802	7.3842e-11	1	1.09864e-10			0.100615	1.33123e-10
0.0999229	8.1021e-11	0.0997304	1.06422e-10	0.0996805	6.10266e-11	1	1.18878e-10			0.100734	1.13828e-10
0.0999112	8.48519e-11	0.0996906	1.12043e-10	0.0997397	5.61394e-11	1	1.17039e-10			0.100669	1.60269e-10
0.0999104	8.16759e-11	0.0997163	1.01311e-10	0.0996859	5.3629e-11	1	1.0214e-10			0.100603	1.41153e-10
0.0999088	8.5934e-11	0.0996883	1.02077e-10	0.099767	5.82283e-11	1	1.11369e-10			0.100606	1.37949e-10
0.0999119	8.45463e-11	0.0997327	1.12329e-10	0.0997311	6.61315e-11	1	1.21638e-10			0.100847	1.42872e-10
0.0998745	7.54233e-11	0.0997046	1.04238e-10	0.0997085	6.39074e-11	1	1.13992e-10			0.100726	1.18968e-10
0.0999244	7.49103e-11	0.0997654	1.04186e-10	0.0997397	6.16759e-11	1	1.05722e-10			0.100685	1.08535e-10
0.0998909	8.82931e-11	0.0997397	9.77518e-11	0.0996852	7.40768e-11	1	9.31951e-11			0.100665	1.55243e-10
0.0999034	8.77211e-11	0.0997483	1.02967e-10	0.0997561	6.2525e-11	1	7.66716e-11			0.100712	1.4567e-10
0.0998886	7.92575e-11	0.0997163	9.65331e-11	0.0998028	4.73126e-11	1	6.85626e-11			0.100669	1.26439e-10
0.0998909	8.66107e-11	0.0997249	1.04951e-10	0.0996922	5.24161e-11	1	9.08557e-11			0.100623	1.38551e-10
0.0998932	8.72447e-11	0.0996914	9.70385e-11	0.09976	4.88144e-11	1	9.32548e-11			0.100753	1.43605e-10
0.0999143	8.14392e-11	0.0997241	1.04774e-10	0.0996976	5.78256e-11	1	7.63439e-11			0.100731	1.72214e-10
0.0999158	8.03146e-11	0.0997763	1.0623e-10	0.0997506	5.30249e-11	1	8.27198e-11			0.100702	1.38066e-10
0.0999026	7.40994e-11	0.0997631	1.06884e-10	0.0997397	5.76846e-11	1	7.35645e-11			0.100667	1.41808e-10
0.0998932	7.47359e-11	0.099721	1.08041e-10	0.0997608	4.371e-11	1	8.02973e-11			0.100735	1.20483e-10
0.099919	7.23051e-11	0.0997015	1.14936e-10	0.0997288	4.0968e-11	1	9.55732e-11			0.100657	1.24864e-10
0.099901	7.59742e-11	0.0996961	1.0775e-10	0.0997608	4.47523e-11	1	1.02469e-10			0.100679	1.38151e-10
0.0998964	6.93331e-11	0.0997272	1.15598e-10	0.0997498	3.51163e-11	1	6.92355e-11			0.100682	1.41739e-10
0.0999104	5.41979e-11	0.0997654	1.10805e-10	0.0997405	3.71353e-11	1	7.44545e-11			0.10065	1.6447e-10
0.0999026	8.01264e-11	0.099735	1.02409e-10	0.0997218	3.96114e-11	1	8.55958e-11			0.100595	1.26628e-10
0.0998901	7.3313e-11	0.0997537	1.01821e-10	0.0997763	3.98062e-11	1	7.86043e-11			0.10071	1.57243e-10
0.0998964	6.77368e-11	0.0997421	1.00841e-10	0.0997233	4.96e-11	1	6.25721e-11			0.100669	1.69745e-10
0.099908	5.56535e-11	0.0997257	1.03457e-10	0.0997389	4.62508e-11	1	7.27739e-11			0.100607	1.36091e-10
0.0998956	5.74017e-11	0.0997421	9.99209e-11	0.0997085	4.74408e-11	1	6.9663e-11			0.100715	1.64521e-10
0.0999104	6.34902e-11	0.099728	1.17318e-10	0.099693	4.81478e-11	1	7.69397e-11			0.100666	1.56422e-10
0.0999003	6.50194e-11	0.0997662	1.08386e-10	0.0996961	4.48652e-11	1	9.30077e-11			0.100705	1.77817e-10
0.0999127	5.34168e-11	0.099728	1.08507e-10	0.0997343	5.28675e-11	1	9.33876e-11			0.100665	1.58714e-10
0.0998909	6.42007e-11	0.0997148	1.08247e-10	0.099707	5.65685e-11	1	1.01648e-10			0.10057	1.5072e-10
0.0999174	6.25701e-11	0.0997498	1.11115e-10	0.0997989	5.20394e-11	1	8.75444e-11			0.100728	1.49991e-10
0.0998901	6.5513e-11	0.0997545	1.08488e-10	0.0997374	4.37994e-11	1	8.16962e-11			0.100721	1.40654e-10
0.0999034	6.2732e-11	0.0997078	1.0874e-10	0.0997226	4.85411e-11	1	8.23087e-11			0.100815	1.4591e-10
0.0999112	6.20214e-11	0.0997311	1.08298e-10	0.0997405	5.52019e-11	1	1.09459e-10			0.100648	1.49037e-10
0.0998901	5.42938e-11	0.0997171	1.09141e-10	0.0997023	4.43927e-11	1	6.37562e-11			0.100673	1.43143e-10
0.0999127	6.88776e-11	0.0996969	1.08624e-10	0.0997179	4.42575e-11	1	8.56718e-11			0.100549	1.43631e-10
0.0999073	7.40191e-11	0.0997156	1.07682e-10	0.099675	5.32828e-11	1	9.45542e-11			0.100641	1.33149e-10
0.0999182	7.27894e-11	0.0997265	1.08315e-10	0.0997522	4.96176e-11	1	1.08192e-10			0.100659	1.36463e-10
0.0999065	6.43296e-11	0.0997296	1.06971e-10	0.0997553	4.77834e-11	1	8.29613e-11			0.100719	1.3278e-10
0.0999135	5.74228e-11	0.0997179	1.07842e-10	0.0996688	4.46485e-11	1	1.09121e-10			0.100669	1.75612e-10
0.0999065	6.18067e-11	0.0997156	1.06321e-10	0.0996969	4.45611e-11	1	1.03419e-10			0.10057	1.61474e-10
0.0998878	5.9063e-11	0.0997288	1.07922e-10	0.0996969	4.88537e-11	1	9.59359e-11			0.100684	1.59377e-10
0.0999065	5.76544e-11	0.0997233	9.97357e-11	0.0996984	4.23846e-11	1	1.11451e-10			0.100702	1.58549e-10
0.0998706	5.21415e-11	0.099735	1.11356e-10	0.0997148	5.32094e-11	1	1.01145e-10			0.100604	1.52134e-10
0.099901	6.01165e-11	0.099714	1.09009e-10	0.0997335	3.85327e-11	1	1.03513e-10			0.100644	1.36897e-10
0.0999127	5.10076e-11	0.0997873	1.06473e-10	0.0996758	3.78196e-11	1	8.25144e-11			0.100524	1.50204e-10
0.0999119	5.40256e-11	0.0997382	1.05511e-10	0.0997319	3.78856e-11	1	8.35696e-11			0.100759	1.39376e-10
0.0999182	6.81363e-11	0.0997156	9.9062e-11	0.0996579	4.22363e-11	1	9.95667e-11			0.100747	1.57227e-10
0.0999026	6.69525e-11	0.0997296	1.14396e-10	0.0997226	6.96562e-11	1	9.18279e-11			0.100714	1.30509e-10
0.0999338	4.9059e-11	0.0998169	9.84032e-11	0.0997483	4.91313e-11	1	9.50425e-11			0.100717	1.44886e-10
0.0998995	5.33448e-11	0.099721	1.02132e-10	0.0997319	4.93837e-11	1	8.30658e-11			0.10066	1.54365e-10
0.099908	5.30653e-11	0.0997257	8.98088e-11	0.0997257	4.95479e-11	1	7.12578e-11			0.100512	1.36912e-10
0.0999127	5.10201e-11	0.0997187	1.07628e-10	0.0997272	4.45733e-11	1	7.56601e-11			0.100761	1.21893e-10
0.0999135	5.88303e-11	0.0997506	9.96508e-11	0.0997335	3.82255e-11	1	8.17714e-11			0.100675	1.41097e-10
0.0998722	5.11213e-11	0.0996844	1.01592e-10	0.0997257	4.03771e-11	1	6.23009e-11			0.100641	1.18716e-10
0.0999236	5.42614e-11	0.0997163	9.56828e-11	0.0997233	4.10671e-11	1	5.32201e-11			0.100633	1.19981e-10
0.0998753	6.7217e-11	0.0997265	1.03557e-10	0.0996797	4.64819e-11	1	9.70051e-11			0.100666	1.32471e-10
0.0998847	7.13719e-11	0.0997218	9.16493e-11	0.0997	4.79488e-11	1	9.28441e-11			0.100733	1.29043e-10
0.0998932	7.03471e-11	0.0997171	9.40725e-11	0.0997007	4.22004e-11	1	7.06877e-11			0.1007	1.29638e-10
0.0999096	6.60594e-11	0.099753	9.06831e-11	0.0997311	3.93084e-11	1	7.51087e-11			0.100604	1.1657e-10
0.0999073	6.33284e-11	0.0997163	8.98559e-11	0.0997156	3.06216e-11	1	8.23215e-11			0.100641	1.27154e-10
0.0999088	6.61345e-11	0.0997748	9.73953e-11	0.099654	4.85594e-11	1	8.36409e-11			0.100632	1.35023e-10
0.0999314	6.04012e-11	0.0997007	9.03105e-11	0.099728	5.50077e-11	1	8.08915e-11			0.10064	1.35338e-10
0.0999306	5.07537e-11	0.0997623	8.63427e-11	0.0996805	5.60607e-11	1	8.03121e-11			0.100633	9.46741e-11
0.0998956	6.68858e-11	0.0997763	8.25346e-11	0.0996213	4.68396e-11	1	7.28051e-11			0.10063	9.72274e-11
0.0999143	7.31861e-11	0.0997608	8.83009e-11	0.0996478	5.08514e-11	1	8.20511e-11			0.100666	1.43347e-10
0.0998784	6.42395e-11	0.0997459	8.95622e-11	0.0997537	4.84569e-11	1	7.78791e-11			0.100673	1.00468e-10
0.0998948	5.71634e-11	0.0997608	8.72544e-11	0.0997873	4.50309e-11	1	9.54645e-11			0.100669	1.20016e-10
0.0999197	6.5824e-11	0.0997366	8.48538e-11	0.0997304	4.70551e-11	1	9.47837e-11			0.100651	1.30835e-10
0.0998769	6.70461e-11	0.099753	8.35828e-11	0.0997374	5.23016e-11	1	7.72569e-11			0.100607	1.42007e-10
0.0998893	5.92818e-11	0.0997304	8.22691e-11	0.0997522	4.64476e-11	1	7.60836e-11			0.100642	1.2352e-10
0.0999065	6.95761e-11	0.0997288	8.206e-11	0.0997397	4.6616e-11	1	9.5104e-11			0.10069	1.21199e-10
0.0999244	7.15131e-11	0.0997311	8.76717e-11	0.099728	4.5648e-11	1	9.53935e-11			0.100657	1.3437e-10
0.0999112	6.36389e-11	0.0997311	8.75673e-11	0.0996626	4.93398e-11					0.100855	1.22846e-10
0.0998925	5.5309e-11	0.0997413	9.01881e-11	0.0997405	4.28143e-11					0.100638	1.19726e-10
0.0998995	6.17127e-11	0.0997459	9.78813e-11	0.0997062	4.95007e-11					0.100619	1.11312e-10
0.0998964	5.59066e-11	0.0997374	9.03971e-11	0.0997818	4.02887e-11					0.100774	1.03556e-10
0.0999322	5.19497e-11	0.0997023	9.12025e-11	0.0996867	4.79486e-11					0.100659	1.08901e-10
0.0998909	5.8468e-11	0.0997054	9.04683e-11	0.0996976	5.16952e-11					0.100644	1.14658e-10
0.0999088	5.70131e-11	0.0997007	9.44996e-11	0.0998192	5.54328e-11					0.100648	1.05906e-10
0.0999112	5.83041e-11	0.0997054	9.64688e-11	0.099707	5.15378e-11					0.100693	1.14636e-10
0.0998948	6.57408e-11	0.0997639	9.07261e-11	0.0996797	5.18375e-11					0.100681	1.16169e-10
0.0999088	5.59549e-11	0.099728	9.23761e-11	0.0997724	5.53561e-11					0.100618	1.25926e-10
0.0999041	5.7571e-11	0.09976	9.28233e-11	0.0997046	5.3038e-11					0.100605	1.1325e-10
0.0998909	6.26737e-11	0.0997054	9.03632e-11	0.0996805	5.56389e-11					0.100591	1.20089e-10
0.0999252	7.1177e-11	0.099728	9.04826e-11	0.0997249	5.42131e-11					0.100694	1.19228e-10
0.0999073	5.31988e-11	0.0997257	9.14795e-11	0.0997748	5.09942e-11					0.100715	1.05007e-10
		0.099753	8.95745e-11	0.0997272	5.54832e-11					0.100674	1.28485e-10
		0.099735	8.97032e-11	0.0996735	5.21039e-11					0.100709	1.33074e-10
		0.099735	8.19751e-11	0.0997678	5.43525e-11					0.100648	1.25302e-10
		0.099714	8.71369e-11	0.0997389	5.11439e-11					0.100747	1.22696e-10
		0.0997202	8.41928e-11	0.0997109	5.1427e-11					0.100708	1.31125e-10
		0.0998044	8.59677e-11	0.0997366	5.19103e-11					0.100668	1.22511e-10
		0.0997218	8.59022e-11	0.0997062	5.61976e-11					0.100737	1.4831e-10
		0.099707	9.70904e-11	0.099707	5.33762e-11					0.100692	1.14182e-10
		0.0997522	8.95542e-11	0.0996704	5.15574e-11					0.100714	1.32399e-10
		0.0996875	8.51154e-11	0.0997779	4.27053e-11					0.100637	1.2257e-10
		0.0997382	9.36702e-11	0.0997413	4.53038e-11					0.100669	1.18316e-10
		0.0997771	9.54864e-11	0.0997709	4.23639e-11					0.100652	1.22983e-10
		0.0996782	8.72734e-11	0.0997989	4.82018e-11					0.100733	1.2585e-10
		0.0997514	8.27136e-11	0.0998036	3.50714e-11					0.100703	1.30684e-10
		0.0997584	8.94119e-11	0.0997865	5.21114e-11					0.10069	1.34723e-10
		0.0997335	8.95776e-11	0.0997678	4.40616e-11					0.100692	1.30224e-10
		0.0997101	9.21624e-11	0.099735	4.49081e-11					0.100635	1.26882e-10
		0.0997054	9.00203e-11	0.0997428	4.24718e-11					0.100659	1.2313e-10
		0.0997031	8.10489e-11	0.0997647	5.00996e-11					0.100697	1.07778e-10
		0.0997327	9.18839e-11	0.0998067	5.44908e-11					0.100637	1.11859e-10
		0.0997506	9.42855e-11	0.0997553	5.00549e-11					0.100724	1.39038e-10
		0.0997343	9.45764e-11	0.099753	4.50366e-11					0.100672	1.3083e-10
		0.0997078	9.36175e-11	0.0997428	4.19287e-11					0.100723	9.50399e-11
		0.0997662	8.75938e-11	0.0997615	4.26806e-11					0.10075	1.32698e-10
		0.0997537	8.8768e-11	0.099753	4.29477e-11					0.100659	1.24591e-10
		0.0997428	9.14082e-11	0.0997693	4.21238e-11					0.100702	1.15638e-10
		0.099781	8.75021e-11	0.0997483	5.37712e-11					0.100721	1.35194e-10
		0.0997374	9.14966e-11	0.0997335	6.11451e-11					0.100707	1.31865e-10
		0.0998262	9.27046e-11	0.0997631	4.95924e-11					0.100602	1.28828e-10
		0.09976	9.30012e-11	0.0998184	4.67978e-11					0.100694	1.28234e-10
		0.0997124	9.32547e-11	0.0997873	3.62129e-11					0.100675	1.22403e-10
		0.0998106	9.23412e-11	0.0997615	4.4027e-11					0.100674	1.41632e-10
		0.0997475	9.02217e-11	0.0997272	4.20179e-11					0.100748	1.35923e-10
		0.0998434	9.35307e-11	0.0997475	4.9755e-11					0.100765	1.40873e-10
		0.0997802	9.23702e-11	0.0997	4.93597e-11					0.100646	1.34061e-10
		0.0997288	8.99182e-11	0.0997491	4.87517e-11					0.100609	1.30325e-10
		0.0998457	9.22324e-11	0.0997693	5.01252e-11					0.100637	1.27083e-10
		0.0997693	8.85925e-11	0.0997343	5.00814e-11					0.100552	1.32921e-10
		0.0997491	8.25486e-11	0.099795	5.02383e-11					0.10067	1.46289e-10
		0.0997584	8.39886e-11	0.0997896	5.20754e-11
		0.0997272	8.32142e-11	0.0997405	5.82736e-11
		0.0997982	8.4436e-11	0.0997171	6.1788e-11
		0.0997592	8.9928e-11	0.0997748	5.04772e-11
		0.0998021	8.41839e-11	0.0997483	4.49484e-11
		0.099714	9.05825e-11	0.0997841	4.54179e-11
		0.0997085	9.19931e-11	0.0998215	4.78417e-11
		0.0998013	9.2123e-11	0.0998457	5.67965e-11
		0.0997849	8.44269e-11	0.0997491	4.98044e-11
		0.0997202	9.26751e-11	0.099841	5.34698e-11
		0.09982	9.29601e-11	0.0998208	6.59905e-11
		0.0997561	9.22463e-11	0.0998348	6.14523e-11
		0.099728	9.09627e-11	0.0998286	5.36059e-11
		0.099753	9.02524e-11	0.0997904	5.23197e-11
		0.0997911	9.14922e-11	0.0998535	8.42098e-11
		0.0997272	8.06639e-11	0.0998145	7.08928e-11
		0.099795	8.22076e-11	0.0997795	6.392e-11
		0.0997834	8.67887e-11	0.0997787	6.11205e-11
		0.0997834	8.40487e-11	0.0998395	5.37159e-11
		0.0997631	9.09974e-11	0.0998254	4.68236e-11
		0.099781	9.56582e-11	0.0997756	5.58577e-11
		0.0997685	9.14136e-11	0.0998145	6.64539e-11
		0.0997779	9.30406e-11	0.0997919	6.33549e-11
		0.0998239	9.10535e-11	0.099841	4.94813e-11
		0.0997553	8.42302e-11	0.0997327	5.5467e-11
		0.0997654	8.22571e-11	0.0997654	5.61859e-11
		0.0997545	9.17098e-11	0.0997654	5.53603e-11
		0.0997553	9.14856e-11	0.0997428	5.47104e-11
		0.0997428	9.11059e-11	0.0997296	5.5294e-11
		0.0997826	8.35646e-11	0.0997452	4.61114e-11
		0.0997927	8.50985e-11	0.0997701	3.38892e-11
		0.0998005	8.68024e-11	0.0998036	3.76473e-11
		0.0997436	8.45383e-11	0.0997506	4.5455e-11
		0.0998348	8.83846e-11	0.0997039	4.45242e-11
		0.0997421	8.60829e-11	0.0997311	4.50145e-11
		0.0998005	8.48972e-11	0.0997608	4.32353e-11
		0.0998036	8.80483e-11	0.0997647	4.14648e-11
		0.099735	8.71098e-11	0.0997506	3.6514e-11
		0.09982	8.47404e-11	0.0997553	3.41728e-11
		0.0997085	8.63185e-11	0.0997709	3.6395e-11
		0.0997849	8.41574e-11	0.0997522	3.80654e-11
		0.0998379	9.09877e-11	0.0997631	3.72952e-11
		0.0997982	8.34657e-11	0.0997265	3.15366e-11
		0.0997717	8.75994e-11	0.0997444	2.93483e-11
		0.0997366	9.43457e-11	0.0997826	3.62121e-11
		0.0998566	9.21366e-11	0.0997943	3.73284e-11
		0.0998184	9.25924e-11	0.0997382	3.68271e-11
		0.0997763	8.36733e-11	0.0997888	4.265e-11
		0.0997483	8.90882e-11	0.0997911	3.40447e-11
		0.0998473	8.52857e-11
		0.0997841	8.60445e-11
		0.0997475	8.63319e-11
		0.0997787	9.09845e-11
		0.0997592	9.0931e-11
		0.0997795	9.04303e-11
		0.0998099	9.19944e-11
		0.0998067	9.14227e-11
		0.0998208	8.94664e-11
		0.0997491	9.35612e-11
		0.0997382	9.46956e-11
		0.0997584	9.21759e-11
		0.0998363	8.36827e-11
		0.0997031	9.27668e-11
		0.09982	9.14542e-11
		0.0997888	9.52046e-11
		0.0997475	9.26698e-11
		0.0997724	9.30967e-11
		0.0998106	9.28794e-11
		0.0997795	8.49543e-11
		0.0997888	9.16178e-11
		0.0997413	9.03499e-11
		0.099813	9.043e-11
		0.0997779	8.28686e-11
		0.0998122	8.40811e-11
		0.0997857	8.06149e-11
		0.0998122	8.80042e-11
		0.0997374	9.00622e-11
		0.0998379	8.44597e-11
		0.0998099	9.73319e-11
		0.0997849	9.19262e-11
		0.0998036	9.53073e-11
		0.0998395	9.61647e-11
		0.0998075	9.35728e-11
		0.0997943	9.65301e-11
		0.0997561	8.22167e-11
		0.0998091	8.87901e-11
		0.0997857	8.37851e-11
		0.0998091	8.99225e-11
		0.0998215	8.95711e-11
		0.0997693	9.4965e-11
		0.0997428	8.77173e-11
		0.0997989	8.30816e-11
		0.0997904	8.8358e-11
		0.0997343	8.44764e-11
		0.0997873	9.00327e-11
		0.0997654	9.11223e-11
		0.099788	9.32959e-11
		0.0997919	9.28134e-11
		0.0997678	1.012e-10
		0.0997654	1.01019e-10
		0.0997717	8.72808e-11
		0.099774	9.27685e-11
		0.0997787	9.26541e-11
		0.0997491	9.44057e-11
		0.0998036	8.86517e-11
		0.0997927	8.97604e-11
		0.0997732	8.68918e-11
		0.0997818	9.36171e-11
