# Supplementary material for: Missense variant analysis in the TRPV1 ARD reveals the unexpected functional significance of a methionine
Source: PLoS One. 2025 Sep 2;20(9):e0331224. doi: 10.1371/journal.pone.0331224 (PMC12404443; doi:10.1371/journal.pone.0331224)
Supplement: S1 Data — (ZIP) [file pone.0331224.s007.zip › Supplemental_Data/Figure2_PanelC.xlsx]

## Sheet: WT temps
WT TRPV1 temperature data (degC)
sample 1	Sample 2	sample 3	sample 4	sample 5	sample 6	sample 7	sample 8	sample 9	sample 10	sample 11
12.363	13.539	13.08	14.244	14.628	13.004	13.48	13.885	14.497	10.306	9.5078
12.406	13.652	13.038	14.758	15.24	13.65	13.732	14.247	15.692	10.352	9.6344
13.372	14.022	13.214	15.614	16.391	14.925	14.859	15.034	17.032	10.445	10.461
14.537	14.628	13.604	16.673	17.654	16.153	15.983	16.215	18.434	10.74	11.896
15.753	15.482	14.236	17.907	18.975	17.363	16.98	17.533	19.982	11.98	13.35
17.058	16.594	15.019	19.294	20.316	18.539	17.863	18.97	21.713	13.292	14.823
18.433	17.945	15.962	20.827	21.661	19.722	18.618	20.515	23.62	14.605	16.338
19.867	19.514	17.211	22.524	23	20.996	19.389	22.129	25.427	15.955	17.897
21.35	21.171	18.707	24.306	24.39	22.394	20.181	23.606	26.942	17.341	19.5
22.876	22.636	20.138	26.05	25.895	23.861	20.858	24.812	28.346	18.749	21.136
24.442	23.82	21.456	27.657	27.507	25.346	21.453	26.036	29.785	20.174	22.795
26.049	24.918	22.713	29.193	29.135	26.843	22.017	27.457	31.316	21.68	24.515
27.714	26.036	23.965	30.689	30.73	28.348	22.567	28.942	32.95	23.315	26.407
29.44	27.229	25.212	32.245	32.274	29.864	23.177	30.386	34.612	25.042	28.561
31.159	28.562	26.453	33.781	33.782	31.39	23.653	31.72	36.135	26.811	30.748
32.777	29.964	27.695	35.351	35.323	32.938	24.059	32.938	37.449	28.593	32.793
34.311	31.373	28.956	36.941	36.934	34.506	24.442	34.1	38.622	30.385	34.677
35.78	32.95	30.293	38.444	38.601	36.086	24.807	35.286	39.728	32.194	36.434
37.23	34.428	31.685	39.989	40.285	37.638	25.16	36.542	40.815	34.044	38.066
38.708	35.705	33.197	41.432	41.951	39.15	25.494	37.846	41.932	35.909	39.556
40.185	37.081	34.807	42.767	43.555	40.622	25.809	39.204	43.107	37.753	40.892
41.679	38.297	36.414	43.99	45.049	42.103	26.107	40.614	44.325	39.539	42.104
43.166	39.461	37.857	45.08	46.43	43.677	26.31	42.081	44.487	41.229	43.282
44.639	40.648	39.342	46.078	47.709	45.328	25.224	43.572		42.919	44.472
46.011	41.496	40.968	46.905	48.91	46.928	25.332	45.048		44.536	45.645
	42.299	42.471	47.724	50.082	48.426	26.297	46.488		46.078	46.776
	43.099	44.044	48.622		49.889	27.489	47.89		47.55	47.857
	43.886	45.613	49.367		51.287	28.764	49.272		48.871	48.888
	44.873	47.126			52.629	30.097	50.518		50.053
	45.84	48.573			53.908	31.479	51.594		51.135
	46.618	49.979			55.168	32.903	52.634		52.168
	47.418	51.272			56.409	34.355			53.151
	48.317	52.487				35.829			54.123
	49.262					37.323			55.105
						38.831			56.019
						40.33			56.847
						40.903			57.617
						41.396			58.392
						41.312			59.193
						42.772
						44.612
						46.529
						48.286
						49.491
						50.553
						51.681
						52.81
						53.871

## Sheet: WT normalized Currents
WT TRPV1 Current data (normalized at 20 degC)
sample 1	Sample 2	sample 3	sample 4	sample 5	sample 6	sample 7	sample 8	sample 9	sample 10	sample 11
0.326794	0.321512	0.278586	0.268438	0.207104	0.407623	0.283494	0.44118	0.398086	0.595992	0.252739
0.403875	0.465365	0.370533	0.40959	0.312656	0.420255	0.321218	0.494896	0.429016	0.590027	0.247776
0.391138	0.550836	0.468384	0.540261	0.448004	0.455661	0.518116	0.538698	0.591558	0.638761	0.337458
0.496097	0.706484	0.483878	0.637667	0.592564	0.658319	0.663436	0.662759	0.624472	0.579893	0.560649
0.550367	0.852689	0.630493	0.783101	0.893541	0.666447	0.858734	0.777221	0.847123	0.496332	0.528261
0.752922	0.953135	0.638229	0.909263	1	0.94226	0.919181	0.880865	1	0.562027	0.621443
0.791767	0.934959	0.62367	1	1.32436	0.932411	0.973143	1	1.03487	0.597956	0.797562
0.864774	0.97803	0.684861	1.18749	1.52931	1	0.979311	1.09341	1.06945	0.593801	0.684763
1	1	0.853551	1.35748	1.80847	1.01234	1	1.16904	1.1308	0.691566	1.05191
1.34223	0.950132	0.846406	1.63466	2.17555	1.14781	1.02714	1.25437	1.19216	0.769417	1
1.33508	1.05781	1	1.88968	2.56933	1.35179	1.14098	1.35846	1.26285	0.813854	0.988637
1.60019	1.06437	1.09068	2.07852	2.68546	1.21075	1.20104	1.42609	1.49115	1	1.25473
2.12165	1.22077	1.20119	2.19743	2.89122	1.40356	1.31577	1.48458	1.69369	1.14524	1.34801
2.00468	1.40692	1.32062	2.36014	2.94845	1.41747	1.35672	1.51978	1.90013	1.12249	1.08604
1.92004	1.80733	1.37321	2.44301	3.24891	1.41421	1.46334	1.56078	2.29198	1.24614	1.47431
2.126	2.12807	1.43516	2.65948	3.41554	2.05144	1.49017	1.591	2.70419	1.46344	1.62232
2.04826	2.30075	1.43521	2.80315	3.70177	2.11889	1.55643	1.61986	3.17472	1.54655	1.45455
2.66624	2.34311	1.40727	2.94904	3.99635	2.30664	1.55227	1.692	3.80694	1.99036	1.72681
2.57809	2.42866	1.53718	3.16899	4.34328	2.77578	1.59435	1.76764	4.27125	2.3635	2.30023
2.76201	2.48026	1.70221	3.31997	4.76574	3.01867	1.61208	1.8767	4.48322	2.66046	2.93246
3.31535	2.83775	2.09616	3.44802	5.14937	4.05133	1.60947	2.02334	6.00784	3.09791	3.20292
4.53773	3.518	2.47867	3.65679	5.59086	4.70013	1.66002	2.1899	6.77269	3.36292	3.89312
6.33357	4.23796	3.07887	4.11595	5.96737	5.57081	1.52309	2.30904	6.56233	4.01902	4.56492
8.29808	5.16063	3.96734	4.68797	6.30121	6.79042	1.19875	2.45848		4.607	4.94416
9.65602	6.24768	4.95095	4.98747	6.66303	9.12639	1.18906	2.59972		5.10212	6.20958
	6.86767	6.21575	4.99248	6.97269	11.458	1.38386	2.75485		5.91016	6.56745
	7.4268	7.65768	4.61396		16.3196	1.48597	2.89356		6.76528	8.72536
	7.622	8.71709	3.97448		20.4807	1.55153	2.97123		7.90787	10.3938
	7.66468	9.47674			25.164	1.60817	2.89924		9.35916
	7.37345	9.86623			27.6432	1.7433	2.74327		11.1283
	6.89651	9.4531			27.0983	1.93906	2.37281		12.8315
	5.90271	7.88869			23.1342	2.09495			14.633
	4.52286	5.28941				2.44072			16.8294
	3.19418					2.70263			18.5298
						3.10366			20.1891
						3.49485			21.5248
						2.81175			22.3078
						2.50215			22.1806
						2.06919			20.6654
						2.94153
						4.19251
						5.1935
						5.75849
						5.99781
						6.03341
						5.80008
						5.12971
						3.99196

## Sheet: M308V temps
M308V TRPV1 temperature data (degC)
sample 1	Sample 2	sample 3	sample 4	sample 5	sample 6	sample 7	sample 8	sample 9	sample 10	sample 11
13.372	13.32	13	13.641	14.282	10.86	13.571	13.951	14.466	14.582	13.225
13.61	14.259	13.177	14.03	15.114	10.877	14.202	14.179	15.175	14.679	13.236
14.15	15.48	14.279	15.123	16.352	11.458	15.363	14.623	16.153	15.789	14.271
14.975	16.745	15.531	16.299	17.663	12.709	16.573	15.249	17.254	17.058	15.507
16.042	18.119	16.835	17.488	18.979	14.025	17.886	15.981	18.525	18.396	16.784
17.355	19.615	18.254	18.727	20.312	15.334	19.282	17.932	19.933	19.867	18.145
18.955	21.292	19.794	19.989	21.548	16.677	20.748	19.484	21.82	21.462	19.615
20.863	23.144	21.476	21.254	22.877	18.048	22.222	19.193	23.838	23.175	21.204
22.888	24.953	23.312	22.525	24.501	19.439	23.819	19.737	23.987	24.959	22.878
24.708	26.481	25.258	23.883	26.098	20.857	25.502	20.514	25.382	26.76	24.439
26.227	27.82	27.137	25.332	27.45	22.303	27.123	21.583	26.931	28.549	26.017
27.581	29.137	28.78	26.817	28.646	23.803	28.725	22.928	28.214	30.359	27.525
28.813	30.511	30.245	28.311	29.803	25.383	30.5	24.474	29.295	32.238	28.989
30.075	31.931	31.635	29.698	30.966	27.049	32.036	26.068	30.322	34.173	30.374
31.412	33.383	33.032	31.087	32.152	28.778	33.419	27.29	31.579	35.931	31.777
32.868	34.86	34.462	32.407	33.364	30.562	34.739	28.332	32.86	37.591	33.235
34.321	36.355	35.963	33.723	34.6	32.372	35.988	29.322	34.233	39.203	34.681
35.696	37.856	37.498	35.003	35.866	34.165	37.213	30.767	35.802	40.762	36.148
36.923	39.368	39.074	36.266	37.145	35.9	38.402	32.272	38.13	42.265	37.686
38.168	40.858	40.683	37.506	38.424	37.565	39.54	34.167		43.655	39.102
39.526	42.302	42.314	38.733	39.718	39.156		36.391		44.972	40.293
40.74	43.69	43.943	39.956	41	40.674				46.194	41.253
	45.047	45.504	41.159	42.271	42.114				47.337	42.095
	46.354	46.997	42.346	43.516	43.466					43.03
	47.659	48.384	43.505	44.739	44.722
	49.008	49.742	44.636	45.926	45.871
	50.33	51.036	45.744	47.096	46.933
	51.583	52.239	46.866	48.251	47.947
	52.796	53.311	47.913	49.371	48.937
	53.894	54.488	48.949	50.467	49.92
	54.892	55.629	49.991	51.558	50.811
		56.694	51.034	52.613
		57.754	52.062
		58.664	53.105
		59.528	54.161
			55.149
			56.035

## Sheet: M308V normalized Currents
M308V TRPV1 Current data (normalized at 20 degC)
sample 1	Sample 2	sample 3	sample 4	sample 5	sample 6	sample 7	sample 8	sample 9	sample 10	sample 11
0.181014	0.443781	0.326899	0.30533	0.176604	0.23242	0.332309	0.288757	0.35445	0.267634	0.227301
0.226204	0.514499	0.171277	0.443757	0.326103	0.2491	0.473961	0.391477	0.50106	0.318174	0.300383
0.382086	0.55375	0.4669	0.56477	0.511019	0.242446	0.572311	0.489055	0.690102	0.425643	0.423073
0.335563	0.71807	0.53888	0.687775	0.697512	0.35537	0.737217	0.538237	0.877524	0.535607	0.610045
0.512877	0.833534	0.430776	0.765621	0.854043	0.380452	0.732014	0.581214	1.12054	0.623326	0.703493
0.465892	0.98115	0.46332	0.898984	0.943102	0.478455	0.973672	0.55569	1.08015	0.855969	0.79705
0.688611	1	0.711174	0.924196	1	0.568271	1	0.705218	1	1	0.906699
0.853498	1.45535	1	1	1.08277	0.709037	1.06022	0.867172	1.10297	1.19012	0.96973
1	1.1853	1.24501	1.16099	1.19628	0.901768	1.23543	0.901603	1.35621	1.50789	1
1.26	1.64656	1.60361	1.23175	1.27481	1	1.5988	1	1.57698	1.69234	1.44888
1.36304	1.68056	1.93328	1.33003	1.27898	1.23448	1.83123	1.07998	1.92115	1.79751	1.89291
1.70889	2.31884	2.20701	1.36206	1.38302	1.34656	2.13569	1.25259	2.08645	2.11836	2.11891
1.85163	2.335	2.74261	1.67332	1.30506	1.45534	2.17867	1.43901	2.53578	2.64943	2.67373
2.32063	2.5001	2.84923	1.68013	1.3633	1.49168	3.18514	1.51853	2.97089	3.10595	2.88818
2.63722	2.94496	3.66473	1.87109	1.53612	1.64545	3.86226	1.54587	3.68019	3.69053	3.82528
3.37508	3.49455	4.11847	1.92093	1.59895	1.92191	4.53991	1.82419	3.6016	4.54205	4.68197
4.6504	3.4705	4.57757	2.12411	1.76817	2.21097	5.94225	2.10743	4.20475	5.60769	5.72827
7.20786	4.57537	4.80226	2.26863	1.87058	2.42485	7.06448	2.22957	4.93163	6.91531	6.27933
10.1138	4.26974	5.83172	2.50893	1.97173	2.71794	9.01466	2.45109	4.64697	8.54007	6.33157
14.574	5.85334	6.50753	2.66657	2.17642	3.06601	10.5342	2.52886		10.3453	6.83249
21.9351	7.31813	6.78052	2.96352	2.32853	3.42764		2.60843		12.8328	7.45641
30.4701	10.4622	8.05322	3.32913	2.51802	3.80321				15.8481	8.2617
	14.2122	9.34403	3.57964	2.65465	4.2613				18.1764	9.43036
	20.0998	11.2261	4.1123	2.90352	4.76097					10.5645
	28.8317	14.0605	4.66877	3.63062	5.22724
	44.5216	18.4802	5.44633	3.93172	5.69941
	61.6634	25.9667	6.40955	4.30874	5.96955
	82.9099	33.2449	7.2902	4.90211	6.10642
	99.5126	40.8811	8.43527	5.57103	6.18631
	107.054	48.2771	9.69394	6.28449	5.90406
	100.115	54.358	10.8002	7.10772	5.22233
		57.1182	11.9982	7.67034
		55.1602	12.987
		47.6819	12.5447
		35.83	11.4317
			9.20202
			6.52685

## Sheet: M308I temps
M308I TRPV1 temperature data (degC)
sample 1	Sample 2	sample 3	sample 4	sample 5
10.255	11.488	11.834	11.852	11.33
10.574	12.1	12.256	12.607	11.408
11.982	13.343	13.691	14.089	12.736
13.415	14.716	15.156	15.558	14.189
14.826	16.036	16.586	16.993	15.597
16.253	17.362	18.056	18.486	17.034
17.723	18.679	19.591	20.057	18.487
19.247	19.984	21.238	21.763	19.973
20.859	21.3	23.087	23.681	21.516
22.603	22.703	25.133	25.778	23.129
24.535	24.14	26.986	27.545	24.83
26.601	25.396	28.471	28.868	26.492
28.502	26.481	29.725	30.138	27.912
30.054	27.501	30.919	31.472	29.172
31.484	28.506	32.097	32.775	30.397
32.932	29.52	33.287	33.929	31.591
34.182	30.54	34.438	34.989	32.697
35.368	31.549	35.509	36.05	33.717
36.661	32.562	36.424	37.157	34.673
37.971	33.59	37.167	38.29	35.602
39.257	34.647	37.889	39.423	36.504
40.516	35.732	38.649	40.541	37.396
41.608	36.875	39.466	41.62	38.299
42.267	38.082	40.386	42.655	39.215
43.081	39.347	41.359	43.678	40.173
44.047	40.644	42.378	44.727	41.141
45.057	41.938	43.435	45.793	42.117
46.05	43.229	44.696	46.857	43.123
46.983	44.527	46.038	47.926	44.156
47.851	45.805	47.426	48.991
48.673	47.033	48.806	50.04
	48.227	50.109	51.057
	49.357	51.254	52.04
	50.418	52.362	53.002
	51.449	53.439
	52.48	54.293
	53.473
	54.424
	55.333
	56.221

## Sheet: M308I normalized Currents
M308I TRPV1 Current data (normalized at 20 degC)
sample 1	Sample 2	sample 3	sample 4	sample 5
0.390747	0.658286	0.280878	0.28515	0.527352
0.341368	0.826969	0.249969	0.323446	0.612286
0.305737	0.76101	0.309022	0.456747	0.451497
0.519626	0.774962	0.340219	0.521353	0.574743
0.522104	0.962327	0.485934	0.676971	0.523247
0.456323	1.07115	0.679428	0.722962	0.673432
0.644919	0.926752	0.860105	0.597498	0.861659
0.650924	0.949604	1	1	0.946266
1	1	1.26501	1.03462	1
1.02262	0.919655	1.6826	1.14833	1.19732
1.22774	0.994335	1.72236	1.277	1.26985
1.37024	1.45767	2.08754	1.8878	1.39212
1.62311	1.26519	2.21726	2.10563	1.30051
2.35409	1.67967	2.4084	1.97903	1.36874
2.85604	1.49425	2.4445	1.78664	1.4437
3.58545	1.96266	2.83877	2.17044	1.80487
4.5128	1.85831	2.77413	1.79906	1.81756
6.35765	1.87123	3.09122	2.51782	1.98874
8.2001	2.53644	3.66386	3.52898	2.21052
10.7078	2.93683	4.17908	3.85984	2.68144
14.6534	3.38555	5.05259	4.94693	2.68543
19.3837	3.85512	5.641	5.84569	3.31129
23.4115	4.27059	6.19965	7.71732	3.8884
26.7302	5.33325	7.04595	9.17537	4.6317
31.1947	5.98427	8.01431	11.736	5.5191
35.823	7.44642	9.14681	14.324	6.83666
41.404	7.84616	10.3874	17.9275	7.94456
47.9774	9.52877	11.9815	22.0793	10.2129
56.346	10.7389	13.8118	27.3922	12.816
65.3606	11.4821	16.0308	32.5859
75.3309	15.1509	18.3298	35.6263
	18.7315	20.2168	36.2134
	24.8478	21.3119	34.6673
	34.0665	21.4763	29.9621
	45.9757	19.5993
	63.6522	14.5182
	75.9092
	77.2711
	67.3005
	45.9936
