# Supplementary material for: Missense variant analysis in the TRPV1 ARD reveals the unexpected functional significance of a methionine
Source: PLoS One. 2025 Sep 2;20(9):e0331224. doi: 10.1371/journal.pone.0331224 (PMC12404443; doi:10.1371/journal.pone.0331224)
Supplement: S1 Data — (ZIP) [file pone.0331224.s007.zip › Supplemental_Data/Figure3_PanelD/SingleChannel_M308H/M308H0507_4_13_baselineSubtracted.csv]

x	y
0	3.756301663959514e-13
1	1.4885905243576903e-12
2	1.7417257253203342e-12
3	4.010704640500996e-13
4	-1.127285405199042e-12
5	4.2256334259857214e-13
6	3.94429220315311e-13
7	2.6005320869537458e-12
8	1.0717897354418895e-12
9	-9.406802027221792e-13
10	5.935505736413833e-13
11	1.0019734252758623e-12
12	1.9732029556910266e-12
13	1.507489107464487e-12
14	-8.334875305631447e-13
15	-1.5813789506224103e-12
16	-6.257170711070479e-13
17	1.7206004334102781e-12
18	1.2541134625795965e-12
19	3.5067881773124327e-13
20	-8.347247380206369e-13
21	-3.3178676798826167e-13
22	-4.394258750306375e-13
23	1.812715176660721e-12
24	-9.12539632617973e-14
25	-3.0799245610428554e-13
26	-1.3687551226639647e-12
27	-5.370429997994261e-14
28	-3.6416304483186124e-13
29	2.0039989237101638e-13
30	-2.9756070160210566e-13
31	-1.3113106107130346e-12
32	-1.7626278809951948e-12
33	-3.236568333083689e-13
34	9.90907521668014e-13
35	5.398175157993082e-13
36	-7.711726989782956e-13
37	-2.253829621053657e-12
38	-2.9914664518824845e-13
39	1.9372148542124948e-12
40	3.759455124002824e-13
41	6.499107641711298e-14
42	-7.611266517860672e-13
43	-2.244591238949241e-12
44	9.448298048140328e-13
45	-7.572268820883435e-13
46	-4.745155397854925e-13
47	-9.887081980550192e-13
48	-2.0655224228015317e-12
49	-8.925048877982908e-13
50	-8.444797837276302e-13
51	9.540130188633001e-13
52	-6.858679187629255e-13
53	-9.813831718964884e-13
54	-1.2772720643789612e-12
55	1.6296480246379078e-12
56	1.02191622883628e-12
57	6.48003838991829e-13
58	-1.4295446562134922e-12
59	-6.627974648597747e-13
60	-1.2714686431198627e-12
61	5.886897697999067e-13
62	1.1368611759539852e-12
63	7.15344380548348e-13
64	-2.995800983618462e-13
65	-1.4705698135639964e-12
66	-1.5636828465049314e-12
67	4.056465927798337e-13
68	1.6876227749607538e-12
69	5.321923102398603e-13
70	-1.4983885822410123e-12
71	-8.729363441305118e-13
72	-7.476345616477438e-13
73	1.3936029511184889e-12
74	5.192772961390859e-13
75	8.218892139701841e-14
76	-1.4958356474653535e-12
77	1.098657145479891e-12
78	-5.752837733322764e-14
79	5.055631764380797e-13
80	-1.6633232728133776e-13
81	-2.931504958795834e-12
82	-5.406092494862288e-13
83	-5.603682869693998e-14
84	1.7405692561889469e-12
85	6.885811217138381e-15
86	-9.932577511083942e-13
87	-3.6812348625108233e-13
88	-1.798823652580229e-13
89	1.7890716324382446e-13
90	2.757333215648647e-12
91	-1.7969135234656033e-13
92	-1.4461507590939347e-12
93	-2.63359731163116e-12
94	8.543776199951939e-14
95	1.819484130881904e-12
96	2.728040859128647e-13
97	-6.807337891943182e-13
98	-3.3716320396276016e-13
99	-8.369873435421506e-13
100	1.2878796620949705e-12
101	1.0373312727741995e-12
102	-9.300430211515148e-15
103	-1.6977209038586448e-12
104	-2.416122441529811e-12
105	-2.7599468871364985e-13
106	5.827130246457948e-13
107	8.47996854987989e-13
108	-1.3243371488444072e-12
109	-2.1680722564713047e-12
110	-7.626527864237744e-13
111	-2.93814741254649e-13
112	7.521909667198797e-13
113	-1.3885138319547362e-13
114	-9.206658054582465e-13
115	-1.733553254024435e-12
116	1.0784652395476687e-12
117	2.2808438376400734e-12
118	9.056272870162234e-13
119	-1.1261518048351989e-12
120	-1.486612100866606e-12
121	-1.346046196656162e-12
122	1.2311971455989724e-12
123	1.4957532674453286e-12
124	1.8296260643601825e-13
125	1.820198794996105e-13
126	-2.224399182400396e-12
127	4.1506732853532333e-13
128	2.581288131764556e-13
129	2.5543199119150176e-12
130	-4.0100104498075953e-14
131	1.3115346824951462e-13
132	-2.2763393994904495e-12
133	9.731179759476665e-13
134	4.565852296158147e-13
135	1.2521794067000516e-12
136	5.795777799793839e-13
137	-1.5149295200772248e-12
138	1.405849351656311e-13
139	1.1861151007057412e-12
140	1.23222500991191e-12
141	1.0689682622422858e-13
142	-7.386189345618578e-13
143	-9.740311387019277e-13
144	4.3162792034952664e-13
145	2.1338561091230975e-12
146	1.3205951569532474e-12
147	4.91302440368857e-13
148	-1.5097679882172064e-12
149	-1.7608914949409648e-12
150	2.878840825275118e-12
151	1.5338725949992373e-12
152	-3.738934273370927e-13
153	-1.1242238566241403e-12
154	-1.9694508614233937e-12
155	2.0603706755719684e-12
156	9.50544913330804e-13
157	3.7100585209597074e-13
158	4.133347545733129e-14
159	-7.563828630765203e-13
160	1.485168610266981e-13
161	2.7259607329934375e-13
162	1.7714808189949516e-12
163	6.139508972660981e-13
164	-1.543733794576266e-12
165	-1.4507549581190993e-12
166	3.133962103279567e-13
167	1.7180714309076421e-12
168	9.207037606456602e-13
169	-1.5926202246772936e-13
170	-9.254161598575345e-13
171	3.6972152456632253e-13
172	-8.192279875416329e-13
173	1.1171707747130824e-12
174	-4.933441582950895e-13
175	-8.847645660905113e-14
176	-9.647027390393622e-13
177	1.7460264371618394e-13
178	1.5640332490649652e-12
179	5.780218120205594e-13
180	-1.1418282735236991e-12
181	-2.3773122931898957e-12
182	-1.2910945261648873e-13
183	1.91657427362411e-12
184	1.8062238931389789e-12
185	1.791709871743781e-13
186	-6.656780635276363e-13
187	-2.8074150959709803e-12
188	-7.931969709106931e-13
189	5.337220631255051e-13
190	-9.238414415412844e-14
191	-1.046934230261821e-12
192	-1.2356503964454322e-12
193	-9.717444931552079e-13
194	5.429202134073388e-13
195	1.135087306867788e-12
196	-1.3190967391236433e-13
197	-2.1132153467129194e-13
198	-7.750440437651356e-13
199	-8.079476468543221e-13
200	2.1285214626497124e-12
201	2.6118335719938567e-12
202	1.7221954088722704e-13
203	-1.7664262471706683e-12
204	-1.7522859780352788e-12
205	9.339909798201829e-13
206	2.0267069689620434e-12
207	6.029843002498154e-13
208	6.643525219952231e-13
209	-3.995090073829206e-13
210	1.833631704491007e-12
211	9.256720028202186e-13
212	5.806356126715375e-13
213	-1.546174070453046e-13
214	-5.313423898523306e-13
215	-1.5324031529188276e-12
216	-6.58909265428881e-13
217	1.1834189785432876e-12
218	-1.0521704152586823e-12
219	3.214549548178925e-13
220	-2.111916676116363e-13
221	8.344152974404541e-13
222	2.285853087409676e-12
223	1.6911865631146944e-12
224	-1.6966227480870076e-13
225	-1.2016151022185144e-12
226	-1.937323618320937e-12
227	7.642891453470994e-13
228	5.439043659836681e-13
229	-5.198523820787562e-13
230	-6.768691442302909e-13
231	-6.627880197351912e-13
232	-6.016868743681926e-13
233	7.094798842778188e-13
234	2.114583248377573e-12
235	7.228213987310358e-13
236	-1.1998940392366176e-12
237	-4.1984431977897494e-13
238	-8.58704041384186e-13
239	6.866476777423242e-13
240	1.9822856947824924e-12
241	4.187773924158787e-13
242	-1.4417041806644062e-12
243	-9.58618193515986e-13
244	1.2591373777149953e-12
245	6.798252795673129e-13
246	1.0533566490605356e-12
247	-6.816552942085227e-13
248	-2.6520199508252215e-12
249	-2.81548366057907e-14
250	3.0644324413807957e-12
251	2.4231080504354935e-12
252	-3.2814436590941063e-13
253	-2.2977450292893393e-12
254	3.72925004216905e-13
255	2.6255845060544245e-13
256	1.6209963137977603e-12
257	6.51159953175572e-13
258	8.221116606885946e-13
259	1.4943588947713965e-13
260	5.417019885243642e-14
261	4.752762218248291e-13
262	1.5524839201123858e-12
263	5.047631113551442e-13
264	-1.5429410272389962e-12
265	-2.152977321531563e-12
266	-4.0433966427723196e-13
267	1.2352070625954512e-12
268	1.9373003812496808e-12
269	1.7126141824947094e-13
270	-1.907762370399394e-12
271	7.607034279013495e-14
272	3.250908366806621e-13
273	2.5745079912020086e-12
274	7.767749460367521e-13
275	1.4162926758330062e-12
276	-1.6777616607159662e-12
277	1.337071453872428e-12
278	2.5082084977656262e-12
279	9.608557095986106e-13
280	-3.0574829022387204e-13
281	-5.254110416733682e-13
282	7.712549962208445e-13
283	1.3482403786599383e-12
284	1.3318656678412078e-12
285	-4.655195742143032e-13
286	-1.3411907321583518e-12
287	-1.4353300130344642e-12
288	5.019839074020448e-13
289	1.5950441380886347e-12
290	1.2603885968463372e-13
291	3.162710202985869e-14
292	-1.4371688019268455e-12
293	-2.812815847132701e-12
294	2.4893454002845367e-13
295	1.4208662236344218e-12
296	1.1547824650743265e-12
297	5.452092315014605e-13
298	-1.3457706273682595e-12
299	-4.955272685551342e-14
300	6.537805692925051e-13
301	1.824967247202276e-12
302	-2.685381097542064e-13
303	-2.2064697376326472e-12
304	-2.535423563637366e-13
305	7.927419705110605e-13
306	1.293127571822101e-12
307	4.961065463463719e-13
308	3.7096548830189e-13
309	-2.1293658921452406e-12
310	2.1362136759811198e-12
311	1.1987616033114533e-12
312	1.7769102072792904e-12
313	6.203071141599392e-13
314	-1.1761439806445179e-12
315	-9.260749946177308e-13
316	6.360154975887921e-13
317	1.0504673365957568e-13
318	1.5582826278306335e-12
319	-1.2228215815174525e-12
320	-1.2693751859099125e-12
321	6.675663599759727e-13
322	2.02721480660763e-12
323	-7.2243631234625e-13
324	-1.5970031078504238e-12
325	-3.4706785263693186e-13
326	-1.0031518527056352e-12
327	2.044044851855761e-12
328	1.3134318555349452e-14
329	-2.055363726149712e-13
330	-3.2997326282601167e-13
331	3.2637018107726814e-13
332	1.2174761144797744e-12
333	1.5145582913278572e-12
334	-1.0628813657713616e-12
335	-2.0940266078668937e-12
336	-1.2497023472364816e-12
337	1.1010817272475448e-13
338	2.1885727754554908e-12
339	-2.795357205985451e-13
340	-7.479698350250195e-13
341	-2.4350843362647324e-12
342	5.650596711439633e-13
343	1.9111814481266863e-13
344	7.69575718167657e-13
345	-2.926815375688664e-13
346	-1.6042190316935339e-12
347	-8.852604974471563e-13
348	5.215384028650884e-13
349	3.658472359141091e-13
350	-1.0237747262913554e-12
351	-1.0545631893353847e-12
352	-2.116812260428004e-12
353	-1.2095216350197414e-12
354	7.91259797440325e-13
355	-3.6432557377267985e-14
356	-8.946750983155909e-13
357	-1.441030846270355e-12
358	-9.25052393399731e-13
359	8.098569982447613e-13
360	-2.1997953791570852e-13
361	-8.285276677919814e-13
362	-7.814027612758012e-13
363	-1.124655801269266e-12
364	1.0957603528681744e-12
365	7.992026692474282e-13
366	-2.7831606720934574e-13
367	-2.386959031181481e-12
368	-5.895001265801536e-13
369	8.335490280638136e-13
370	9.124974318357767e-13
371	1.9493639102103313e-13
372	-1.4136475883704533e-12
373	-1.177855630280443e-12
374	-1.9275663750536843e-12
375	1.3859365885471397e-12
376	4.80651677693179e-13
377	6.534271693144782e-13
378	-3.3194541820837683e-14
379	-1.5632954477363748e-12
380	9.401780547844706e-14
381	6.345433765076839e-14
382	-6.094516698805107e-14
383	-2.3148377944206157e-13
384	-3.386559198312797e-12
385	-5.418707902662083e-13
386	-1.5008068274002077e-13
387	1.241448040609509e-12
388	1.7967961726023386e-13
389	-1.6939898631018014e-12
390	-1.146015769920882e-12
391	4.4898313480642423e-13
392	1.5908676536464168e-12
393	9.820529498373786e-13
394	-9.457110994650143e-14
395	-1.2651969914487447e-12
396	-1.2018105092479273e-12
397	-6.226451677028998e-13
398	1.751306233991412e-13
399	-8.702466798946138e-13
400	-1.2128882996736239e-12
401	-2.305267356417288e-12
402	-6.794261057808788e-13
403	-4.748232913979162e-13
404	4.4809015345572154e-13
405	1.2776823940504833e-12
406	-2.8934813778734985e-12
407	-9.70140646737706e-13
408	-9.535987458016355e-13
409	1.0632667534083068e-12
410	5.181543326603212e-13
411	-8.717006742528455e-13
412	-1.6208810143202958e-12
413	-2.597262490478727e-13
414	2.0070703745600135e-12
415	1.7896752287550124e-12
416	-1.302763980108223e-12
417	5.79275666191427e-14
418	-9.414579452529998e-13
419	1.0916496664563062e-12
420	-1.6618906243249227e-14
421	8.444152611746751e-13
422	-2.2796483158611896e-12
423	-2.1068099204227354e-12
424	7.385902110825393e-13
425	1.239583894174499e-12
426	1.6472980172970669e-12
427	-1.4290791020385883e-12
428	-1.4283301312315101e-12
429	8.889678411310405e-14
430	1.4024540839211044e-12
431	7.476330324670162e-13
432	4.681709623645182e-13
433	-1.7963839709846492e-12
434	-8.57486666965719e-13
435	3.153748539582378e-13
436	1.4263269890845742e-12
437	-3.6904927168142157e-13
438	-1.0081837668185884e-12
439	-1.1165508555481663e-12
440	-8.337125411001113e-13
441	1.3865132928699e-12
442	6.223253688893171e-13
443	-2.2004440409397379e-13
444	-1.078141112167435e-12
445	-2.0142559034066876e-12
446	-1.560281912134617e-12
447	4.4126290608376733e-13
448	6.927701889308882e-13
449	-6.80708450030557e-13
450	-7.422458236930195e-13
451	-2.563109405795509e-13
452	6.513243079867319e-13
453	4.029537904057314e-13
454	-1.584293001594881e-13
455	-1.1724422226920977e-12
456	-3.120780373158599e-13
457	-4.4705304194751866e-14
458	1.9878093510223127e-12
459	9.112204663130067e-13
460	-1.7436667890756766e-12
461	-1.6794243392420006e-12
462	2.277039063259039e-13
463	1.1348961557692174e-12
464	8.71139392948944e-13
465	-1.1132306415709573e-13
466	-2.6884507700092744e-12
467	-1.0896166731179497e-13
468	1.204988606395231e-12
469	2.0343608750911186e-12
470	7.386624621814937e-13
471	2.1268486083785512e-14
472	-9.459535747191448e-13
473	6.959774336274051e-13
474	5.255163056746822e-13
475	1.0425231873692183e-12
476	-6.56093142419868e-14
477	-1.470453070762066e-12
478	-1.3597737152778992e-12
479	1.0791505244059997e-12
480	2.9399206362866196e-12
481	1.7848979026307795e-12
482	-8.858759157122056e-14
483	-4.624465665152776e-13
484	3.918593216721469e-14
485	1.7435831396789564e-12
486	1.0416974210532018e-12
487	6.057377157591608e-13
488	-1.6589185156339461e-12
489	-1.5165655521678996e-12
490	1.234509175633578e-12
491	1.0796136049694436e-12
492	9.715610690926862e-13
493	-1.3708710146846817e-12
494	-1.2288833786538598e-12
495	7.258550453862502e-13
496	1.5863340121211635e-12
497	1.4622291537994197e-12
498	6.357807454909395e-13
499	-1.6130122965046146e-12
500	-4.0866295851655837e-13
501	7.335062926411089e-13
502	1.172055031177114e-12
503	5.951881710564473e-13
504	3.372141982394882e-14
505	-1.9024566199480623e-12
506	-7.366901104533571e-14
507	-4.938111876594857e-13
508	1.1636632873925984e-12
509	-8.343675776094612e-13
510	-1.3024748876489157e-12
511	-1.7076492723098074e-12
512	3.4059318570814836e-13
513	1.5131196249083575e-12
514	3.2685484407542624e-13
515	-6.086999249842835e-13
516	-1.4042158755660931e-12
517	1.752713166513221e-12
518	5.195273587097728e-13
519	1.0516476182630623e-12
520	5.843588471952085e-13
521	-1.7742519661192568e-12
522	-3.199072807306451e-13
523	1.3062862805060041e-12
524	3.390017990010771e-13
525	2.306185336967989e-13
526	-1.4089339406075548e-12
527	2.328491669338271e-13
528	1.093302216815103e-12
529	1.640745231164927e-12
530	-8.42251734943878e-13
531	9.647554610530194e-14
532	-1.527354142520075e-12
533	8.01562815667328e-13
534	2.130568051893418e-12
535	9.438602423193608e-13
536	2.889394763082482e-13
537	-1.3040099877607459e-12
538	-1.7402865576834376e-12
539	3.702997303374883e-13
540	1.3632249116519144e-13
541	-7.062795842429552e-13
542	6.384723107417358e-13
543	-1.4231040240990753e-12
544	8.902364449973833e-13
545	2.1724304727109785e-12
546	1.7982577587436726e-12
547	9.395978388257764e-13
548	-1.3874958044356234e-12
549	-4.647964804130584e-13
550	1.0515636366369942e-12
551	2.092399473659637e-13
552	6.783528027722363e-13
553	-4.1504199769338683e-13
554	-1.5069946995092397e-12
555	1.3683489106863133e-12
556	1.587813702864314e-12
557	1.2293230144721601e-12
558	4.487766593809137e-13
559	-7.848664061175314e-13
560	3.4107370190787754e-13
561	-1.8957672275746026e-13
562	1.842269736585415e-12
563	-1.2350351173526292e-12
564	-1.1405403652771314e-12
565	-1.3745788301664814e-12
566	1.570422103074164e-13
567	5.173411290119077e-13
568	2.299534683008551e-12
569	-9.81433583934015e-13
570	-1.5274431094483437e-12
571	-8.55395028125393e-13
572	1.4584640836819102e-13
573	1.0363309530806682e-12
574	5.058064326101329e-13
575	-1.967317714124558e-13
576	5.35435484052582e-14
577	1.351222616879582e-12
578	1.0703929087068093e-12
579	1.0399907864910694e-12
580	1.0289342066771479e-13
581	-2.0377486727346822e-12
582	-1.2717855371162185e-12
583	6.661280331522246e-13
584	1.0728530210780596e-12
585	1.7764991951371097e-12
586	-1.0203355097615648e-12
587	-1.2389892107790666e-12
588	-9.778593111181359e-14
589	2.621193674798754e-13
590	1.3246186834950396e-12
591	-7.220314230200082e-13
592	-1.6122786093826451e-12
593	-3.1497728243383014e-13
594	9.35115619377643e-13
595	2.138214529455149e-12
596	-2.519505188191722e-13
597	2.917573848243535e-14
598	-1.501938357579602e-12
599	3.109134891140858e-13
600	4.667434441972747e-13
601	4.673054395726498e-13
602	5.765637185864493e-13
603	-1.0014459864988365e-12
604	2.1783579273964978e-13
605	1.6081816323430966e-12
606	2.0297460343400885e-12
607	1.2483891126162584e-12
608	2.02151411742565e-13
609	-1.298613542363017e-12
610	2.1389976418315074e-12
611	1.6075945064840578e-12
612	1.9048914701586638e-12
613	1.576084719456604e-12
614	-2.2060563479605292e-13
615	4.5196140042154266e-14
616	1.7477616141126923e-12
617	8.731034801101263e-13
618	1.8483731130080613e-13
619	-1.0496429179498884e-12
620	-4.4022617281932516e-13
621	-1.1252650576642441e-13
622	8.558450661670106e-13
623	8.248488807933584e-13
624	2.617603554750706e-13
625	-1.926004255884111e-12
626	8.865999771059023e-13
627	2.1358696184188715e-12
628	5.72973049134008e-13
629	3.065537065315145e-13
630	-6.778570776076813e-13
631	5.090654048351616e-13
632	3.8421518255213374e-13
633	-1.6305470990752194e-13
634	1.9772818918525445e-12
635	2.733353012615755e-13
636	-1.5864261854858717e-12
637	-8.674260410636316e-13
638	2.2565580443735747e-12
639	1.2873366670379772e-12
640	1.9745535405919538e-12
641	-1.3076840311523947e-12
642	-6.207551034240235e-13
643	1.2910962298731066e-13
644	-3.4026731717155036e-13
645	1.3156150744534626e-12
646	5.649043999207957e-13
647	-1.0918176035710327e-12
648	-7.019926532183754e-13
649	-2.494703252924289e-13
650	1.6875363833526693e-12
651	4.835270853985497e-13
652	-3.135985839242761e-13
653	-1.4393703026786939e-12
654	-1.3460481495485214e-12
655	7.160758028481395e-13
656	1.4809273652672547e-12
657	6.518433047156356e-13
658	-1.1430501120290011e-13
659	-1.0371457749163092e-12
660	-1.4439545355909987e-12
661	8.051260200514291e-13
662	1.8514281563791693e-12
663	-5.400386105961014e-13
664	-2.712567485459418e-12
665	-6.192733904892752e-13
666	8.325801054068775e-13
667	1.4416258291375681e-12
668	-2.0016745760658296e-13
669	-1.450990694202592e-12
670	-1.3739262165725028e-12
671	-1.8706357207035756e-13
672	1.6560721931434966e-12
673	5.456785869189033e-13
674	-2.835573855765823e-13
675	-3.377714753200465e-12
676	-5.819601630924517e-13
677	2.612326320370573e-13
678	2.353976468862038e-12
679	6.810885291387936e-13
680	-1.1322921310220585e-12
681	-8.207067107626482e-13
682	-1.1876219831294237e-13
683	5.684965600637175e-13
684	-5.265712566382861e-13
685	-2.5897540153720364e-12
686	-2.3407479241299745e-12
687	1.2702755630284355e-13
688	1.7816175028202036e-12
689	1.5311163952856133e-12
690	-4.7932077371241024e-14
691	-2.1268699573458867e-12
692	-7.998050012710587e-13
693	1.8392087372989493e-12
694	1.4952129329120307e-12
695	-2.246579490124554e-13
696	4.927380349310232e-13
697	-6.482325327763643e-13
698	9.12737296398727e-13
699	7.708815962442666e-13
700	5.978335939160298e-13
701	-2.7830770334515246e-13
702	-6.069553269671141e-13
703	-2.1795786640462893e-13
704	-2.500693796094442e-13
705	4.518916277127208e-13
706	-4.864833236861525e-13
707	-7.999681504514653e-13
708	-6.45140155247254e-13
709	2.1322637165813764e-13
710	2.149361897734364e-12
711	-3.3591753918690545e-13
712	-2.102621042772589e-12
713	-1.4943649585050328e-12
714	1.2950337247168907e-13
715	1.0970688320303438e-12
716	5.334597614192064e-13
717	-1.4207493517548164e-12
718	-2.016015684201463e-12
719	-6.418387031565718e-13
720	5.757296087521797e-13
721	-8.221852992175209e-14
722	5.575603289058617e-13
723	-3.743928208491168e-14
724	-1.0074480995378922e-12
725	2.2602691548968987e-13
726	-1.6596597658657245e-13
727	7.237149020804505e-13
728	-1.4024387297328765e-12
729	-1.9819881168138546e-12
730	-1.0300549751718699e-12
731	2.8127589500961073e-13
732	4.2052366144403125e-13
733	-2.054556371205706e-13
734	-3.1609149852653705e-13
735	-1.8329591941718282e-12
736	-8.430043503914354e-14
737	6.803018099584751e-13
738	7.884786637332567e-13
739	1.149701172194268e-13
740	-1.8700987138344563e-12
741	-7.155889997582484e-13
742	1.4710760352574378e-12
743	1.2503954602130304e-12
744	-6.255064828051779e-13
745	5.918651688436352e-13
746	-3.000798645823161e-13
747	1.0273240418321456e-12
748	6.193287004264411e-13
749	5.867817653532637e-13
750	-2.414450798802337e-12
751	-1.3370350601090014e-12
752	2.395321417234896e-13
753	7.693455063309524e-13
754	1.5654826418755506e-12
755	4.547983024310336e-13
756	-2.749904862280448e-12
757	-7.98131656181358e-13
758	5.133911677549257e-13
759	9.804935233394923e-13
760	7.762681434729185e-13
761	-6.160044899036669e-13
762	-3.289113954783434e-12
763	-8.369342747161209e-13
764	7.867341185199436e-13
765	2.066995943430908e-12
766	5.653298127366894e-13
767	-2.873628124869751e-12
768	-8.11977062017775e-13
769	5.619078876384727e-13
770	1.107027323389567e-12
771	-6.617514870209067e-14
772	-2.1607598796626044e-12
773	-2.162462412287361e-12
774	8.671071067840829e-14
775	6.944283663397576e-13
776	2.7165012032407364e-13
777	-6.04708368841976e-13
778	-2.1065795802308756e-12
779	1.4253658191558248e-13
780	3.2889158019861157e-13
781	-4.7329899880973944e-14
782	-5.176137523642252e-13
783	-2.6435211633293955e-12
784	-9.73392757347467e-13
785	1.6616493244061218e-13
786	3.0564910086740944e-13
787	1.0703112562840019e-12
788	8.339554473652561e-13
789	-1.0731126246127764e-12
790	-3.0856760827051567e-13
791	7.992990828371485e-13
792	1.2601923832554914e-13
793	-7.81406064391303e-13
794	-2.0326349655546847e-12
795	-1.6896577556405436e-12
796	-1.1279995987125118e-13
797	3.0757953071406625e-13
798	-8.192283926613447e-13
799	-8.355220163775416e-13
800	-8.678897411436188e-13
801	7.867856526664398e-13
802	1.4538943637417702e-13
803	4.7236302332359e-13
804	-1.4823689705543462e-12
805	-1.5456784870771256e-12
806	-1.8279080489379026e-12
807	5.925322213732866e-13
808	8.258580067149314e-13
809	-1.9337722207023143e-14
810	-6.926381136461883e-13
811	-2.2713978000144285e-12
812	1.305236876029957e-12
813	8.510723631552051e-13
814	5.531272045368026e-13
815	5.983296998545182e-13
816	-1.6211261302279315e-12
817	-2.0038437047367223e-13
818	-2.4812930438847757e-13
819	4.061901707911455e-13
820	-6.258393423284161e-13
821	-1.5646059757851166e-12
822	-1.8000200950705285e-12
823	1.7770939598977931e-12
824	1.9323568622666348e-12
825	1.1497168530509477e-12
826	-1.288946551235629e-12
827	-1.1336175528305163e-12
828	7.093684912025357e-13
829	8.640121353271279e-13
830	2.7694133011746832e-12
831	-1.5363131965575972e-13
832	-6.079508112088027e-13
833	-7.654105013398189e-13
834	8.590176456017958e-13
835	-1.2646280165973048e-13
836	1.3788774499636614e-13
837	2.465799952167578e-13
838	-2.1611641378429544e-12
839	9.159970302091946e-13
840	1.540477809052398e-12
841	9.29352491189796e-13
842	-2.4268258843575474e-13
843	-1.5879801110194674e-12
844	-1.3857954593054449e-12
845	2.1761155047646016e-12
846	9.408120337945906e-13
847	-1.3820996559226695e-13
848	-7.487349520300036e-13
849	-1.2341264289412233e-12
850	6.219714699393139e-14
851	1.4669165814452221e-12
852	7.944062725655197e-13
853	9.346673938639159e-13
854	-1.801157258462134e-12
855	3.075080922949171e-13
856	1.1814125360400547e-12
857	1.149594260520507e-12
858	-6.012732163734761e-13
859	-1.1020187462616932e-12
860	-2.6346908280708313e-12
861	1.3643422138117464e-12
862	1.1296464896839427e-12
863	8.006635818010006e-13
864	-7.625287200120113e-13
865	-1.0291500354182202e-12
866	-1.420532983992143e-12
867	1.125544119081698e-12
868	7.343030453207697e-13
869	3.58681255763249e-13
870	-1.329783254876869e-12
871	-1.1150747851443713e-13
872	1.8091577620058188e-12
873	1.808530018526105e-12
874	1.1361953143975758e-12
875	-8.017197686958576e-13
876	-1.0060735603344327e-12
877	-4.750839651605795e-13
878	-4.445993289791511e-13
879	8.829058415638208e-13
880	-3.2118292428128397e-13
881	-2.7275075352069004e-12
882	-1.7597142741439016e-12
883	2.7088920494091036e-13
884	1.4732325470544462e-12
885	3.1678348705019165e-13
886	-1.2306761822487634e-12
887	-5.594212382375365e-13
888	1.9044992134353072e-13
889	8.143561358225758e-13
890	-2.1760390930921666e-13
891	4.7881619151792804e-14
892	-1.4839125327088275e-12
893	1.2188110083182756e-12
894	8.905343422318285e-13
895	2.2647443469115233e-12
896	6.234148698912046e-13
897	-8.926617424624618e-13
898	-1.4706330447714684e-12
899	3.570661112820056e-13
900	1.7786424697750636e-12
901	1.4965099959271707e-12
902	2.302479993741488e-13
903	-1.1911143254379298e-12
904	1.987601033518957e-13
905	-6.704061306913099e-14
906	1.3543136048371658e-12
907	1.0573610838785577e-12
908	-1.4428176370597335e-12
909	-5.525422249566123e-13
910	8.063355914391309e-13
911	1.899792704243294e-12
912	6.026683676360744e-13
913	-1.9440647188219593e-12
914	-7.729785064906938e-13
915	2.117750044062462e-13
916	1.6486522236473645e-12
917	4.763687392578388e-13
918	1.116818961403246e-12
919	-1.977205716967321e-12
920	2.4156738913892697e-13
921	6.164967929414875e-13
922	4.4486766307345e-13
923	-3.212186652592925e-13
924	-7.585393096841889e-13
925	-1.0558842475306556e-12
926	-2.436374706675326e-13
927	1.897144906284622e-12
928	2.052818634819734e-12
929	2.0931590448617146e-13
930	-1.4313506130719428e-12
931	6.46819276131608e-13
932	-1.5563798288477104e-12
933	1.506198455420824e-12
934	1.2087597684381544e-12
935	1.0061253857707042e-12
936	-2.1187537346741537e-12
937	8.36320945584902e-14
938	-2.753868511677406e-13
939	7.247845476676345e-13
940	3.7737811502911065e-14
941	-1.134462574239621e-12
942	6.778588689204586e-13
943	5.372538206892332e-13
944	1.459478352832499e-12
945	-5.87519979650728e-13
946	-1.1806708609004752e-12
947	-6.965762058110335e-13
948	9.444297836720688e-13
949	1.4599857603685511e-12
950	1.6006468906294297e-12
951	-9.14650921605366e-13
952	-2.5868068022078688e-12
953	-1.1334931049031151e-12
954	1.7578688677346003e-12
955	3.6722372309906004e-13
956	4.2986058297693227e-13
957	-1.585339323130549e-12
958	-7.729324385339655e-13
959	1.2899228016460493e-12
960	1.2274324664670911e-12
961	6.028424575318051e-13
962	-1.0689050984369927e-12
963	1.6503332920144668e-12
964	3.693895784845113e-13
965	-4.90187268163183e-13
966	-2.2708421838594934e-12
967	-3.7984957267285094e-13
968	-5.825426516091914e-13
969	6.205913827855886e-13
970	3.7062273996559665e-13
971	-1.4256687886984486e-12
972	-2.0973790520234974e-12
973	8.561270841167003e-13
974	7.466420521827932e-13
975	1.2165825709620895e-12
976	-9.394310942874713e-13
977	-1.204801843557466e-12
978	-1.4079885027284652e-12
979	7.64497285716527e-13
980	9.526921144933099e-13
981	3.9046526075600736e-13
982	-1.3123914681101993e-12
983	-6.400970699600507e-13
984	1.235547577121298e-12
985	8.452776091021711e-13
986	1.1157085287693638e-13
987	-1.309996012392084e-12
988	-2.372480507493264e-12
989	-8.715716328576255e-13
990	9.10133334528578e-13
991	1.1449713604853763e-12
992	1.458152518825358e-13
993	-1.4169019589715154e-12
994	-6.816469474257932e-13
995	9.746336074977383e-13
996	7.096859839459863e-13
997	-1.024276665801478e-13
998	-2.3669346055954876e-12
999	-1.1656736492056218e-13
1000	7.279256520825613e-13
1001	1.6969420366495604e-12
1002	1.2289613411260694e-12
1003	-4.2680546096485546e-13
1004	-1.8013113752466708e-12
1005	5.683779795645751e-12
1006	8.950159385677308e-12
1007	2.7472125830424293e-12
1008	9.529050918906069e-12
1009	7.185908992122381e-12
1010	-3.758892943779554e-13
1011	5.934746468081271e-13
1012	1.000443972960864e-12
1013	6.572185598419786e-13
1014	-1.0450267721567296e-12
1015	-1.2633185915066778e-12
1016	6.590335587690292e-13
1017	6.595938277566874e-13
1018	1.6289577780519785e-12
1019	-9.48183532853645e-13
1020	-9.316580200014834e-13
1021	3.8111554077712575e-13
1022	1.4132977623832996e-12
1023	5.702564851645711e-13
1024	-7.573112966515919e-13
1025	-1.0689833639584924e-12
1026	-1.1309552893659558e-12
1027	-8.325169650226137e-14
1028	1.2455683090645632e-12
1029	-4.728171744012178e-13
1030	2.627003110991909e-13
1031	-1.1898451687014202e-12
1032	-1.5823546284354304e-13
1033	1.5601698840628082e-13
1034	1.5657658134273023e-13
1035	-1.2432718378511504e-13
1036	-2.920424100936545e-12
1037	-6.230730376120061e-13
1038	4.407537419370742e-13
1039	1.238309423611126e-12
1040	1.759161511236547e-13
1041	-1.1201473898095318e-12
1042	-1.9942123667203167e-12
1043	-1.3355345116005128e-13
1044	1.0127792265430659e-13
1045	8.838142122885476e-13
1046	-5.84455270770301e-13
1047	-1.9899703279022206e-12
1048	-1.0047477803223204e-12
1049	1.213325088943812e-13
1050	1.3718002534579635e-12
1051	2.474628404081799e-13
1052	-7.04323568505723e-13
1053	-5.007385820748052e-13
1054	5.156708784878552e-13
1055	8.919558329905164e-13
1056	2.0361330232723233e-15
1057	-1.3561648891300149e-12
1058	-2.9805601298500467e-12
1059	4.532138882866052e-15
1060	1.4584667012344112e-12
1061	5.535904811717591e-13
1062	-1.1784762985149769e-13
1063	-1.1482520254869998e-12
1064	-9.129897166256392e-13
1065	4.630675795542611e-13
1066	1.5104864077874768e-12
1067	-1.097837227251055e-12
1068	-3.2216272862011042e-12
1069	-1.2516341114591805e-12
1070	4.2067823685156913e-13
1071	1.1087195589110591e-12
1072	7.198091680953997e-13
1073	-2.978059304257725e-14
1074	-8.101178577176308e-13
1075	7.220393742717423e-13
1076	6.923647062168047e-13
1077	1.9581383392982784e-12
1078	5.529484530926182e-13
1079	-2.149279644711829e-12
1080	-9.291102950853408e-13
1081	1.711891637652429e-12
1082	1.9788092996843386e-12
1083	1.1674929514459743e-12
1084	-2.0681131405746069e-13
1085	-2.033774895434735e-12
1086	-3.920883861542374e-13
1087	4.5258003339757927e-13
1088	1.8593856264296077e-12
1089	3.293180518966938e-13
1090	-1.528712929487191e-12
1091	-1.5592581192539573e-12
1092	6.292650461678089e-13
1093	3.1612366266566352e-12
1094	6.935382988757615e-13
1095	-1.0240243848857446e-12
1096	-1.1163726109843316e-12
1097	1.712016339831033e-12
1098	1.5105046070418616e-12
1099	1.364992662417762e-13
1100	-2.3627130668378554e-12
1101	-1.2525311689591327e-12
1102	3.889757154850244e-13
1103	9.840686286238943e-13
1104	1.2974622215601428e-12
1105	-8.578902668371542e-13
1106	-1.1849802165990255e-12
1107	-4.805886494037758e-13
1108	2.3169784319005374e-12
1109	6.616248791842489e-13
1110	-1.3372500826695817e-13
1111	-2.0861559747728817e-12
1112	-1.0228437569249285e-12
1113	-5.2653869519027346e-14
1114	3.386247181243866e-13
1115	1.1838149112133424e-12
1116	-1.2756609469564232e-13
1117	-2.408043408893574e-12
1118	-1.0163583902655106e-12
1119	1.0004930874523326e-12
1120	2.1418769441557214e-12
1121	-6.225789222762253e-13
1122	-1.8090467558958788e-12
1123	-6.362205718871487e-13
1124	6.776160099039205e-13
1125	8.97134834171841e-13
1126	-3.827798360135084e-13
1127	-9.603378570967253e-13
1128	-1.5682151980854448e-12
1129	1.1045257768233524e-12
1130	2.3559448746870007e-12
1131	4.348577777621717e-13
1132	-1.1094954901133559e-13
1133	-2.7818558325558224e-12
1134	2.0371881474775102e-13
1135	2.3767453228883114e-12
1136	-3.5675954499522724e-13
1137	-1.6874802146513386e-13
1138	-2.5108009247912345e-12
1139	-1.2592010834706323e-12
1140	8.816843308422765e-13
1141	1.0080530163386286e-12
1142	6.654040232862787e-13
1143	4.0051241502999133e-13
1144	-1.6766667189774144e-12
1145	-4.0954838427544145e-13
1146	4.1943334100324547e-13
1147	1.4829659037634559e-12
1148	7.341798663884637e-13
1149	-1.4054473572130282e-12
1150	-6.853607038249706e-13
1151	5.813191105916536e-13
1152	4.882155448501047e-13
1153	6.925946865830334e-13
1154	-1.150206249625045e-12
1155	-9.461201304200599e-13
1156	-6.96805559730624e-14
1157	1.9470897912580425e-12
1158	9.949663065319824e-13
1159	5.114736247999032e-13
1160	-2.143904114247005e-12
1161	1.0605781074326912e-12
1162	1.530469762169662e-12
1163	1.1719515097699204e-12
1164	-5.612963457577488e-13
1165	-1.5135179343292457e-12
1166	-6.057359400386701e-13
1167	2.003998854176478e-12
1168	8.020168402780566e-13
1169	5.314295104127741e-14
1170	-1.2739847658766402e-12
1171	-5.407530496520759e-14
1172	6.029948780728944e-13
1173	1.963529195439796e-12
1174	7.461678790393582e-13
1175	-4.9503768814360645e-14
1176	-1.2990710517444834e-12
1177	-3.757023045566975e-13
1178	1.546794766073646e-12
1179	9.387964990345885e-13
1180	-8.571351192906028e-13
1181	-7.781005491574632e-13
1182	1.6084082046084399e-13
1183	-1.1926853254525934e-13
1184	1.4129393287930394e-12
1185	-3.989329870146307e-13
1186	-8.196385293322348e-13
1187	-1.2250797736531409e-12
1188	-3.4893488994105866e-13
1189	7.772093872154157e-13
1190	8.719000651106228e-13
1191	-5.491253222082273e-13
1192	-9.699640782610953e-13
1193	-6.250510432265684e-13
1194	5.94860893182023e-13
1195	1.8141446336007756e-12
1196	8.313192360934356e-13
1197	-1.4960015739702661e-12
1198	-1.1976689458483885e-12
1199	1.5371532041740697e-12
1200	7.569952900658741e-13
1201	7.035157396274267e-14
1202	-7.404240782565977e-13
1203	-2.5052889816663745e-12
1204	1.4169237977391649e-12
1205	1.3710328188190206e-12
1206	9.815580277569007e-13
1207	9.046977779042569e-13
1208	-2.063073008716408e-12
1209	-1.2029754286806556e-12
1210	-7.695186350901076e-14
1211	1.0332895876148098e-12
1212	-9.968141609192793e-13
1213	-1.0531108487429923e-13
1214	-4.641136656932163e-13
1215	2.089584018684506e-13
1216	7.572788128331841e-13
1217	5.702381623160888e-13
1218	-3.8319244160526295e-14
1219	4.316090104680517e-13
1220	5.267311814370109e-13
1221	1.0270904981388316e-12
1222	1.8876738174672086e-12
1223	1.6229765417108966e-12
1224	-1.1000523677042865e-13
1225	-2.343768771531842e-12
1226	-1.5539910434738605e-13
1227	2.2360575806145093e-12
1228	1.627597457967933e-12
1229	-2.7735452936469606e-13
1230	-1.573989470936631e-12
1231	-1.1977089928758589e-12
1232	1.021719363101695e-12
1233	1.3978118542222594e-12
1234	-1.0544969230888035e-12
1235	-8.662152197577489e-13
1236	-2.5567947636367073e-13
1237	7.917695309506736e-13
1238	1.3548812019031752e-12
1239	1.6892257415061508e-13
1240	1.1693560985035664e-12
1241	-3.720359997763663e-12
1242	6.190747768806016e-14
1243	3.1245204528028385e-13
1244	2.016783410799944e-12
1245	7.938996933923846e-14
1246	-2.4501940598193165e-12
1247	-4.962830721215251e-13
1248	6.764367076881212e-13
1249	1.7397824767946733e-12
1250	5.843619382163409e-13
1251	-9.151570597959036e-13
1252	-7.26441045375596e-13
1253	9.45993344368365e-13
1254	1.0253384457445201e-12
1255	6.821418618464542e-13
1256	-1.9211367009447583e-13
1257	-4.72915047926635e-13
1258	4.0317907574540017e-13
1259	1.8724721878189897e-12
1260	1.5918111114555868e-12
1261	-1.1884624015052657e-12
1262	-2.0157308555817574e-12
1263	-4.369038063977251e-13
1264	2.3552691694589197e-13
1265	8.457931315935548e-13
1266	-8.095742106876886e-13
1267	-1.4026296754661533e-12
1268	-8.080399765717743e-13
1269	5.052560317991378e-15
1270	1.2712656168368651e-12
1271	4.590688165417879e-13
1272	-1.3052647124688704e-12
1273	-8.984942221636709e-13
1274	-1.1657377323561642e-13
1275	1.493644277934519e-12
1276	2.9006695370076903e-12
1277	1.8077033327521844e-12
1278	-6.446131080167366e-13
1279	1.0609794437657068e-13
1280	-2.997489970817654e-13
1281	3.1538366316725274e-12
1282	5.453127268374656e-13
1283	3.586693979917446e-13
1284	1.0624126287943453e-12
1285	-7.809555677958863e-13
1286	-2.4996373091065413e-12
1287	4.860001417706978e-13
1288	8.616672677586827e-13
1289	1.5026159478072032e-12
1290	-8.404744487657057e-13
1291	-2.8086548092387157e-12
1292	-1.2768846137529076e-12
1293	1.0674682704996987e-12
1294	7.242249350233356e-13
1295	-6.189141057975685e-13
1296	-9.931872200743706e-13
1297	-1.101968944033269e-12
1298	-3.827438291041239e-13
1299	8.361505358043493e-13
1300	-1.1614307571681754e-13
1301	2.5440951414947856e-14
1302	-2.255161068804466e-12
1303	1.151126348052277e-12
1304	-1.7678492955309208e-13
1305	1.1208718465373e-12
1306	1.0534849262403219e-13
1307	-1.6440934740736293e-12
1308	-5.809388370538094e-13
1309	1.8492916503747308e-13
1310	5.450694838643925e-13
1311	6.861714579420936e-13
1312	6.712269497949626e-13
1313	-1.0163662621746344e-12
1314	3.441112040225459e-13
1315	1.562512901325147e-12
1316	3.444804536298822e-13
1317	-5.928968525452685e-13
1318	-9.671814754087871e-13
1319	-4.5230583432870195e-14
1320	1.3302765762956321e-12
1321	4.717801831820073e-13
1322	6.437607803434084e-13
1323	-1.590433472549001e-12
1324	-1.2310249254971757e-12
1325	-1.0276386575086487e-12
1326	8.794892525603812e-13
1327	1.0045334238684593e-12
1328	-7.76416246366981e-13
1329	-1.3382964770452493e-12
1330	-5.56790938637994e-13
1331	4.744881557214052e-13
1332	2.5997921288325344e-12
1333	4.123793429942426e-13
1334	-1.9646384130552958e-13
1335	-1.4622062962252707e-12
1336	-5.862472872331182e-13
1337	6.011849878198419e-13
1338	1.6015866292634281e-12
1339	9.29567722000965e-13
1340	-2.1638566287984502e-12
1341	-4.4509887679899944e-13
1342	1.0865344926404909e-12
1343	1.0708922976866446e-12
1344	-3.9767221994137003e-13
1345	-1.3660063146411445e-12
1346	-9.2818348517609e-13
1347	1.6342976998109871e-12
1348	1.1658870873833065e-12
1349	1.5877484505743044e-12
1350	-9.74596326557446e-13
1351	-1.8650001061862236e-12
1352	-1.3650769129975882e-12
1353	-7.242483664714102e-13
1354	1.7287540238411593e-12
1355	5.257967897959991e-13
1356	-3.1149549444358373e-12
1357	-8.804402795093048e-13
1358	5.416937994643756e-13
1359	1.0569892311748745e-12
1360	-5.521856411910295e-13
1361	-2.2394441539053143e-13
1362	-2.3335074491966747e-12
1363	4.1160307480716083e-14
1364	5.411517856590031e-13
1365	1.5569397443533613e-12
1366	-4.4288641493391503e-13
1367	-1.7090469905002351e-12
1368	-1.8024634290034337e-12
1369	1.8239503995609924e-13
1370	1.9753558666838406e-13
1371	1.6031844362149327e-12
1372	-1.9901810704015767e-12
1373	-8.809270366489203e-13
1374	-1.741000899059059e-12
1375	7.59636983483581e-13
1376	4.782089790610954e-13
1377	-3.8127804284706456e-13
1378	-1.2724181674720442e-12
1379	-6.629078113140254e-13
1380	5.083930535226954e-13
1381	1.2893611743961743e-12
1382	-1.2264449986115804e-12
1383	-1.898173569300578e-12
1384	3.35973517826152e-13
1385	3.3557260761039025e-13
1386	8.040579730633882e-13
1387	-8.211719571399368e-13
1388	-6.650989078629631e-13
1389	-2.556095754930816e-12
1390	3.3437602753938366e-13
1391	1.100086048867518e-12
1392	-1.0406540991751038e-13
1393	-6.043047556498585e-13
1394	-9.79552978046486e-13
1395	-5.581655048123802e-13
1396	1.2231811491344131e-12
1397	3.550565965650432e-12
1398	-1.687616880275998e-13
1399	-4.806278450522177e-13
1400	-2.1222046148880387e-12
1401	-3.728849284528877e-13
1402	8.769186723958467e-13
1403	8.92324391665487e-13
1404	-1.1549207685005496e-12
1405	-2.3744547735110856e-12
1406	-4.0611097433048285e-13
1407	1.3432849161275888e-12
1408	6.871793094900153e-13
1409	-7.355129420846635e-13
1410	-1.313891858086092e-12
1411	-1.7206308503811257e-12
1412	2.8737895500706696e-14
1413	1.122114007950158e-12
1414	2.618130691324636e-13
1415	-2.3840167963627264e-13
1416	-4.732159460419533e-13
1417	1.354512281017941e-13
1418	1.5725703591719853e-12
1419	5.256155596091562e-13
1420	-1.2876923391915301e-12
1421	-2.19420323506351e-12
1422	-7.306209154260138e-15
1423	5.227117527630838e-13
1424	4.285178711932327e-13
1425	8.03371996683141e-13
1426	-5.257336933152672e-13
1427	-1.6669452425158653e-12
1428	7.077290193796245e-13
1429	-4.1827273950261755e-13
1430	2.1439665065957385e-12
1431	-9.819479418515855e-13
1432	-2.6699021547087828e-12
1433	-7.332962027583193e-13
1434	8.289347550898613e-13
1435	9.685217756895647e-13
1436	2.805257341548442e-13
1437	-1.5952232320375985e-12
1438	-1.705220718916099e-12
1439	9.968934308552648e-13
1440	8.718942184408793e-13
1441	1.5113660603968977e-12
1442	7.300631325454515e-13
1443	-8.335294922418299e-13
1444	-3.3434212021317727e-13
1445	6.027968169490507e-13
1446	-6.17206653111183e-13
1447	2.070093729211707e-12
1448	-1.853012923633642e-12
1449	1.5529169214062993e-12
1450	1.5362910066291336e-12
1451	9.104999372856e-13
1452	-2.1542815099478098e-13
1453	-1.935071137987617e-12
1454	-7.637561605553119e-13
1455	5.640003566858875e-13
1456	3.145833780082818e-14
1457	1.2497014571555092e-12
1458	-1.0797350591613678e-12
1459	-1.0645914883240808e-12
1460	7.938392808255796e-13
1461	6.053983287373285e-13
1462	1.2923050687810782e-12
1463	5.883630932970646e-13
1464	3.529103387081338e-13
1465	-3.193883336103639e-13
1466	-7.582645309863754e-13
1467	9.444801922880111e-13
1468	2.2250688392691653e-12
1469	-6.036450543907237e-13
1470	-1.839112068404017e-12
1471	8.185303887379214e-14
1472	1.8465812027284644e-12
1473	7.516940266132255e-13
1474	4.3878536136578366e-13
1475	-9.220503099419608e-13
1476	-9.6958075867141e-13
1477	1.6990413103771395e-13
1478	2.1226963510387972e-12
1479	2.4652032327273e-13
1480	-1.0512020886630775e-12
1481	4.174139334197093e-14
1482	2.1207886011983887e-13
1483	1.1957605019461508e-12
1484	2.1169519925767484e-12
1485	-8.995582080528392e-13
1486	-1.4634726100644926e-12
1487	-1.0107009994970749e-12
1488	1.3630653761164421e-12
1489	7.213690405524055e-13
1490	2.362618932459648e-13
1491	-1.452394130450581e-12
1492	-1.2188648169279676e-12
1493	2.3280140736354765e-13
1494	6.547277518447964e-13
1495	1.8408817157952597e-12
1496	-1.4724238094491144e-12
1497	-1.973626135724572e-12
1498	1.9473361540190806e-12
1499	-7.095237684705131e-13
1500	1.6487501575076378e-12
1501	6.94371835472503e-13
1502	-1.9471913107332657e-12
1503	-9.324209378539856e-13
1504	4.2549635489209323e-13
1505	6.438768279784093e-13
1506	3.2991099571132614e-13
1507	-4.836014315395995e-13
1508	-3.4222497302232693e-12
1509	-4.2283127519524255e-13
1510	8.886319507712215e-13
1511	1.012485439420709e-12
1512	1.2613702063850605e-12
1513	-8.327250879846053e-13
1514	-2.1154696591675606e-12
1515	7.275005675745461e-13
1516	8.514898730462967e-13
1517	7.563937063181783e-13
1518	7.870093674437224e-13
1519	-2.14323308048934e-13
1520	2.8462057096821384e-13
1521	-1.216330012579373e-12
1522	9.855378292823252e-13
1523	-3.2784186506753127e-13
1524	-1.8911843838635058e-12
1525	-2.4862982196041504e-12
1526	1.8492683146889922e-13
1527	7.306397062417704e-13
1528	8.074577116669021e-13
1529	-2.099268598188816e-12
1530	-1.2255979657974763e-12
1531	7.39124835885907e-15
1532	5.847456267049741e-13
1533	1.3180589668047969e-12
1534	1.879538453391918e-12
1535	-1.699753345522852e-12
1536	-3.8805138637858355e-13
1537	1.032980945486399e-12
1538	5.157962468521433e-13
1539	-3.4476378767481905e-13
1540	-1.3142429344793807e-12
1541	2.3132642286559083e-13
1542	1.685291204564029e-13
1543	1.0727508719559026e-12
1544	7.754427536915315e-13
1545	6.0221580481653e-13
1546	-1.797787846739875e-13
1547	-1.6968540244760945e-12
1548	8.179460661043328e-13
1549	5.196942603464185e-13
1550	2.214203231973653e-13
1551	-6.539934401790547e-13
1552	2.6661428692490294e-13
1553	9.529559339678011e-13
1554	9.051745168871746e-13
1555	-4.864576440665028e-14
1556	-7.2191461134043e-13
1557	-4.886599508652536e-13
1558	8.386724128841651e-13
1559	5.6014744515756386e-14
1560	1.2583626385076104e-12
1561	-7.111118489862809e-13
1562	-2.1656523404467795e-12
1563	-1.8858376891274838e-12
1564	8.634955138046273e-13
1565	2.1593133007822995e-12
1566	1.270580702612238e-13
1567	3.259878349612614e-14
1568	-1.609425366392832e-12
1569	-8.447423450611481e-13
1570	6.38218609527571e-13
1571	1.6998108213369238e-12
1572	2.927540950949465e-13
1573	-2.0834656845016594e-12
1574	-3.967330521464798e-13
1575	6.019716243803899e-13
1576	1.6944052408718902e-12
1577	-2.126317042756213e-13
1578	-6.356459143324608e-13
1579	-1.496173971174534e-12
1580	7.21814008677613e-13
1581	1.736342865126995e-12
1582	7.196396769448694e-13
1583	2.813596341300029e-13
1584	-1.0325677631262862e-12
1585	9.356305387971069e-13
1586	7.312645655714958e-13
1587	1.6680203265219535e-12
1588	-2.5512007036522854e-13
1589	-8.344094148978875e-13
1590	-1.070134228460654e-12
1591	7.108429610753623e-13
1592	3.1914617723417053e-13
1593	1.6775863152736608e-12
1594	-1.0582171827849682e-12
1595	-2.934759804319325e-13
1596	6.116782879923517e-13
1597	3.3075336426971284e-14
1598	1.1568021413955991e-12
1599	-1.1723237596232009e-12
1600	1.3926952366892887e-13
1601	-1.4243037838338871e-12
1602	5.275590710178096e-13
1603	1.1206623183702883e-12
1604	1.6508988909391968e-12
1605	1.0091582191108694e-12
1606	-1.553758178427663e-12
1607	5.380804414107301e-13
1608	1.315135366069476e-13
1609	2.255437546192738e-12
1610	8.012165167464162e-13
1611	-9.498282062249816e-13
1612	-1.4193242907664778e-12
1613	-7.66348600648936e-14
1614	1.5787568385204802e-12
1615	1.8434129160429977e-12
1616	-1.4160048682503435e-13
1617	-1.5959208795659542e-12
1618	-8.47198994317485e-13
1619	1.2081787054574536e-13
1620	-1.9201936955504148e-13
1621	-1.896465842617387e-12
1622	-3.817731003101738e-13
1623	-6.483030220623223e-13
1624	-3.5239525865643267e-13
1625	3.9677540840601257e-13
1626	1.3180504842506676e-12
1627	-6.985643820106407e-13
1628	-9.02593049226863e-13
1629	1.2725975027512668e-13
1630	1.2050116067434664e-12
1631	8.599699496062261e-13
1632	-1.246942995919035e-13
1633	-1.4544645141199803e-12
1634	2.638543434907393e-13
1635	1.3792902122327088e-13
1636	7.305664576097944e-13
1637	5.584035420307192e-13
1638	4.4804649947630005e-13
1639	-1.4658214155987271e-13
1640	7.592216902570764e-13
1641	1.1170832081919393e-12
1642	1.4449092445547933e-12
1643	-1.185890232500922e-13
1644	-5.0996698007626e-13
1645	-6.983319358572147e-13
1646	3.3185338467667705e-13
1647	1.1437651232660389e-12
1648	-6.694849955046556e-13
1649	-1.7169572270189528e-12
1650	-2.8742190590337636e-12
1651	-1.4687430735072102e-12
1652	1.3429048053124142e-12
1653	4.987195809661919e-13
1654	-2.2097382699407498e-13
1655	-1.3779043840986738e-12
1656	-6.129422950565769e-13
1657	3.2368685115699546e-13
1658	7.916122125390497e-13
1659	2.5242266659947942e-14
1660	3.2184213158212795e-13
1661	-1.069730118531287e-12
1662	5.69977775172188e-13
1663	4.2868741664359324e-13
1664	1.2095078626876292e-12
1665	-1.0880170759657895e-12
1666	-1.182477600039026e-12
1667	2.857146380417434e-13
1668	3.9399275639508113e-13
1669	6.590899701990435e-13
1670	-9.196531487613393e-13
1671	-2.48269682343293e-12
1672	-7.689654594467902e-14
1673	-9.321569246208061e-14
1674	9.527586637137822e-13
1675	-2.1973551694223844e-13
1676	-1.7983679434955793e-12
1677	-9.083753851227827e-13
1678	4.4115689436611116e-14
1679	1.700131476799422e-12
1680	6.21284455175737e-13
1681	-1.7231177332690135e-12
1682	-1.7236232703298887e-12
1683	-1.3335680102985343e-12
1684	1.4314094996204303e-12
1685	1.0714446173421981e-12
1686	6.648494263767093e-13
1687	-2.7422254266655818e-12
1688	-1.2269688741992303e-12
1689	1.256969917697574e-12
1690	1.8659365729098277e-12
1691	-8.762633265025139e-14
1692	-6.039951689664395e-13
1693	-1.854533972567772e-12
1694	1.3322150718788118e-12
1695	8.94976791927685e-13
1696	3.9410034117097455e-13
1697	-8.094917131183807e-13
1698	-2.4975706945592076e-12
1699	-2.7630169444926076e-12
1700	-1.8598795783332015e-13
1701	1.532103028143469e-12
1702	-1.8698067466910278e-13
1703	-1.3903063689424557e-12
1704	-6.097204490140284e-13
1705	3.065759457350658e-14
1706	3.742499240215547e-13
1707	9.519152862868023e-13
1708	1.2481047801164556e-12
1709	-3.126867708604813e-12
1710	-1.1428965095209623e-12
1711	1.6377352332890032e-12
1712	-8.133457338073926e-14
1713	-2.383640229269405e-13
1714	-9.105332418350949e-13
1715	-9.82571807887404e-14
1716	1.1980839538141722e-12
1717	1.2603416536841356e-12
1718	1.0106150578322771e-12
1719	-7.240078241595516e-13
1720	-9.43131576975184e-13
1721	-6.159102216081302e-13
1722	8.997822520039534e-13
1723	5.706233547779347e-13
1724	-3.982436359185577e-13
1725	-1.5074887109959649e-12
1726	-7.893009941835729e-13
1727	1.1947669773696584e-12
1728	1.366560861909216e-12
1729	-8.736052370372442e-15
1730	-1.1495621409439522e-12
1731	-2.4154040814615928e-12
1732	5.6835632791401e-13
1733	1.0680261298665843e-12
1734	7.864958036881442e-13
1735	-1.6193469313179443e-12
1736	-2.6823595044957388e-12
1737	8.639392941636851e-13
1738	1.6138219316518989e-12
1739	9.41545593759193e-13
1740	-8.96024231191033e-14
1741	-2.7928886851580246e-12
1742	-8.086625515536441e-13
1743	8.002229085917256e-13
1744	8.784313439010846e-13
1745	2.37027583231177e-13
1746	-9.974679598804772e-13
1747	-2.83528337078341e-14
1748	-2.630045313621831e-13
1749	9.089278333923909e-13
1750	1.3456633568720546e-12
1751	-1.6073949928819704e-12
1752	-2.967130235752292e-12
1753	-2.9502321740404924e-13
1754	9.85778519774472e-13
1755	6.420241228374559e-13
1756	-1.0150184833217013e-12
1757	-4.988670193653807e-13
1758	-8.587371400153036e-13
1759	-3.5908088373720934e-13
1760	-6.164321515089007e-14
1761	2.141035572810399e-12
1762	-4.531747336268626e-13
1763	-2.765444990876607e-12
1764	1.1407752836864365e-12
1765	-3.279629031681266e-13
1766	3.592101579404788e-13
1767	-1.6726729487652028e-12
1768	-1.547148190105938e-12
1769	-1.1093708641689013e-12
1770	1.8277572148201664e-12
1771	2.1715202929035022e-12
1772	-3.600541577229458e-13
1773	-1.6728457554064045e-12
1774	-1.4852321671972951e-12
1775	-3.13466066699493e-13
1776	1.5145691645766276e-12
1777	2.0274857262624943e-13
1778	-7.04389709897871e-13
1779	-9.542436435717027e-13
1780	-4.0710117356787695e-13
1781	1.983518437367819e-12
1782	8.739863259623058e-13
1783	9.048251137772956e-13
1784	-7.822224246032979e-13
1785	-5.479927339718606e-13
1786	-1.260398983529708e-13
1787	3.8936712245172183e-13
1788	6.239728984795801e-13
1789	-1.6857086170802268e-15
1790	-2.3139623141516088e-12
1791	1.1700721060044755e-12
1792	2.9986721355315676e-12
1793	1.45386117682643e-14
1794	1.0300099105366342e-12
1795	-1.261707955574263e-13
1796	-1.8862167713280424e-13
1797	9.20784505543206e-13
1798	1.920559337487014e-12
1799	8.581455857445404e-13
1800	-5.793033117097946e-13
1801	-7.197139843004996e-13
1802	6.395248912079127e-13
1803	1.530378930078889e-12
1804	-4.7757196652094907e-14
1805	-1.3446941337914548e-12
1806	-1.7978477956411665e-12
1807	5.14808852609542e-13
1808	6.549574181356259e-13
1809	1.3589115186556006e-12
1810	3.4314004961132903e-13
1811	-2.2814546834155267e-12
1812	-8.286338088762167e-13
1813	7.965926085872825e-13
1814	1.7499137679324848e-12
1815	-2.3451976741879554e-13
1816	-1.671936148766952e-12
1817	-2.078583679308349e-12
1818	-9.532076043157251e-13
1819	7.343132423872942e-13
1820	5.702803445678464e-16
1821	1.5819947793178454e-14
1822	-8.431740814443184e-13
1823	2.1934793661130014e-13
1824	6.568322597736877e-13
1825	1.6408436453977458e-12
1826	3.186626100036659e-14
1827	-3.1138550153699223e-13
1828	-9.677654999690068e-13
1829	1.2602330167004432e-13
1830	2.173161323642305e-12
1831	-1.3758517070571615e-14
1832	-1.264123737559255e-12
1833	-1.3108821936391413e-12
1834	5.020776526232988e-13
1835	9.552836803837127e-13
1836	1.2682449049504682e-12
1837	2.2094056546413224e-13
1838	-1.7475640685950927e-12
1839	-5.440391395130019e-13
1840	1.6432260766386373e-12
1841	5.495662303500522e-13
1842	1.050371154762355e-12
1843	-7.312277041768515e-13
1844	-1.0430404287786291e-12
1845	2.0669588275261777e-13
1846	2.2850955975574507e-12
1847	1.0666369250019361e-12
1848	1.9146565700469074e-13
1849	-1.9334770928403438e-12
1850	2.7023439039203936e-13
1851	2.3642985389840306e-12
1852	2.67644836527513e-12
1853	5.517068970123437e-13
1854	-2.072889373831658e-12
1855	-6.975756540470517e-13
1856	-1.6625234203335018e-13
1857	2.3336291628454004e-12
1858	6.937584234062479e-13
1859	-7.595035817812325e-13
1860	-1.4314849658249259e-12
1861	4.123711475690814e-13
1862	9.597680513081095e-13
1863	1.7253556387088289e-12
1864	4.4471760370349114e-13
1865	-1.5862939150130607e-12
1866	2.575886369897414e-13
1867	8.981491024509289e-13
1868	1.242239001904747e-12
1869	9.609817633345009e-13
1870	-6.010154799617835e-13
1871	2.1184686964039547e-13
1872	1.3995168541104158e-12
1873	1.5249494063433677e-12
1874	5.558951961869411e-13
1875	-6.311553249875592e-13
1876	-1.553096651717771e-12
1877	2.5996653029522594e-13
1878	9.011098745403621e-13
1879	2.619854975325986e-12
1880	1.1989986537952582e-13
1881	-9.424636621023964e-13
1882	2.454496528441306e-13
1883	7.357250964649012e-14
1884	9.64373888790603e-13
1885	1.496555349489762e-12
1886	-1.0971580350030804e-12
1887	-1.4722062392204178e-12
1888	1.574568474037214e-12
1889	2.122238570876746e-12
1890	1.981236546816814e-12
1891	5.447003457508747e-13
1892	-2.1273909989601835e-12
1893	1.0605221823114034e-12
1894	1.3577814691948888e-12
1895	1.2644020021745953e-12
1896	5.610978680587855e-13
1897	-1.6570844267791122e-12
1898	-1.5790057131609239e-12
1899	-5.939086394962868e-13
1900	6.249281352834714e-13
1901	2.172298469020021e-12
1902	2.3455638529452737e-13
1903	-1.1871653110952125e-12
1904	6.725385236518267e-13
1905	1.5164944438689105e-12
1906	1.5794199083010455e-12
1907	-1.7016050759439549e-12
1908	-3.268338381062801e-13
1909	1.455154445688649e-12
1910	2.221060811134573e-12
1911	2.3462043498508344e-12
1912	-1.0440207316076244e-12
1913	-1.1534778601751423e-12
1914	-1.5905068279345174e-12
1915	1.6130213768557263e-12
1916	1.7850089336350447e-12
1917	-2.458052920202608e-13
1918	2.2342006646530505e-13
1919	-3.7039059750656294e-13
1920	7.70413797940636e-13
1921	1.4111736057951438e-12
1922	1.0992215963705249e-12
1923	1.5522618889338348e-12
1924	-1.1656447428849032e-12
1925	-1.1969594635517378e-12
1926	3.3502151023761973e-12
1927	6.006406845626883e-13
1928	7.729514744413941e-13
1929	-2.3677507468881977e-12
1930	3.514495612545748e-13
1931	-4.139284477819648e-13
1932	1.0396876157167008e-12
1933	8.365013066854372e-13
1934	1.0283811218824148e-13
1935	-1.8033625677751295e-12
1936	-8.49005742301183e-14
1937	6.339749862875306e-13
1938	4.1590234129872883e-13
1939	2.555134831837372e-14
1940	-2.2709511313101016e-12
1941	1.9784401278171375e-13
1942	2.026469816994842e-12
1943	4.79657548459737e-13
1944	-1.2991427631448556e-13
1945	-9.260257375879823e-13
1946	-1.1600077410923637e-12
1947	7.776779515803996e-13
1948	4.810675864224235e-13
1949	6.064197359296639e-13
1950	-2.838121873619483e-13
1951	-2.3773976148753515e-12
1952	1.2273250520622878e-13
1953	6.072344769287564e-13
1954	1.2013042873559431e-12
1955	6.545725802997942e-13
1956	-1.0477311107773954e-12
1957	1.0933478114705135e-12
1958	2.421389392375392e-12
1959	3.546461511373662e-12
1960	5.466000329120845e-13
1961	-1.4683811616503592e-12
1962	-1.827827212426603e-12
1963	-7.784188035680577e-14
1964	6.723897447651931e-13
1965	3.760454713755147e-13
1966	6.887938353769684e-13
1967	-2.169941500046738e-12
1968	-2.326970566660756e-13
1969	2.522671473116364e-13
1970	1.423907237672933e-12
1971	3.7711892835699427e-13
1972	-2.7854373639936297e-13
1973	-9.501840893546607e-13
1974	1.0971971404583947e-12
1975	5.81646720469725e-13
1976	4.56936244269908e-13
1977	1.6006205448817659e-13
1978	-2.9331894220944223e-12
1979	-3.8623428953587497e-13
1980	1.910988236947153e-12
1981	1.6297105791825793e-12
1982	1.6302820875280355e-12
1983	-6.352384100607441e-13
1984	-1.572566468987822e-12
1985	2.7216952746704575e-13
1986	-1.0093280434615522e-12
1987	-8.52924669172094e-13
1988	-1.1652524282652142e-12
1989	-5.558281419485727e-13
1990	2.25879947700094e-13
1991	1.2574900732201466e-12
1992	5.38237900462387e-13
1993	4.928507693843224e-13
1994	-2.569758115828798e-12
1995	-4.759178839086248e-13
1996	1.633446981105986e-12
1997	1.274616668203284e-12
1998	1.0245219828745612e-12
[truncated: 214,676 more rows]
