# Supplementary material for: Missense variant analysis in the TRPV1 ARD reveals the unexpected functional significance of a methionine
Source: PLoS One. 2025 Sep 2;20(9):e0331224. doi: 10.1371/journal.pone.0331224 (PMC12404443; doi:10.1371/journal.pone.0331224)
Supplement: S1 Data — (ZIP) [file pone.0331224.s007.zip › Supplemental_Data/Figure3_PanelD/SingleChannel_M308H/M308H20240426_exp3_6_baselineSubtracted.csv]

x	y
0	5.915551630147156e-12
1	4.993843644374204e-12
2	5.212470376321701e-12
3	5.290929972841225e-12
4	5.8845108412149635e-12
5	6.244362581743496e-12
6	7.947620171451007e-12
7	7.853869520653076e-12
8	8.963364516835685e-12
9	6.838449019970917e-12
10	1.619672761053075e-12
11	4.6202430594745815e-12
12	6.5420778063471764e-12
13	5.776495508113025e-12
14	8.135953700932904e-12
15	7.276754588546402e-12
16	7.214163453621198e-12
17	7.854916589791772e-12
18	7.198915589591112e-12
19	5.558435674467496e-12
20	3.3242112606848074e-12
21	8.105424651139627e-12
22	6.371406320131937e-12
23	6.4499857385310205e-12
24	6.63703636316726e-12
25	4.933913039084539e-12
26	3.793566870138434e-12
27	5.543602363188134e-12
28	5.372197459767518e-12
29	8.028372858619567e-12
30	6.934955651318567e-12
31	8.419157299960596e-12
32	5.07598569327314e-12
33	4.934679840695977e-12
34	3.81027813894919e-12
35	5.3266963326878645e-12
36	7.654381248204879e-12
37	6.451500903080118e-12
38	7.92034662186386e-12
39	6.092072311728894e-12
40	7.435939672015499e-12
41	4.858087409684752e-12
42	1.53019617766669e-12
43	3.4830676128068487e-12
44	6.124395040711052e-12
45	6.1241100355249385e-12
46	5.889755007824785e-12
47	5.295888835540281e-12
48	6.608643254305503e-12
49	6.0776207341883325e-12
50	6.015146145401054e-12
51	3.70227764416475e-12
52	5.203311522992005e-12
53	4.484059798607794e-12
54	3.953377902083305e-12
55	1.7499612940013192e-12
56	7.816168080350659e-13
57	2.2036171764391523e-12
58	-7.182134501788936e-13
59	-6.08608418815579e-13
60	1.5005392367342096e-12
61	1.906981702025803e-12
62	3.2667990735109845e-12
63	4.858592192164053e-13
64	5.640555046495581e-13
65	-9.983642025090842e-13
66	3.924975973467564e-13
67	-5.765111103320394e-13
68	1.8917244584321173e-13
69	5.484593998058863e-13
70	2.517825229917627e-12
71	-1.2164384788039273e-12
72	2.677448565653202e-13
73	-1.7790107316916425e-12
74	3.049494265783269e-12
75	1.705444669778846e-12
76	1.533970718523119e-12
77	7.456012090214135e-12
78	5.4872880722219796e-12
79	3.4405182014756015e-12
80	6.628332399582379e-12
81	4.269088529662095e-12
82	4.784823177954132e-12
83	6.48806752667567e-12
84	5.331960767187996e-12
85	8.425523554918687e-12
86	4.425973710735628e-12
87	6.660314760162803e-12
88	4.128855847175888e-12
89	3.972903100556571e-12
90	1.2702274676154223e-12
91	5.363405445987052e-12
92	6.473089378315617e-12
93	3.833460651945104e-12
94	4.754840899159498e-12
95	2.708159718895901e-12
96	4.5361213482366366e-12
97	3.349021392339544e-12
98	3.3020221169190853e-12
99	6.286018892618448e-12
100	5.020989958468105e-12
101	4.817721846220948e-12
102	5.052681069474254e-12
103	1.9591773077152055e-12
104	3.818670415780085e-12
105	3.412571175773777e-12
106	5.178045487706358e-12
107	6.537865958780318e-12
108	7.19429210143683e-12
109	4.428336430771186e-12
110	5.1165337794423605e-12
111	5.303905472582738e-12
112	2.7569839700365537e-12
113	5.7887124315848335e-12
114	4.788517643352713e-12
115	4.3353359836230304e-12
116	4.804050374783956e-12
117	6.4136068886773805e-12
118	4.773472092776181e-12
119	2.8513569048769453e-12
120	1.7111226274877513e-12
121	3.1799318907314825e-12
122	3.7424152142781194e-12
123	5.571183398091546e-12
124	6.2581491966108454e-12
125	5.133406468266697e-12
126	4.212437821037485e-12
127	4.539862135141892e-12
128	2.3996708474941768e-12
129	6.1026641752004864e-12
130	4.8214733844975375e-12
131	6.665683535524336e-12
132	3.2748895050619654e-12
133	5.556558689036703e-12
134	2.290150258809356e-12
135	4.63453860262634e-12
136	4.431826162242506e-12
137	5.384618235948212e-12
138	8.213280894997235e-12
139	5.869765969093666e-12
140	5.8852970311887814e-12
141	4.7292202860336645e-12
142	4.416873423734899e-12
143	2.869828509875303e-12
144	3.4321580795608444e-12
145	4.401703365560621e-12
146	5.463886743117578e-12
147	6.886148765963097e-12
148	5.620619499390156e-12
149	4.385986505836044e-12
150	5.293199862264837e-12
151	3.855015799333218e-12
152	5.2773345775894755e-12
153	4.668127276065386e-12
154	5.777504679136829e-12
155	6.496061346118895e-12
156	5.9493180299405576e-12
157	7.480896833926805e-12
158	3.6057463855008167e-12
159	3.606220593297175e-12
160	4.043327807989264e-12
161	3.340597771444265e-12
162	5.137440980112056e-12
163	5.903594964726926e-12
164	4.95061559495895e-12
165	4.263105610826018e-12
166	1.3723888786224058e-12
167	2.2323310329776673e-12
168	5.5603944530710765e-12
169	4.138469958965426e-12
170	4.873147588651523e-12
171	5.841713857027753e-12
172	6.39046707427461e-13
173	5.138996801867643e-12
174	5.108042862791466e-12
175	3.0611163504241806e-12
176	3.5809391098621786e-13
177	1.0799212151850125e-13
178	2.327241017389344e-12
179	1.639597783519667e-12
180	2.63948160145663e-12
181	1.1401532969167594e-12
182	2.650182804676649e-13
183	-1.9379904236971907e-12
184	3.747059332828448e-13
185	-1.5627942263718286e-12
186	1.8277847173862363e-12
187	1.2186118646154874e-12
188	1.2658624882019272e-12
189	7.801373989893093e-14
190	1.890811975389576e-12
191	-2.202304654134001e-12
192	1.3442667182088492e-12
193	5.57871189248365e-12
194	3.172708805278314e-12
195	5.9229612159204834e-12
196	5.078964288106636e-12
197	3.6101449223699613e-12
198	3.2039588506535375e-12
199	2.704180786719075e-12
200	4.37622145276627e-12
201	4.829317130321391e-12
202	4.314492825319791e-12
203	5.157879088251656e-12
204	5.548662718125464e-12
205	1.4862647015019177e-12
206	1.8301181406670024e-12
207	2.2206826588851724e-12
208	3.705439522263079e-12
209	5.54956619651684e-12
210	4.252686317351238e-12
211	5.190176352073054e-12
212	4.596602166115372e-12
213	3.909191757649076e-12
214	3.299825098767143e-12
215	8.004135527311075e-13
216	3.706486109421004e-12
217	4.7223378699685615e-12
218	3.1755402561380127e-12
219	6.316037931057142e-12
220	4.3787991055876294e-12
221	4.722913702748258e-12
222	5.0507495914490085e-12
223	4.6755999260673634e-12
224	2.957143187928828e-12
225	6.6447944455937205e-12
226	3.238385198885286e-12
227	6.1142762496501845e-12
228	4.145416170469298e-12
229	5.1456678529999125e-12
230	2.473674583375524e-12
231	4.317286556947856e-12
232	3.3489603251991584e-12
233	5.520594832018484e-12
234	5.161450383024119e-12
235	3.911390235090246e-12
236	2.208858679894144e-12
237	4.1460601351079e-12
238	4.302714893294592e-12
239	6.333953486827302e-12
240	4.990104906935517e-12
241	5.5215285487339154e-12
242	6.86567693997458e-12
243	6.724563131660292e-12
244	4.084492127468936e-12
245	1.3188023255263293e-12
246	2.741275523474311e-12
247	5.147260806805968e-12
248	3.8198300822247545e-12
249	5.147460895286281e-12
250	3.631893126522331e-12
251	4.11650994854279e-12
252	4.960549471545832e-12
253	3.913533964730848e-12
254	3.319940428485213e-12
255	3.3204690756825134e-12
256	5.116922089568533e-12
257	5.429844525224247e-12
258	4.929796437586942e-12
259	5.195539275905302e-12
260	4.180493841804105e-12
261	4.180243015297137e-12
262	2.8676499215332176e-12
263	2.6495062322736394e-12
264	5.087341944036214e-12
265	6.227394444237074e-12
266	2.5555003914884254e-12
267	4.2589541830061944e-12
268	2.7904354376374063e-12
269	3.1496387903446236e-12
270	4.853201322333296e-12
271	5.899852123191917e-12
272	6.258996524055868e-12
273	5.2911194750332345e-12
274	5.587647689021894e-12
275	5.275360290209434e-12
276	2.8222628491286296e-12
277	2.463176594777481e-12
278	3.5729626185057336e-12
279	5.182249073864501e-12
280	4.96355551174656e-12
281	5.8071482266038876e-12
282	4.447909720292168e-12
283	3.6198378665744825e-12
284	2.2766782488488943e-12
285	3.979373369187545e-12
286	1.167031604570487e-12
287	5.136666893588632e-12
288	6.4802731818128534e-12
289	6.527047994010101e-12
290	3.4492097645157607e-12
291	3.761746918142808e-12
292	1.7308398902339223e-12
293	1.2462865582110544e-12
294	4.402732320400632e-12
295	4.2779139865516715e-12
296	3.574775973605113e-12
297	4.5901197043037376e-12
298	4.793841576486635e-12
299	3.2160195440371773e-12
300	2.0596765393418614e-12
301	4.153409215751837e-12
302	4.247290664661522e-12
303	3.075575355089424e-12
304	3.966499707572204e-12
305	6.341407042465867e-12
306	3.6069834027499567e-12
307	6.068700119943994e-13
308	2.3730637708240935e-12
309	3.794847649430988e-12
310	5.310485658109894e-12
311	7.014047379689634e-12
312	5.154726390961794e-12
313	5.748323372387954e-12
314	3.217543630046592e-12
315	2.779680123379047e-12
316	1.8741270077231254e-12
317	3.6085360963073244e-12
318	3.3588229333863126e-12
319	4.498967480017492e-12
320	5.233636526218046e-12
321	8.671537580904157e-12
322	7.187019209346908e-12
323	7.51546505174488e-12
324	6.8436050041958536e-12
325	4.093695540172913e-12
326	3.40612503713584e-12
327	4.7343550251199165e-12
328	4.172270857906427e-12
329	6.249905698658748e-12
330	6.6409409203277676e-12
331	6.812703408893565e-12
332	6.125754457334722e-12
333	6.360120480286222e-12
334	4.672483110589849e-12
335	4.3762783749517794e-12
336	4.844849142498899e-12
337	3.1881856121041907e-12
338	6.938425229410138e-12
339	6.5950945454500184e-12
340	5.548801949569816e-12
341	2.861084495431834e-12
342	6.048466402095596e-12
343	4.83006854040634e-12
344	6.173962669084231e-12
345	7.392735448157249e-12
346	6.3460637494745814e-12
347	3.502194429550404e-12
348	4.955783752592499e-12
349	4.174537702943755e-12
350	5.408830611173652e-12
351	7.596222943561366e-12
352	6.6593091918581846e-12
353	5.9402346326137895e-12
354	8.097242230268562e-12
355	5.565870419595087e-12
356	3.5503317214889407e-12
357	2.566206030139961e-12
358	3.1597142596713764e-12
359	4.331708024746122e-12
360	4.550648300697229e-12
361	5.785343488870177e-12
362	5.7695340997815515e-12
363	3.5666622862488326e-12
364	3.754328507217404e-12
365	4.285348666933746e-12
366	3.504755627600144e-12
367	5.082667198798674e-12
368	5.801534974541024e-12
369	6.145269986891876e-12
370	7.551781095807309e-12
371	6.739334441787608e-12
372	3.2085208589941523e-12
373	3.9745901785609265e-12
374	4.2240002889566105e-12
375	6.7398179181517885e-12
376	7.693197041932143e-12
377	4.130384924804052e-12
378	4.974694983447003e-12
379	4.224823157186575e-12
380	2.818495337764483e-12
381	4.5685444152594135e-12
382	5.318693874191845e-12
383	4.115650348836526e-12
384	6.287831524208141e-12
385	4.912710726676672e-12
386	2.897604445895447e-12
387	4.2861306936411343e-13
388	2.5849458897930592e-12
389	5.49143778422648e-12
390	2.928834574535412e-12
391	4.834766382880159e-12
392	4.4290418724293906e-12
393	3.3979882478136957e-12
394	2.398140279760457e-12
395	2.195136192045422e-12
396	2.429626526743947e-12
397	4.1014505859522845e-12
398	4.492705543684582e-12
399	5.726478128543746e-12
400	4.664779474586657e-12
401	3.664645447606595e-12
402	3.3836090581945478e-12
403	4.211199970764494e-12
404	1.9617939572494534e-12
405	4.649278963589592e-12
406	7.602658078345114e-12
407	6.071197756377655e-12
408	3.4621245373558985e-12
409	9.934635561418626e-13
410	3.727644295220335e-12
411	3.3528308981798877e-12
412	5.321748323121772e-12
413	3.6348193998115738e-12
414	5.712899387616871e-12
415	2.3379281458296095e-12
416	5.27549686914199e-12
417	5.411457273675625e-13
418	2.494345109241813e-12
419	4.775671525121501e-12
420	5.057439382166507e-12
421	4.2915308334965905e-12
422	5.635441412433126e-12
423	4.073186332654498e-12
424	3.5262207924957884e-12
425	2.0735086751782705e-12
426	1.0733247558168472e-12
427	4.1365285755050995e-12
428	5.2768311553242875e-12
429	4.308112221517806e-12
430	4.479932502233039e-12
431	5.4488718621858635e-12
432	3.870867750327965e-12
433	3.183587155502223e-12
434	3.3241241300127247e-12
435	5.433580693615847e-12
436	5.2933549750372755e-12
437	5.340326279487891e-12
438	5.934762387713375e-12
439	4.9810110560425105e-12
440	3.653091820852179e-12
441	2.8250989760702646e-12
442	1.7002710564031076e-12
443	3.997327108645712e-12
444	6.497093799652036e-12
445	3.919212026247606e-12
446	-2.530893090280783e-13
447	1.5755282884934973e-12
448	2.935234402210311e-12
449	3.0292177215534007e-12
450	4.153979957788293e-12
451	3.716676268125255e-12
452	7.263871155453736e-12
453	3.9046335334829174e-12
454	2.9828889724343534e-12
455	2.7015291166297036e-12
456	1.0143100927614459e-12
457	4.561329258341504e-12
458	4.983213561170628e-12
459	5.295311258528846e-12
460	3.858327848650737e-12
461	5.8272791428677916e-12
462	4.999083368895984e-12
463	3.1087053719140203e-12
464	7.648548222778337e-13
465	2.921378923169744e-12
466	4.905907931593713e-12
467	4.233918862812344e-12
468	6.374815630012009e-12
469	5.077862246613091e-12
470	2.9376698913465905e-12
471	3.359249863830233e-12
472	4.187662160000655e-12
473	5.578620917011323e-12
474	5.641215277711917e-12
475	7.157098091874821e-12
476	5.3914147626977154e-12
477	5.547712882259084e-12
478	2.7512290473668277e-12
479	1.6263370332955516e-12
480	3.829177880760153e-12
481	7.079139839678636e-12
482	7.735446767015603e-12
483	4.829389183770439e-12
484	3.814124138754922e-12
485	2.4234297356245434e-12
486	3.063675833330663e-12
487	2.549029759104113e-12
488	5.361377951565981e-12
489	5.28319728911694e-12
490	4.26789974856214e-12
491	3.939935465415863e-12
492	4.19005006074209e-12
493	-2.7861353525426137e-13
494	-2.262307813772145e-12
495	-2.632011162049163e-13
496	-1.693687433384619e-13
497	1.956153640850078e-12
498	2.768886209429598e-12
499	1.300044696099108e-12
500	3.08122428536397e-12
501	2.831822839324309e-12
502	4.644305634704074e-12
503	4.909554368722992e-12
504	3.9254391529387984e-12
505	4.9409343489009776e-12
506	4.6758756069487145e-12
507	-7.618687805881902e-13
508	3.3007670719220846e-12
509	2.6290375798726933e-12
510	1.8951478583982452e-12
511	3.708069224402616e-12
512	5.551189327541413e-12
513	5.801641389541042e-12
514	6.299412246019851e-13
515	2.786082768124493e-12
516	3.192181777231739e-12
517	4.754956265849214e-12
518	4.958153183502433e-12
519	4.410940391147073e-12
520	4.0053531861888225e-12
521	1.880408242505439e-12
522	2.7555493129534552e-12
523	2.5996561595360544e-12
524	2.9281366045728177e-12
525	4.3028751829722314e-12
526	3.974808636218342e-12
527	5.099754504004034e-12
528	4.927908616575689e-12
529	6.05361418059939e-12
530	5.553154066580919e-12
531	3.5222026956920575e-12
532	2.491211940151019e-12
533	3.851040108985996e-12
534	5.350252899855957e-12
535	5.710258656872959e-12
536	5.27273196380268e-12
537	5.0074455944653025e-12
538	2.179188685552655e-12
539	3.17914804299299e-12
540	2.992334228137946e-12
541	3.429709828758075e-12
542	2.3824940453141254e-12
543	5.898166005511912e-12
544	5.429646331272958e-12
545	3.992062645431364e-12
546	5.055055051343712e-12
547	2.5393371237250145e-12
548	1.6020104357181138e-12
549	3.820936106541133e-12
550	4.945455336413571e-12
551	4.274218950275964e-12
552	4.305517043188291e-12
553	1.8212129658226142e-12
554	1.4933171101766107e-12
555	1.9151753982387177e-12
556	3.0870547832848667e-12
557	4.102451475933633e-12
558	4.587760839731597e-12
559	5.041063134375073e-12
560	4.4938887135925424e-12
561	-6.310956573609651e-13
562	2.0725353705153835e-12
563	2.2440089232088317e-12
564	3.4633624457420822e-12
565	6.619310160135144e-12
566	4.7129942794755945e-12
567	3.27571274800261e-12
568	5.6200572847108765e-12
569	5.620013934144875e-12
570	2.307555401125219e-12
571	1.823140244861436e-12
572	4.573103087728282e-12
573	4.636083608059532e-12
574	6.307740016162321e-12
575	3.4641971459572385e-12
576	3.8707234416992606e-12
577	3.714219806652772e-12
578	2.7775476923681153e-12
579	8.245705850876642e-13
580	2.5115221500170164e-12
581	6.105570864572658e-12
582	6.715054582558948e-12
583	4.448913452716521e-12
584	3.652604660841358e-12
585	2.3243889216406848e-12
586	5.309407442562156e-12
587	3.090483238558761e-12
588	5.996895056609298e-12
589	6.965568361904588e-12
590	4.497060274911038e-12
591	2.5281445292255277e-12
592	1.965844959836679e-12
593	3.747404150295852e-12
594	2.3256725896641913e-12
595	4.12292926754332e-12
596	5.3106307471434396e-12
597	6.46665432225689e-12
598	4.794663974131954e-12
599	1.9354708068134193e-12
600	4.654807620055662e-12
601	1.873544150412473e-12
602	3.8892257973778096e-12
603	4.99853802200308e-12
604	4.6234961645148585e-12
605	3.685918398562928e-12
606	3.623466832493467e-12
607	2.9988165422190524e-12
608	1.1391602132678933e-12
609	2.467879525555911e-12
610	4.0771000572364936e-12
611	7.077481128143824e-12
612	5.671285521057321e-12
613	5.436931785947667e-12
614	2.4058903957615982e-12
615	3.093143449670733e-12
616	3.1872068077228012e-12
617	4.546592322493355e-12
618	3.5782650781051664e-12
619	4.6249517172673175e-12
620	4.984623599499393e-12
621	2.125091835368849e-12
622	2.8597193575725936e-12
623	7.816591954040965e-13
624	2.7662097713273715e-12
625	4.360222885764067e-12
626	4.688167233792197e-12
627	5.376002511937126e-12
628	3.6262370067710343e-12
629	5.1885015122791064e-12
630	5.673108648181517e-12
631	2.688947417330496e-12
632	3.610654706483705e-12
633	2.5951506808992323e-12
634	2.1888899120749717e-12
635	7.236386902087216e-12
636	4.923970122565016e-12
637	5.6738858030216364e-12
638	3.3454840971314555e-12
639	1.861333440655951e-12
640	3.65859866326853e-12
641	4.361902379525646e-12
642	3.986829920688693e-12
643	4.92462754033555e-12
644	6.7995003118793016e-12
645	6.1119407318464305e-12
646	5.956215337375914e-12
647	4.112625057663443e-12
648	3.690427911254191e-12
649	2.2374630632970933e-12
650	6.4878910355298855e-12
651	5.128500804066194e-12
652	6.0816134688511545e-12
653	4.238133231530049e-12
654	4.5037934201795594e-12
655	5.238666036241267e-12
656	3.863054104365754e-12
657	3.5821532467856015e-12
658	5.066465574402895e-12
659	4.863631740173313e-12
660	5.0979812011634416e-12
661	4.769696732467461e-12
662	5.597899590426252e-12
663	6.6449069274930986e-12
664	3.817499911383484e-12
665	5.286202688055885e-12
666	2.7858190613057788e-12
667	4.7240087262422765e-12
668	4.864384771512529e-12
669	1.8179662634413017e-12
670	1.833144646581422e-12
671	1.4744026896784244e-12
672	-9.480217739416467e-13
673	-1.682398439445194e-12
674	-2.3382351885376104e-12
675	4.2399206122579426e-12
676	5.302899814481181e-12
677	4.865340136597224e-12
678	3.131434640268961e-12
679	2.4900864781025105e-12
680	-1.821402335377429e-12
681	3.3028931272990844e-12
682	5.506165773411087e-12
683	2.7723748107903116e-12
684	5.38153273555176e-12
685	5.116316192187801e-12
686	3.475659539033888e-12
687	2.5695651238350194e-12
688	3.756964783872922e-12
689	3.6478269784152325e-12
690	2.2730766260696862e-12
691	3.288464931454857e-12
692	5.4913934335133365e-12
693	5.366734131162134e-12
694	5.976453730208034e-12
695	8.304799795000918e-12
696	4.586248126516467e-12
697	4.836300328125666e-12
698	3.0393778541751936e-12
699	3.227051638971334e-12
700	4.383344076297671e-12
701	3.3056636111463843e-12
702	6.5867017045851574e-12
703	6.258957055842269e-12
704	3.3214853655353073e-12
705	5.055485758052949e-12
706	4.619653748131885e-13
707	4.212106352577379e-12
708	4.02507199105763e-12
709	5.009411772625017e-12
710	4.61882162206742e-12
711	4.634498310850721e-12
712	4.743893582058804e-12
713	3.806972221256049e-12
714	2.697288820237149e-12
715	1.853717004774336e-12
716	4.213134266905281e-12
717	7.753947451708908e-13
718	1.3226059214728714e-12
719	1.0101663883523687e-12
720	1.8849176532260135e-12
721	7.136499144310296e-13
722	-1.7239897775093526e-12
723	-2.9270447715573122e-12
724	-2.332978323800813e-12
725	-8.327896501767847e-13
726	9.485377419247032e-13
727	4.4955403261584865e-12
728	4.104821941694333e-12
729	4.324007243872556e-12
730	4.121066384827839e-12
731	3.933263429670565e-12
732	3.2613424971029144e-12
733	3.6050788471189683e-12
734	3.1522829976346428e-12
735	2.6055824466835353e-12
736	6.183855565457794e-12
737	5.871173200676894e-12
738	4.043554928874012e-12
739	4.449585081912928e-12
740	1.3718946397233867e-12
741	2.1532067308633874e-12
742	5.450473754982494e-12
743	4.949633611142229e-12
744	7.278326362617473e-12
745	3.76293426175221e-12
746	2.606321989990348e-12
747	2.903992689012684e-12
748	3.45042755457299e-12
749	5.8258815665748164e-12
750	5.356642457044342e-12
751	4.3416488088727576e-12
752	5.200990511904436e-12
753	5.185769943800166e-12
754	3.951406946756727e-12
755	7.641439891650506e-13
756	2.6390621851923603e-12
757	6.279788209915718e-12
758	6.295528027550726e-12
759	4.342588440849377e-12
760	6.0616721062562484e-12
761	5.63956427733963e-12
762	3.4520512459724987e-12
763	4.9365303936211385e-12
764	2.327462634636162e-12
765	4.6550636148612596e-12
766	3.061851089596804e-12
767	4.78066555624465e-12
768	4.936912213358877e-12
769	4.671365953134167e-12
770	4.781180939669803e-12
771	3.766091419724866e-12
772	3.921958867290341e-12
773	4.828113619838207e-12
774	2.328097955145766e-12
775	6.094111643247445e-12
776	4.922227014787381e-12
777	4.578283195214238e-12
778	3.3914516944080008e-12
779	3.4223229852411467e-12
780	3.95361611685056e-12
781	3.172303069132654e-12
782	4.469326384921117e-12
783	4.5792810268080274e-12
784	4.9071940044689334e-12
785	4.704558762944517e-12
786	7.356710447165099e-13
787	3.860774979776545e-12
788	5.548437304758357e-12
789	3.798561626281875e-12
790	1.892292021665603e-12
791	3.485990587248861e-12
792	4.783212655873494e-12
793	4.86133928028276e-12
794	4.751878581201046e-12
795	4.2522022278395306e-12
796	3.1119316277977177e-12
797	3.3929450399651282e-12
798	8.777135204879466e-13
799	3.0650501178537405e-12
800	5.846191491420828e-12
801	5.581117520036739e-12
802	4.6904321619374225e-12
803	4.175014041885563e-12
804	5.018755511335744e-12
805	3.018892491755487e-12
806	5.504056645059818e-13
807	4.784564659369243e-12
808	4.394050316202505e-12
809	2.956809618208564e-12
810	4.550525011747655e-12
811	3.4257329303422113e-12
812	4.707103070339765e-12
813	3.5978381298876964e-12
814	1.926003166478349e-12
815	4.082140798749323e-12
816	5.285809135245785e-12
817	6.629184826694852e-12
818	5.973240965794611e-12
819	3.2076381855309394e-12
820	4.926433488256323e-12
821	1.5512534789061523e-12
822	2.9576621130009986e-12
823	2.5205934955740553e-12
824	5.786452360759538e-12
825	6.099228022863621e-12
826	4.3804242343208525e-12
827	5.567860812665612e-12
828	5.505439023254684e-12
829	1.708284633981439e-12
830	3.9429913756549884e-12
831	1.8963667393563973e-12
832	2.646293215604932e-12
833	6.411971056909684e-12
834	6.583903299904947e-12
835	5.4593432697369974e-12
836	5.959420433538413e-12
837	5.068563490025483e-12
838	2.6784423494788623e-12
839	2.9596159314995094e-12
840	3.146992204293462e-12
841	5.631495061964404e-12
842	6.210167334277259e-12
843	5.5224543141593544e-12
844	4.4602593235496755e-12
845	2.4292021673430474e-12
846	2.5227342261678285e-12
847	4.03873793222062e-12
848	2.9605073466331366e-12
849	4.35093834530385e-12
850	5.1947403539193505e-12
851	5.898638966189953e-12
852	3.67963760965014e-12
853	4.19564978705319e-12
854	2.0081974490391566e-12
855	2.9146140196564445e-12
856	2.0549023082009123e-12
857	6.3048566589992856e-12
858	7.117521162240094e-12
859	4.602265371812958e-12
860	3.523961069505666e-12
861	2.4773302387173736e-12
862	3.086134970978217e-12
863	2.211663970139517e-12
864	1.993301471101714e-12
865	3.571527691002575e-12
866	4.868523951653047e-12
867	3.4622311397852352e-12
868	4.61863246139352e-12
869	4.274999410358287e-12
870	2.5252502172599923e-12
871	2.884539989717313e-12
872	3.8474586660937874e-13
873	3.5725693360575836e-12
874	4.994658158865679e-12
875	3.900545693734049e-12
876	4.50964441496667e-12
877	4.385052784750832e-12
878	3.3851562498676086e-12
879	3.651450633354187e-12
880	3.88547521444735e-12
881	2.3696898136893998e-12
882	4.948135138791057e-12
883	6.682975199732962e-12
884	5.79207959072828e-12
885	4.3708960225524925e-12
886	5.1052223560430815e-12
887	3.526773339073927e-12
888	3.9330085404759155e-12
889	3.3548249961101243e-12
890	5.40232274785804e-12
891	5.808213606731142e-12
892	5.1364945326348135e-12
893	5.7459024784962366e-12
894	5.058991133567692e-12
895	4.090016285563066e-12
896	3.0431920927887938e-12
897	4.637190049291185e-12
898	5.590111341135399e-12
899	5.5907916686249546e-12
900	3.7783189180975374e-12
901	5.09055191597873e-12
902	4.247255617800212e-12
903	4.340675418828969e-12
904	4.1846201375465795e-12
905	4.7004163873420285e-12
906	4.091006359340095e-12
907	4.966016413368564e-12
908	5.419806456946217e-12
909	5.4195160060545364e-12
910	4.966407015623305e-12
911	2.9820267191264127e-12
912	2.2478897708329495e-12
913	2.998339779405974e-12
914	4.1547241915784975e-12
915	4.779572973182737e-12
916	5.3578208639757185e-12
917	2.0299298400181134e-12
918	3.6234421959269314e-12
919	3.123596146653229e-12
920	2.795259136225875e-12
921	1.2174303700469142e-12
922	3.0768774010855173e-12
923	5.343209699759136e-12
924	5.827179126269703e-12
925	6.2801460250940516e-12
926	5.796151871413361e-12
927	3.999173547314417e-12
928	3.702598432330797e-12
929	2.5463456655840794e-12
930	2.233927724605084e-12
931	1.9215525825680187e-12
932	5.468472139952141e-12
933	5.4998747739245885e-12
934	5.000000530474457e-12
935	5.81315937444173e-12
936	2.843638353962175e-12
937	3.5314986154510065e-12
938	1.2815617654065768e-12
939	1.8443504216244086e-12
940	4.844070018769693e-12
941	4.250550393871801e-12
942	6.391239650877788e-12
943	4.313307574855034e-12
944	3.5788954451603208e-12
945	1.032470945127361e-12
946	3.813616440363447e-12
947	4.266746623116251e-12
948	4.939086865205727e-12
949	4.9078005633392536e-12
950	5.204634147278514e-12
951	4.7513214150607924e-12
952	4.25185360777987e-12
953	4.736359302208726e-12
954	2.2521780177865067e-12
955	3.220759515181314e-12
956	3.908131783676707e-12
957	5.033318523658409e-12
958	6.689603584273404e-12
959	6.127520112103172e-12
960	5.361950034521097e-12
961	4.51791357507326e-12
962	3.237017363829343e-12
963	6.6593085242753286e-12
964	6.799841793124598e-12
965	7.315752924971637e-12
966	5.284234661794122e-12
967	4.221466630212738e-12
968	3.4253006244193696e-12
969	1.878598446443855e-12
970	3.0658515592670086e-12
971	7.019262252196563e-12
972	6.425053985917369e-12
973	5.753885393326897e-12
974	4.941317299048933e-12
975	4.175281273893456e-12
976	3.894594182313752e-12
977	2.503769622409318e-12
978	2.832099367982132e-12
979	6.58253560498668e-12
980	5.067033432572479e-12
981	6.4885993520830565e-12
982	4.129837213482202e-12
983	4.0049890648741915e-12
984	2.5984399454990166e-12
985	3.239043495756735e-12
986	4.723863282295355e-12
987	3.5053219668039457e-12
988	4.301845302626298e-12
989	3.0050268244394352e-12
990	3.8333042081653945e-12
991	2.817808292514817e-12
992	4.317889269882505e-12
993	5.459088617031068e-12
994	4.474187237291883e-12
995	4.427335599941229e-12
996	5.193483129501087e-12
997	3.099692146845294e-12
998	2.0527836002697567e-12
999	1.6469655875598095e-12
1000	5.162279406058806e-12
1001	4.396925321854067e-12
1002	6.771810705267534e-12
1003	5.959860808547389e-12
1004	5.9753576073497166e-12
1005	3.881601599340797e-12
1006	2.913362526894504e-12
1007	-3.2063532155321297e-13
1008	-2.7425460862722297e-13
1009	-1.2430979446223674e-12
1010	3.8185868245067083e-13
1011	-6.02083898234896e-13
1012	2.1480796005231764e-12
1013	5.4738790748270344e-14
1014	-1.523774969512944e-12
1015	-2.226873839861022e-12
1016	-8.826870358457051e-13
1017	4.606827548983713e-13
1018	7.110610533730691e-13
1019	-1.954131635696896e-13
1020	-6.945887687658918e-13
1021	-8.667220190346082e-13
1022	-1.4759870708516298e-13
1023	-7.572423765967384e-13
1024	1.195747743255052e-12
1025	1.4923732419053183e-13
1026	2.9013383620181666e-13
1027	3.2126577954939147e-13
1028	-1.460293087275249e-12
1029	-1.0227328335597854e-12
1030	-1.8969696222680445e-12
1031	6.654069108760856e-13
1032	1.571886631655257e-12
1033	-5.064318248022466e-13
1034	8.217907089967741e-13
1035	1.658225608892819e-13
1036	-1.1467213602667676e-12
1037	-4.280565249904968e-13
1038	-5.99949976178251e-13
1039	1.2288503459238613e-12
1040	7.444083391321706e-13
1041	2.287789602337444e-13
1042	1.0401530134046911e-13
1043	-5.2073936444470333e-14
1044	-9.11321129263482e-13
1045	-6.928087634769264e-13
1046	-2.567330369049437e-12
1047	1.0884508024926348e-12
1048	5.263847061509852e-13
1049	1.979269068544961e-12
1050	1.9792274795832082e-12
1051	-2.385670915698718e-13
1052	-8.322859309764938e-14
1053	-2.1292199362208573e-12
1054	-2.4574148883343277e-12
1055	3.2359325647857236e-13
1056	8.556064880068475e-13
1057	1.5581808497546067e-12
1058	-1.6293504897950655e-12
1059	1.8341722560567277e-13
1060	-2.0819618989811696e-12
1061	-8.317689957789268e-13
1062	1.309368265790442e-12
1063	-2.694779729766801e-13
1064	1.5433758461525777e-12
1065	-7.374887071773209e-13
1066	-1.6906234666444636e-12
1067	3.2480045191651593e-13
1068	-1.5498347861565513e-12
1069	-5.96572939012319e-13
1070	9.97277429900908e-13
1071	8.40709913412391e-13
1072	-5.339480441662924e-13
1073	1.84072075193446e-12
1074	2.9459647296641076e-13
1075	3.5705268518190743e-13
1076	-2.7054925323006786e-12
1077	-1.2056331630896495e-12
1078	1.848705738874729e-13
1079	1.8536812796558848e-13
1080	1.8533182930866812e-13
1081	1.701664222150517e-12
1082	7.787910355398832e-13
1083	-4.390659788304183e-13
1084	-2.6734761583010578e-12
1085	-1.7361053410920097e-12
1086	-1.8144476990398744e-12
1087	2.331704550326817e-13
1088	1.0769365515971606e-12
1089	-1.3606310487718773e-12
1090	-1.6577571016007568e-12
1091	-2.2353509756133584e-12
1092	-1.3444181446055907e-12
1093	-1.3132699129995388e-12
1094	9.055563812429893e-13
1095	1.9365963667127537e-12
1096	-4.5355633336060065e-13
1097	4.053522291598765e-13
1098	-1.516011863930703e-12
1099	6.559466292516214e-13
1100	1.452898812679107e-12
1101	3.2749829265395175e-13
1102	-3.5927483078116116e-13
1103	-9.221589558212084e-13
1104	7.50239636277001e-13
1105	3.440418057285392e-13
1106	-1.546524754155501e-12
1107	-1.7656771462070794e-12
1108	-4.839293691978405e-13
1109	-9.52468830203265e-13
1110	6.569357166313218e-13
1111	2.8219443933064053e-13
1112	7.196453509611918e-13
1113	-3.4316283042190067e-13
1114	-5.45703950773173e-13
1115	-2.2954777422130564e-12
1116	3.9183877634754565e-13
1117	1.9854123605207768e-12
1118	8.76269081892649e-13
1119	-1.1860056292145394e-12
1120	-1.4512474310532843e-12
1121	-3.8893508521218983e-13
1122	-1.0798245697365714e-13
1123	-2.107630376149807e-12
1124	9.083715555766427e-13
1125	7.99217463067286e-13
1126	5.802114871008313e-13
1127	-2.885150923046552e-14
1128	-6.028644688697434e-14
1129	-3.638078322830542e-12
1130	8.618742145144447e-13
1131	1.2370336187886544e-12
1132	8.465953053681733e-13
1133	-1.3227985081079516e-14
1134	-1.9346076960056715e-12
1135	-2.4689362603331746e-13
1136	-2.2156130072565395e-12
1137	-2.325303219644612e-12
1138	6.283049756877345e-13
1139	1.5188537284793655e-12
1140	-6.214756237708118e-13
1141	3.77943977768089e-13
1142	-1.9983647325138872e-13
1143	-1.2771332768805488e-12
1144	-2.090058175022556e-12
1145	-2.6840123959626253e-12
1146	-3.0837583183177794e-13
1147	9.416046490509688e-13
1148	6.448283624845474e-13
1149	2.1293135986770195e-12
1150	1.2855324223125894e-12
1151	4.888167993696134e-13
1152	-1.7923597075973571e-12
1153	-1.5111831854558055e-12
1154	-2.057561885098622e-12
1155	2.2328531259361083e-13
1156	2.0515375886367212e-12
1157	8.174355600651051e-13
1158	1.9256846018184065e-13
1159	-1.5885480714935998e-12
1160	-1.260894653710289e-12
1161	-5.71870196328313e-14
1162	6.147678765709802e-13
1163	1.3041526742100718e-13
1164	1.240198242197039e-12
1165	-1.3224568750830814e-12
1166	-2.9006242506081913e-12
1167	-2.6348710458245367e-12
1168	-1.4782852359994276e-12
1169	3.968012966143191e-13
1170	-1.0096628489300257e-12
1171	1.4435150159624018e-12
1172	-1.1341862801690483e-12
1173	2.2107626155558023e-14
1174	-1.7746619933888676e-12
1175	-2.353080299837332e-12
1176	-2.1029070663047266e-12
1177	-1.5088290910004842e-12
1178	3.3487976217105207e-13
1179	1.1630286555551885e-12
1180	-2.2715159692117319e-13
1181	-1.4930538099856732e-12
1182	-2.305098677576417e-12
1183	-4.2430154360089835e-12
1184	1.4291957201839214e-12
1185	-1.0549149883895064e-12
1186	1.320168815667933e-12
1187	-1.4822474096319182e-13
1188	-1.6171551040209096e-12
1189	-1.1174398949882174e-12
1190	-3.195055343286601e-12
1191	-1.992199723097622e-12
1192	-9.919575459955536e-13
1193	1.3675037267291525e-12
1194	-1.0697397034234114e-12
1195	-2.06987305572778e-12
1196	-1.569701908169835e-12
1197	-3.741248114620819e-12
1198	-1.3980326508323163e-12
1199	-3.790205362238187e-14
1200	2.055659306394409e-12
1201	8.370520175016222e-13
1202	-7.565668096716127e-13
1203	-1.928596727010919e-12
1204	-1.0691194098880708e-12
1205	-2.4437085288568874e-12
1206	-3.8138366003284883e-13
1207	-1.256435383786459e-12
1208	8.537858321985087e-13
1209	1.2436611893079925e-12
1210	5.876612527831334e-13
1211	6.50472611624229e-13
1212	-2.718458197829326e-13
1213	-1.396246929713064e-12
1214	-3.2557502146306196e-12
1215	5.666608382905904e-14
1216	-8.177392944553434e-13
1217	-3.3337660062171306e-13
1218	-2.0955530038182815e-14
1219	-2.549581641814939e-13
1220	-6.771513592662684e-13
1221	-2.005446135225325e-12
1222	-1.1302424843918883e-12
1223	4.948853956320525e-13
1224	8.233629971449865e-13
1225	-2.0368526439249635e-14
1226	4.639971901217126e-13
1227	-8.484936461806707e-13
1228	-1.9262668195632005e-12
1229	2.707025223472773e-14
1230	8.082888112702325e-13
1231	1.4021435579963117e-12
1232	2.774591681041707e-13
1233	-1.7581341178638404e-13
1234	-2.4096234777935404e-12
1235	-1.9565144671237872e-12
1236	-8.210071131698332e-14
1237	7.777583276177354e-13
1238	1.32474248929532e-12
1239	6.376463612632545e-13
1240	4.183947172381565e-13
1241	2.1563631462870202e-13
1242	-2.3787603551196624e-13
1243	-1.690314318650409e-12
1244	-2.2530882552976615e-12
1245	-1.0965303268930151e-12
1246	-3.3066594108090195e-13
1247	-2.1275923788518655e-12
1248	-1.1278150661544301e-12
1249	2.6341318394686487e-13
1250	-3.1270088866251804e-12
1251	-1.3925635791049681e-12
1252	-3.0025541885905705e-12
1253	1.0700880561080374e-13
1254	8.255424613825213e-13
1255	-1.1170190553869991e-13
1256	-4.907425365115699e-14
1257	-1.4864784507296442e-12
1258	-9.082343799282558e-13
1259	-3.297416773732821e-13
1260	4.979556419853937e-13
1261	-6.888691516815463e-13
1262	-1.907671486996125e-12
1263	-1.2670494306762664e-12
1264	-2.1889658096166056e-12
1265	-3.188883767872969e-12
1266	-2.282418702964026e-12
1267	-1.8866483042086482e-13
1268	-1.3441516698168623e-12
1269	1.3431122533728625e-12
1270	1.905578000733573e-12
1271	-8.130788307558484e-13
1272	-2.438101496693052e-12
1273	-2.3596379893539318e-12
1274	-2.047416294651879e-12
1275	1.3902234970327094e-12
1276	1.247096887662669e-13
1277	2.764938816971573e-12
1278	5.000862116977236e-13
1279	-3.116868972736172e-14
1280	5.314461492992899e-13
1281	-1.0152665811927705e-12
1282	-1.0930375120762805e-12
1283	-6.245946271347655e-13
1284	3.688042789123338e-12
1285	3.4851063999921222e-12
1286	2.00055642205913e-12
1287	2.5164511962965183e-12
1288	1.7504651475582024e-12
1289	1.3760260158904427e-12
1290	9.911047833288138e-16
1291	1.7515231532905988e-12
1292	1.8760663958387185e-12
1293	2.9851747958717038e-12
1294	1.4699518520164988e-12
1295	7.358014919716098e-13
1296	1.5329630309053439e-12
1297	9.856237108712706e-13
1298	7.675870988442226e-13
1299	-5.918753204862675e-13
1300	2.2363131276086227e-12
1301	1.9237624527034262e-12
1302	3.486338831936132e-12
1303	1.876869703863066e-12
1304	-6.23085352959473e-13
1305	2.682608609132091e-13
1306	3.36553273298057e-14
1307	1.6900220270845962e-12
1308	1.2740646132737428e-13
1309	2.3153049660798697e-12
1310	1.4403408346459082e-12
1311	2.565007272056371e-12
1312	-1.5293066759244032e-13
1313	-2.1534817830995438e-13
1314	6.753907976008318e-13
1315	7.838900918438419e-13
1316	1.4407629100454838e-12
1317	1.550233490722122e-12
1318	-9.046251600105874e-14
1319	1.0815479174846437e-12
1320	-2.6682559283213437e-12
1321	-9.652238754446775e-13
1322	1.5034501870476975e-12
1323	1.5975892835220523e-12
1324	2.8317941638732414e-12
1325	2.41046432005674e-12
1326	3.6355447897797877e-13
1327	5.0966346092463054e-14
1328	1.6444388887754188e-12
1329	-4.801482581336326e-13
1330	6.608118856459189e-13
1331	7.077290819923299e-13
1332	9.266004151373284e-13
1333	1.6767057717251072e-12
1334	1.692215488185454e-12
1335	1.3174121734599914e-12
1336	6.921419675928071e-13
1337	-6.040796580603381e-13
1338	-6.823194606751293e-13
1339	2.0366934369947435e-12
1340	1.4428610683676933e-12
1341	2.6303070098581085e-12
1342	3.661872264626588e-12
1343	1.0992309504136776e-12
1344	1.458841393562823e-12
1345	-1.1503605699748732e-12
1346	1.880546228385489e-12
1347	2.256123234565172e-12
1348	1.724957301554579e-12
1349	2.9275690024053383e-12
1350	1.6779797786480098e-12
1351	-6.653798270546977e-13
1352	1.9425830819029395e-13
1353	1.2564982030399214e-12
1354	1.256211560644415e-12
1355	3.9442575255367766e-12
1356	1.756438755544182e-12
1357	-1.0091164941015936e-12
1358	9.90827986001218e-13
1359	5.538459698327071e-13
1360	-9.462348943661642e-13
1361	-6.020396167341452e-13
1362	2.2577678775093707e-13
1363	1.8356436495793675e-12
1364	2.0074545180874742e-12
1365	5.3514614451072525e-12
1366	4.116964892837154e-12
1367	2.8826248076092292e-12
1368	2.6951641612845695e-12
1369	6.133146395785051e-12
1370	3.7423569622375225e-12
1371	4.539223372033115e-12
1372	5.664029138434417e-12
1373	5.227215918522504e-12
1374	5.008072779284861e-12
1375	3.1180218833287014e-12
1376	3.476734364318014e-12
1377	5.133112855312773e-12
1378	9.460957747568224e-13
1379	6.492325824603415e-13
1380	1.94633251422051e-12
1381	5.0710992916742176e-12
1382	5.7122051693830894e-12
1383	2.8999787406552114e-12
1384	5.899389264079443e-12
1385	5.712430341110591e-12
1386	6.103363995986194e-12
1387	3.196733403071584e-12
1388	6.728127116494094e-12
1389	4.7597719350363535e-12
1390	2.8534151231511913e-12
1391	3.400299732790813e-12
1392	3.4472586808476734e-12
1393	5.728139872254066e-12
1394	4.416252322669971e-12
1395	6.96314858847147e-12
1396	6.1972664209732475e-12
1397	5.7446516967435825e-12
1398	3.3537832844209617e-12
1399	5.2914706098264624e-12
1400	2.6509171617229407e-12
1401	4.8383997948876635e-12
1402	4.838119697827231e-12
1403	3.885624850183248e-12
1404	6.1987192843895994e-12
1405	1.4326788207356582e-12
1406	3.964075394861436e-12
1407	3.7141454611273835e-12
1408	4.838606988401996e-12
1409	3.823452699704653e-12
1410	4.417490387819036e-12
1411	6.54233223517773e-12
1412	4.6835875798242176e-12
1413	2.980191156197126e-12
1414	5.808693874698691e-12
1415	4.2621623349654425e-12
1416	3.777215135136017e-12
1417	6.168229322628195e-12
1418	5.636822979539655e-12
1419	5.042818530463583e-12
1420	4.746299138252562e-12
1421	4.856274296354567e-12
1422	3.012038593315711e-12
1423	3.324540867609707e-12
1424	4.387405073954501e-12
1425	3.949816777311254e-12
1426	5.497071639472751e-12
1427	4.5124858418129705e-12
1428	6.075266584803597e-12
1429	3.903384693923712e-12
1430	4.0282507696638994e-12
1431	2.684957554611526e-12
1432	2.98151706327713e-12
1433	4.153950220818399e-12
1434	4.575646638915889e-12
1435	4.73202442659556e-12
1436	3.763087648841994e-12
1437	4.670205139397474e-12
1438	4.185403170452884e-12
1439	2.46660846129224e-12
1440	1.2793577903973599e-12
1441	1.7322543107879046e-12
1442	5.6860610237654365e-12
1443	7.576782106017815e-12
1444	5.529874702341916e-12
1445	3.857880107500621e-12
1446	9.227461299128612e-14
1447	4.154886839592261e-12
1448	4.029985682922068e-12
1449	5.748618295233406e-12
1450	4.7954100074157554e-12
1451	5.545870729605602e-12
1452	3.6085539015829255e-12
1453	3.670938293238509e-12
1454	1.7020820235827491e-12
1455	4.014923751375388e-12
1456	4.8430033782039466e-12
1457	5.5619992172230945e-12
1458	4.780649065017213e-12
1459	6.1089707475192845e-12
1460	3.5152103786244895e-12
1461	5.218764391294815e-12
1462	4.187531021294939e-12
1463	2.109473781519574e-12
1464	2.6876876894809426e-12
1465	4.7968113645428296e-12
1466	6.5780828703732725e-12
1467	4.406177961703128e-12
1468	5.266036120067176e-12
1469	5.844058246106097e-12
1470	2.109892122661186e-12
1471	3.0316643057175234e-12
1472	4.469675477726133e-12
1473	5.110215238314475e-12
1474	3.4073751078039026e-12
1475	7.110316023906398e-12
1476	3.2355463318838845e-12
1477	2.0479867729616127e-12
1478	1.329196337581644e-12
1479	4.485912458012801e-12
1480	5.6732998494425675e-12
1481	4.8295115473417955e-12
1482	7.298546211304665e-12
1483	4.282947613200861e-12
1484	2.5954273852967334e-12
1485	3.0798658774371252e-12
1486	5.267529210898118e-12
1487	3.5174409735271352e-12
1488	6.4081961816888865e-12
1489	5.830083831308558e-12
1490	5.330221016229528e-12
1491	5.752021213992481e-12
1492	5.939921065516797e-12
1493	4.29935914026576e-12
1494	2.9553904981096955e-12
1495	3.955897823927656e-12
1496	2.0183031805694937e-12
1497	6.330789926330426e-12
1498	3.580163317168154e-12
1499	4.893782120755822e-12
1500	2.7528320594724823e-12
1501	2.8937432490262057e-12
1502	-1.69073572247602e-13
1503	3.3313635292906336e-12
1504	4.097111747764034e-12
1505	5.8940961932596626e-12
1506	4.565985342783309e-12
1507	4.300776650208052e-12
1508	4.5190173488144724e-12
1509	2.4409871092564673e-12
1510	3.5508134965818808e-12
1511	3.6287943967560328e-12
1512	5.519594745991791e-12
1513	4.004185363884041e-12
1514	3.0196072940389293e-12
1515	1.7073108996751442e-12
1516	1.7235260870927745e-12
1517	2.676155836020464e-12
1518	2.597839114770474e-12
1519	4.239080582927716e-12
1520	5.707681522378791e-12
1521	4.176632447269418e-12
1522	5.488951396292671e-12
1523	2.8642111798027737e-12
1524	1.8957435521026525e-12
1525	1.453602081182254e-13
1526	4.2390991710428196e-12
1527	-4.168059809495206e-13
1528	1.536756252314274e-12
1529	5.380558992885361e-12
1530	3.7552529672214034e-12
1531	4.598534792251117e-12
1532	3.755523851940781e-12
1533	3.3366735713619884e-13
1534	4.1935566530632916e-12
1535	5.0061087489920005e-12
1536	5.787500317533088e-12
1537	5.084012428331837e-12
1538	4.55264875299443e-12
1539	5.53706324346035e-12
1540	5.772009830206679e-12
1541	1.6001068369820471e-12
1542	4.943643173534088e-12
1543	6.17848750307443e-12
1544	6.225767569583611e-12
1545	6.0845998737577105e-12
1546	2.3033814684004702e-12
1547	2.459921561428044e-12
1548	3.7571734400075445e-12
1549	4.772641870477043e-12
1550	5.929175065586269e-12
1551	5.694759587725906e-12
1552	6.03788350672024e-12
1553	6.257184828566447e-12
1554	4.117060747926914e-12
1555	2.6790089608498184e-12
1556	2.3045349833410988e-12
1557	1.2264284908185343e-12
1558	6.0855134745790054e-12
1559	4.367383981169194e-12
1560	4.6800363226876346e-12
1561	3.49238813960601e-12
1562	4.0551558669522e-12
1563	4.492505504847588e-12
1564	3.0395286838654747e-12
1565	3.961248626995085e-12
1566	4.22744395741146e-12
1567	5.367734837122259e-12
1568	4.133554535626868e-12
1569	5.399465938835768e-12
1570	5.805383768115339e-12
1571	2.4302004851020953e-12
1572	2.4304478315118105e-12
1573	2.4618809925485646e-12
1574	4.836963099240798e-12
1575	3.3684069046555664e-12
1576	4.5712277875996995e-12
1577	4.493568130878682e-12
1578	1.931438129651802e-12
1579	2.6341833696654786e-12
1580	3.3372863435438357e-12
1581	5.587702554806532e-12
1582	4.962658094997785e-12
1583	6.384348935036678e-12
1584	6.009766576518498e-12
1585	5.1347565804559204e-12
1586	5.759772166471931e-12
1587	2.9475789736455403e-12
1588	1.7757855669397408e-12
1589	4.150950670127106e-12
1590	5.4008226189755866e-12
1591	7.120101019197064e-12
1592	4.729237428799423e-12
1593	6.9791225801569466e-12
1594	5.963647342820313e-12
1595	3.901611420744206e-12
1596	1.8073657174782481e-12
1597	2.9638525559668605e-12
1598	5.370294473758968e-12
1599	6.370461254157488e-12
1600	6.791928875208447e-12
1601	4.199042423781327e-12
1602	3.901637144570307e-12
1603	4.870368575875372e-12
1604	4.292746134558602e-12
1605	5.354996235100881e-12
1606	6.308382280770393e-12
1607	6.183319072191713e-12
1608	6.5586350008999305e-12
1609	4.5587030079683254e-12
1610	4.121009694288977e-12
1611	3.839769971204575e-12
1612	3.402712414312692e-12
1613	1.4024490311300754e-12
1614	4.855847969704127e-12
1615	2.871487923196037e-12
1616	8.340413618774344e-12
1617	4.199650753482308e-12
1618	3.2468509350568237e-12
1619	4.309298549984175e-12
1620	4.012976438528438e-12
1621	3.4971201112606658e-12
1622	3.0124292670868973e-12
1623	3.699992593576136e-12
1624	5.668961970145743e-12
1625	6.763142525896441e-12
1626	5.122386344282215e-12
1627	4.513401453783743e-12
1628	3.93483666681431e-12
1629	1.7166881660607667e-12
1630	4.9976664350087844e-12
1631	6.216549650765059e-12
1632	2.8416922389503593e-12
1633	5.54523920970529e-12
1634	3.748096292778908e-12
1635	3.8575172009983415e-12
1636	3.4981637177597695e-12
1637	3.638696901835275e-12
1638	4.013713904819342e-12
1639	3.154744066439358e-12
1640	3.8426705996059795e-12
1641	5.2486025162320155e-12
1642	1.90484914955643e-12
1643	3.5300277789503363e-12
1644	2.4989324888172625e-12
1645	5.608231978144168e-12
1646	7.232610990779369e-12
1647	5.436433042176865e-12
1648	6.6710782628417465e-12
1649	5.2337270132022885e-12
1650	4.3585429381293764e-12
1651	2.608735287188734e-12
1652	3.764710109934517e-12
1653	4.343257576439035e-12
1654	5.499435974795527e-12
1655	6.812335431044274e-12
1656	6.062316991727363e-12
1657	4.09404560274827e-12
1658	2.5935571341737012e-12
1659	2.718801420727255e-12
1660	2.2341443772865474e-12
1661	4.516207041011048e-12
1662	6.53156329681969e-12
1663	5.922192785887646e-12
1664	5.422467513465297e-12
1665	3.875293966514028e-12
1666	2.703403683197787e-12
1667	1.9848141219998695e-12
1668	3.3756996776186047e-12
1669	3.906823030106668e-12
1670	4.6883328032705195e-12
1671	5.157050186016241e-12
1672	2.6416634685381255e-12
1673	3.3917822014150253e-12
1674	1.3608181019702541e-12
1675	1.7198313680082998e-12
1676	4.438978312984487e-12
1677	6.45439896869836e-12
1678	4.81353867662028e-12
1679	6.1111012776354245e-12
1680	4.34518562401878e-12
1681	3.12684478229124e-12
1682	3.2207049253882533e-12
1683	2.1425594182359924e-12
1684	2.5491966745687725e-12
1685	5.3148079759843915e-12
1686	3.1743222001748156e-12
1687	4.709274109732633e-13
1688	1.221336683637459e-12
1689	6.737844560523042e-13
1690	-2.7865963175356754e-13
1691	-3.5690776222240645e-13
1692	4.873054917570613e-13
1693	1.2838803557007973e-12
1694	2.2120995889027307e-13
1695	1.0966055464825816e-12
1696	9.556973131141458e-13
1697	-2.4710589475862397e-13
1698	-1.5906971947941353e-12
1699	4.719126481832069e-13
1700	1.5921239626253168e-13
1701	8.158414507437407e-13
1702	2.284402005679307e-12
1703	1.7517618146785555e-13
1704	-1.2464280478988668e-12
1705	5.658739936152883e-13
1706	1.3004195783452472e-12
1707	1.0190491246754581e-12
1708	1.128799549107806e-12
1709	5.039462170437777e-13
1710	4.883554757756769e-13
1711	-9.334968122574218e-13
1712	1.6008933253423243e-13
1713	-1.777058955563302e-12
1714	3.1759221378802253e-12
1715	1.7542068853104912e-12
1716	2.3322970230201613e-12
1717	5.2544909557786045e-12
1718	5.0670628184210295e-12
1719	5.2546221510394685e-12
1720	2.6138149739182043e-12
1721	4.3484267891097186e-12
1722	3.879831456944494e-12
1723	3.348684298110612e-12
1724	3.801814548146356e-12
1725	6.4116582692234056e-12
1726	4.911447515247146e-12
1727	5.411495695986457e-12
1728	2.286528055481466e-12
1729	2.302040705311266e-12
1730	3.2553262106014976e-12
1731	4.286853271663366e-12
1732	4.068129375221869e-12
1733	6.584229124348938e-12
1734	5.5373250538242504e-12
1735	4.208864910604494e-12
1736	3.0995183107295786e-12
1737	3.693798573914596e-12
1738	3.521718239451218e-12
1739	4.506653125731501e-12
1740	4.59970723234842e-12
1741	4.959638209449264e-12
1742	4.397145374081109e-12
1743	4.100357711016441e-12
1744	3.771821091582344e-12
1745	3.631708769661994e-12
1746	3.709590151252878e-12
1747	4.0379725714883775e-12
1748	3.1475047009415633e-12
1749	5.99097917531195e-12
1750	7.178699506049786e-12
1751	4.178932980945166e-12
1752	2.116411818507492e-12
1753	2.178877534610244e-12
1754	2.163056982765717e-12
1755	4.710559549495863e-12
1756	4.303989217150094e-12
1757	6.070058232193859e-12
1758	2.5544455879797152e-12
1759	2.7262382336818895e-12
1760	2.9921628153587904e-12
1761	1.0141354497529308e-13
1762	1.945125576346633e-12
1763	5.320574239955823e-12
1764	6.3516704355756455e-12
1765	4.101531315421662e-12
1766	3.6021074693935516e-12
1767	1.7736756205387828e-12
1768	4.32088924765199e-12
1769	3.1648795724500335e-12
1770	4.93025332828422e-12
1771	4.883408274283024e-12
1772	4.665009054858096e-12
1773	4.555666076276718e-12
1774	5.4774373663744754e-12
1775	2.9148715689964966e-12
1776	1.4776578385939043e-12
1777	2.352569626228963e-12
1778	5.2749068746022735e-12
1779	4.071879068095128e-12
1780	4.915059159929208e-12
1781	2.899944567437017e-12
1782	5.306249960263377e-12
1783	3.7910919678079256e-12
1784	7.130559214736538e-13
1785	2.3221434925031874e-12
1786	2.4314363025071395e-12
1787	5.150422564011403e-12
1788	4.150600265063248e-12
1789	6.118987316870362e-12
1790	4.21327631640742e-12
1791	4.02572834811281e-12
1792	2.7585191501305364e-13
1793	1.197210063690827e-12
1794	3.83810528748838e-12
1795	3.6040378741740105e-12
1796	4.41659436950898e-12
1797	5.666835478402375e-12
1798	4.213903524505474e-12
1799	1.823395167235373e-12
1800	1.7916601395349953e-12
1801	3.4169205875956237e-12
1802	5.589200697005964e-12
1803	4.9484850640927205e-12
1804	7.073496936509072e-12
1805	4.557598220661608e-12
1806	-1.2698171117171744e-12
1807	2.5265599136472656e-12
1808	4.104849237585813e-12
1809	3.870825141865889e-12
1810	3.824182093403853e-12
1811	5.808162005706294e-12
1812	3.746586277929689e-12
1813	3.855413504489921e-12
1814	4.011337476152475e-12
1815	3.230095052221436e-12
1816	6.369411551979244e-13
1817	3.9340181682356675e-12
1818	4.0744280400407185e-12
1819	4.730514048699299e-12
1820	7.153136628794293e-12
1821	4.371917128598983e-12
1822	4.6061010382167465e-12
1823	3.3559750174028703e-12
1824	1.731678841315967e-12
1825	2.481740329924234e-12
1826	3.996761641583419e-12
1827	6.090912700686e-12
1828	4.918940271007352e-12
1829	3.6377895623784543e-12
1830	3.5283135481414936e-12
1831	9.505991608053948e-13
1832	5.0755925973452976e-12
1833	4.0129305868108276e-12
1834	4.325679463431225e-12
1835	4.872769275811862e-12
1836	4.6382123288303285e-12
1837	4.138714782711104e-12
1838	8.416487829088417e-13
1839	2.7791354248381214e-12
1840	5.638251766234707e-12
1841	2.200814665186782e-12
1842	5.138809201341895e-12
1843	4.0140349883303505e-12
1844	5.389135223670991e-12
1845	5.029389497962697e-12
1846	1.5762917154099314e-12
1847	1.9986880192720173e-12
1848	3.4203223903810372e-12
1849	4.576670110970129e-12
1850	5.232941599773599e-12
1851	5.014068878663732e-12
1852	5.733544931982701e-12
1853	5.4363780262960975e-12
1854	2.9367029072640577e-12
1855	1.999080755661038e-12
1856	4.3742738358421466e-12
1857	4.499380018839956e-12
1858	3.2335246618566732e-12
1859	3.2023127989584357e-12
1860	4.640004314215028e-12
1861	6.874423598705572e-12
1862	2.7965091768819673e-12
1863	3.124212904092247e-12
1864	4.2657644449656055e-12
1865	5.421901715960392e-12
1866	3.890397152113873e-12
1867	5.718644384995124e-12
1868	1.6719345340793237e-12
1869	8.752213495380725e-13
1870	1.4847112637088796e-12
1871	3.34405107237132e-12
1872	5.859603804627974e-12
1873	4.953596844991397e-12
1874	4.172221700230666e-12
1875	5.0004984251618696e-12
1876	3.7817724220965865e-12
1877	3.625844843919296e-12
1878	1.6104724427180143e-12
1879	-1.1240669587756564e-12
1880	1.204589368097922e-12
1881	1.6417360443283464e-12
1882	4.853624140784279e-13
1883	1.67260244295174e-14
1884	5.011326976574369e-13
1885	-1.0926146407823807e-12
1886	-2.2174166436462445e-12
1887	-1.96723304057171e-12
1888	9.235491688022729e-13
1889	4.706109740843796e-13
1890	1.0490525259842073e-12
1891	6.892358693973333e-13
1892	1.5801163108287929e-12
1893	-1.3765263628671328e-14
1894	-1.95094087814525e-12
1895	-1.7324467328441211e-12
1896	-2.0135489795221664e-12
1897	5.961500220282766e-13
1898	-5.291938333078485e-13
1899	-5.760175561057404e-13
1900	-2.2319851827825196e-12
1901	-2.997558700403498e-12
1902	-3.1376316275158383e-12
1903	1.9091483631337226e-12
1904	-1.387669441180253e-12
1905	-6.011836372027337e-14
1906	-8.411080819618044e-13
1907	-1.5283174680457858e-12
1908	-1.1998930136386042e-12
1909	-2.481306594121458e-12
1910	-3.5664370055657593e-13
1911	1.8938481033520155e-12
1912	-4.02631267779182e-13
1913	-2.1525870387296635e-13
1914	4.721737439059041e-13
1915	-6.997125097467769e-13
1916	-2.1370069508247995e-12
1917	-3.0432170978730787e-12
1918	-3.167532504825225e-12
1919	-1.199305161813195e-12
1920	-1.2778179532185468e-12
1921	8.633392536887015e-13
1922	1.1755853938695848e-12
1923	-4.1818152597786947e-13
1924	-5.425225743549569e-13
1925	-7.613857911614042e-13
1926	1.0044144122600383e-12
1927	9.884686882326168e-13
1928	3.2230035940699987e-12
1929	2.6918014513497773e-12
1930	9.89148267251938e-13
1931	-1.2030227190946774e-13
1932	5.047855068806448e-13
1933	6.454797083478094e-13
1934	2.92629089960038e-12
1935	1.3329098763365015e-12
1936	3.7549603702076174e-12
1937	2.3805605223495465e-12
1938	1.6146290055740832e-12
1939	1.1613278866948288e-12
1940	-1.2448742648071143e-12
1941	1.0371935219697272e-12
1942	2.4272707430397134e-12
1943	1.0989940519847495e-12
1944	2.7712819630983143e-12
1945	1.0996090449300213e-12
1946	2.39800766813792e-13
1947	1.6310093282499413e-12
1948	1.1546364866414742e-13
1949	2.0060507348818853e-12
1950	1.1779304899057069e-12
1951	1.5839688715903933e-12
1952	8.440729795686722e-14
1953	2.169939133098063e-14
1954	-7.908451392561344e-13
1955	-5.560206821131849e-13
1956	6.781972872694983e-13
1957	-1.185751727803789e-13
1958	1.3813170444046243e-12
1959	5.537040613001086e-13
1960	2.0535281925833393e-12
1961	-7.902460919855548e-13
1962	-5.087872878270578e-13
1963	-1.0243472945125289e-12
1964	-1.9626473975147104e-13
1965	1.460227833082736e-12
1966	1.4915109493566289e-12
1967	2.210326228065822e-12
1968	5.07364367213978e-13
1969	4.289886544804454e-13
1970	-3.5198705394234675e-13
1971	6.789586219753949e-13
1972	2.55437524980733e-12
1973	7.730512217848577e-13
1974	2.679601990571518e-12
1975	1.8827408137502287e-12
1976	-7.742461602935079e-15
1977	-6.956904741119563e-13
1978	1.4873678104688838e-13
1979	7.112310189692561e-13
1980	1.6174410262402905e-12
1981	4.617433210914759e-12
1982	3.2577554761284766e-12
1983	1.5395083114259395e-12
1984	1.3831306915942686e-12
1985	-1.5072728907540546e-12
1986	9.93099258796793e-13
1987	-1.0039133757215303e-13
1988	1.491290447981225e-13
1989	-6.557172423254752e-15
1990	7.900674754882699e-13
1991	2.540184814489621e-12
1992	-1.7862055337257834e-13
1993	-1.6001830355750844e-12
1994	2.3055834133148382e-12
1995	-6.941147984624886e-13
1996	7.12276687308546e-13
1997	1.509128217344205e-12
1998	1.6341407042417104e-12
[truncated: 133,142 more rows]
