# Supplementary material for: Missense variant analysis in the TRPV1 ARD reveals the unexpected functional significance of a methionine
Source: PLoS One. 2025 Sep 2;20(9):e0331224. doi: 10.1371/journal.pone.0331224 (PMC12404443; doi:10.1371/journal.pone.0331224)
Supplement: S1 Data — (ZIP) [file pone.0331224.s007.zip › Supplemental_Data/Figure3_PanelD/SingleChannel_M308H/M308H20240507_6_3_baselineSubtracted.csv]

x	y
0	6.0617789678795984e-12
1	4.623515815988532e-13
2	5.238332702569699e-12
3	8.470286369045804e-12
4	5.77103575756702e-12
5	8.09670661536673e-12
6	1.0378681048147408e-11
7	1.1435430745422239e-11
8	1.0598758071683102e-11
9	7.899158001365281e-12
10	4.76228572750975e-12
11	7.112746732976993e-12
12	7.620144698883892e-12
13	8.039294643333322e-12
14	9.87196373484667e-12
15	7.32860381099971e-12
16	9.123075571412925e-12
17	7.749041595357198e-12
18	7.611847256047506e-12
19	5.4442448513235324e-12
20	7.375668628741953e-12
21	7.239169397197052e-12
22	7.602212475565808e-12
23	8.121780672398102e-12
24	9.097322760809416e-12
25	8.723135854119026e-12
26	1.1411189705668717e-11
27	8.224331247847666e-12
28	7.950164417030554e-12
29	9.038433512237862e-12
30	8.101791857079173e-12
31	7.533351423184362e-12
32	6.4841024707278145e-12
33	6.309978455040308e-12
34	6.535596658932224e-12
35	8.824089295626142e-12
36	7.637080266013042e-12
37	8.150197966670404e-12
38	9.700949464046412e-12
39	9.095733755970241e-12
40	9.808664740915076e-12
41	8.365542983521594e-12
42	8.509738229078178e-12
43	7.885233272216505e-12
44	6.64860649152846e-12
45	6.7305505387324205e-12
46	1.006239238525977e-11
47	8.569579218677281e-12
48	8.451447542198741e-12
49	8.85853301595713e-12
50	7.652821094400625e-12
51	7.510406280602308e-12
52	6.09845537325236e-12
53	5.386588019276662e-12
54	8.149812571661593e-12
55	8.044299932580631e-12
56	8.644856208963162e-12
57	7.332806306825261e-12
58	9.983807291937414e-12
59	8.815216436058993e-12
60	9.916204662413488e-12
61	7.866449802074372e-12
62	1.063062093694523e-11
63	7.60589166884244e-12
64	9.081535651837283e-12
65	7.306949170562537e-12
66	8.313939565153887e-12
67	7.839796253942213e-12
68	8.384267483552388e-12
69	1.00098858439429e-11
70	8.066558986805427e-12
71	8.386396363585852e-12
72	8.43088164884385e-12
73	7.768997893521005e-12
74	1.0850855651987495e-11
75	6.845370878564003e-12
76	5.033269545850809e-12
77	4.777364966646392e-12
78	6.859822750424534e-12
79	7.660612093909214e-12
80	9.780105074731511e-12
81	7.48702987777751e-12
82	8.224827389539387e-12
83	7.0260246689391215e-12
84	8.563710393725299e-12
85	6.827013768924496e-12
86	7.471446789383795e-12
87	5.491180303401075e-12
88	6.266732679548916e-12
89	9.686095002187801e-12
90	1.0168015228803602e-11
91	9.244160695643013e-12
92	9.869216436805504e-12
93	9.370455600797858e-12
94	8.408263999830857e-12
95	7.23339685098988e-12
96	6.028623261274908e-12
97	6.72931974429512e-12
98	6.742231807969298e-12
99	6.174412695119621e-12
100	5.29971613096007e-12
101	9.662698331476326e-12
102	9.488224537486068e-12
103	4.9517108224987805e-12
104	1.1433989969142136e-11
105	7.628571627167921e-12
106	7.397799879845413e-12
107	8.592166329682497e-12
108	7.817441614700646e-12
109	6.386989487892447e-12
110	5.443961225414976e-12
111	5.351401110651215e-12
112	6.8456441142623445e-12
113	7.171047503375948e-12
114	8.0780025700438e-12
115	8.441606519073785e-12
116	8.89190852829368e-12
117	1.0942311724945667e-11
118	7.786597493808427e-12
119	6.6757458684807405e-12
120	6.038832580399086e-12
121	7.239199525063347e-12
122	-3.789650312844303e-13
123	7.34665461552723e-12
124	8.691469330162514e-12
125	1.0123080922654333e-11
126	9.142674134219266e-12
127	9.111994509493897e-12
128	8.669093516798204e-12
129	9.013385059088266e-12
130	6.538603192615665e-12
131	7.133526003115984e-12
132	5.721125224289699e-12
133	6.735281904751493e-12
134	6.747964569913643e-12
135	9.917491666361533e-12
136	7.686943337534044e-12
137	8.300199466701152e-12
138	9.58172014557914e-12
139	8.614137435922291e-12
140	1.071433361849898e-11
141	8.577603712907892e-12
142	6.6531545356886045e-12
143	6.566309518034798e-12
144	6.042545536487854e-12
145	6.5872031464974526e-12
146	7.956152888055273e-12
147	8.519454598968501e-12
148	8.082740407908407e-12
149	9.07715194296958e-12
150	8.114933930796994e-12
151	9.053231719896636e-12
152	8.022765473913482e-12
153	7.285321654837614e-12
154	6.180045807210612e-12
155	5.8307478258295534e-12
156	7.275453350801624e-12
157	4.475821911258372e-12
158	7.839026518468865e-12
159	7.320746575015896e-12
160	7.453040892939375e-12
161	7.185199361542383e-12
162	6.3921036389686e-12
163	5.880442054380006e-12
164	4.03090071076773e-12
165	1.9060631413977856e-12
166	3.4445793635469383e-12
167	6.1580605996845256e-12
168	6.0015345118274815e-12
169	6.240622255938209e-12
170	6.453459064288488e-12
171	4.985047363237498e-12
172	9.510865886104823e-12
173	7.924023283664236e-12
174	7.049783473520225e-12
175	6.0817109895391675e-12
176	4.044959711474655e-12
177	6.564497186090235e-12
178	6.21510773570732e-12
179	5.6031696519455785e-12
180	8.278824402052393e-12
181	8.267401687182346e-12
182	7.317710833833311e-12
183	7.781028456681275e-12
184	6.819143684996416e-12
185	7.10742655467951e-12
186	6.927024055189845e-12
187	6.1525390091327975e-12
188	5.715520176021348e-12
189	8.734799300040275e-12
190	6.585706346385463e-12
191	7.354877842537991e-12
192	9.905551032842638e-12
193	8.850157845270585e-12
194	9.463196858369208e-12
195	8.157751716301496e-12
196	7.358167302443727e-12
197	7.565709764733576e-12
198	8.409961707761827e-12
199	7.948020014671463e-12
200	7.154853308346259e-12
201	7.461457232098599e-12
202	6.962185982553762e-12
203	8.244060789782827e-12
204	4.294695229541189e-12
205	8.270892937950093e-12
206	8.858441767928852e-12
207	8.278119009620037e-12
208	8.572266945247727e-12
209	7.572986816315304e-12
210	6.217549795029645e-12
211	7.993004300707035e-12
212	3.8690126946500905e-12
213	7.288497012511573e-12
214	1.0270180335914883e-11
215	8.277410341462264e-12
216	9.27751028885959e-12
217	9.022340274489047e-12
218	7.67933414942451e-12
219	6.317633397951465e-12
220	6.86797430430759e-12
221	6.193766391704665e-12
222	7.006347133603269e-12
223	7.619520780191186e-12
224	7.632856205781092e-12
225	9.077374496456973e-12
226	1.0009524018140403e-11
227	9.197873245025466e-12
228	1.0485882093927142e-11
229	9.317683220540911e-12
230	6.518435300560956e-12
231	7.875068736784353e-12
232	7.369676758986285e-12
233	5.9203536307095306e-12
234	5.83994780315117e-12
235	5.321945197324788e-12
236	8.440874382796459e-12
237	9.566184543384767e-12
238	9.810991621478192e-12
239	8.873682479477213e-12
240	7.59423027282021e-12
241	8.444311600645666e-12
242	1.0107839764569959e-11
243	6.945424860625771e-12
244	5.571171873917182e-12
245	5.383769329386872e-12
246	6.1728397481972205e-12
247	6.46675698626711e-12
248	9.855129412620118e-12
249	7.580573094948328e-12
250	9.518780436573516e-12
251	6.9758910350405665e-12
252	7.813930325899562e-12
253	9.221115352172077e-12
254	7.665018514864395e-12
255	8.828317607864092e-12
256	3.9793305168749935e-12
257	7.735850595604262e-12
258	8.20557296358949e-12
259	9.024901772096924e-12
260	1.0469155546383242e-11
261	1.0126146057590728e-11
262	9.333597012235055e-12
263	7.87714255248741e-12
264	7.234126394121668e-12
265	8.709501892163515e-12
266	8.698552403767728e-12
267	7.055317068848486e-12
268	6.805586973065273e-12
269	6.5500715463165674e-12
270	9.00714261239235e-12
271	9.613649172006703e-12
272	9.852107918106404e-12
273	8.877887108921732e-12
274	1.051573121581677e-11
275	1.09288635619073e-11
276	8.904438953010401e-12
277	9.005213621321352e-12
278	8.28737778757113e-12
279	6.543995900698224e-12
280	8.06992693130111e-12
281	7.244660854230265e-12
282	6.3959162316657735e-12
283	5.602811197863815e-12
284	7.722173292962772e-12
285	9.360208996802619e-12
286	6.310728213820142e-12
287	8.155546772198019e-12
288	7.574934830073232e-12
289	5.793913881920359e-12
290	6.4132514858368795e-12
291	7.320539847060278e-12
292	8.558607424183331e-12
293	9.990751312140423e-12
294	6.79754928338053e-12
295	9.717112324101736e-12
296	9.360956674299718e-12
297	8.130832946970258e-12
298	8.168691151637036e-12
299	7.401133449146736e-12
300	7.31366108021673e-12
301	6.345472008239006e-12
302	4.359279658296783e-12
303	9.065703139608919e-12
304	6.897369814053815e-12
305	6.235828817304113e-12
306	1.0268066609139792e-11
307	9.293375771328131e-12
308	9.849956884286116e-12
309	1.0238564634368621e-11
310	8.126568200771627e-12
311	7.870942774914317e-12
312	8.927791934828071e-12
313	6.66585392485247e-12
314	6.33516691395099e-12
315	5.417241175761719e-12
316	9.511682815034027e-12
317	8.749744628950604e-12
318	1.0294205055675128e-11
319	8.944609896473079e-12
320	8.93300805570903e-12
321	1.1983305954196375e-11
322	1.0815262211125883e-11
323	9.603636577638636e-12
324	1.0597825292502622e-11
325	9.130125296606315e-12
326	5.842950332959396e-12
327	9.218645648732045e-12
328	1.0756665109076846e-11
329	1.025136314723267e-11
330	9.664147570127313e-12
331	9.789916132412442e-12
332	1.1115450856736441e-11
333	1.0878993329248091e-11
334	7.247934631438974e-12
335	7.679894450768168e-12
336	7.830964091510558e-12
337	9.456468069590914e-12
338	9.069627258222728e-12
339	1.0288896596919072e-11
340	1.0502306724907031e-11
341	1.2046080318397685e-11
342	1.1197075988544412e-11
343	1.0240891355403597e-11
344	1.0029474071306116e-11
345	7.911461079233548e-12
346	8.180520751998877e-12
347	4.3377017160946714e-12
348	5.394438434612443e-12
349	8.494962453927342e-12
350	1.0064617080514757e-11
351	9.627697294612074e-12
352	1.0115793849179063e-11
353	1.0066734071546614e-11
354	5.942268978691506e-12
355	6.786526208880813e-12
356	7.737328678510222e-12
357	8.34385409653471e-12
358	8.882077072617858e-12
359	8.933158422327346e-12
360	9.321104871651255e-12
361	9.927861845322268e-12
362	1.136598332085686e-11
363	5.553999176607614e-12
364	1.0042208900834913e-11
365	6.355462631786931e-12
366	9.543440967432055e-12
367	8.969146908060963e-12
368	1.0706859695215333e-11
369	1.0151382998865849e-11
370	9.689504094126689e-12
371	1.0877971119276534e-11
372	8.809864150056465e-12
373	1.1323030353777662e-11
374	7.523165817925904e-12
375	8.95526390218977e-12
376	6.062036071080947e-12
377	8.693885543263309e-12
378	9.01356908987294e-12
379	9.289038661019119e-12
380	8.108561029411424e-12
381	1.0859102352421638e-11
382	1.1372288281734545e-11
383	1.0566478965351319e-11
384	9.061444503546339e-12
385	9.299079493460494e-12
386	8.068164627558858e-12
387	5.568806753916313e-12
388	6.288789885662339e-12
389	8.589062164134715e-12
390	1.0990131784679924e-11
391	1.0115218107310747e-11
392	1.0366134756243062e-11
393	1.0516377024243249e-11
394	1.0186186632784289e-11
395	6.599308965198165e-12
396	6.155833141351754e-12
397	8.775268064016837e-12
398	8.745058113566097e-12
399	9.314317273513309e-12
400	1.1245786394341559e-11
401	1.0677471130822924e-11
402	1.0397003851802987e-11
403	9.929031175788722e-12
404	9.141938057401219e-12
405	9.874233729714352e-12
406	6.293473188935502e-12
407	6.9815950919912515e-12
408	8.756788967951176e-12
409	1.0032786077758667e-11
410	6.9148546332682894e-12
411	8.540737857570336e-12
412	8.98483816115458e-12
413	9.354123405564505e-12
414	1.0491893190033493e-11
415	9.474108835936417e-12
416	7.168595271474067e-12
417	3.306403740894948e-12
418	4.5195046010129805e-12
419	9.182652811927044e-12
420	7.214571131809983e-12
421	1.0309481480779144e-11
422	1.0665969703502309e-11
423	1.0348174341128656e-11
424	8.204993995496971e-12
425	8.43008113115403e-12
426	6.399364737857411e-12
427	5.687685782173903e-12
428	9.457274057742776e-12
429	9.638522395212116e-12
430	8.664741227793505e-12
431	8.284123211356818e-12
432	9.97812460048254e-12
433	6.654335003326849e-12
434	6.317373056594426e-12
435	7.57374439360075e-12
436	6.524329874732805e-12
437	7.062575508161468e-12
438	8.519054170164922e-12
439	8.670025847897646e-12
440	1.0145684179543718e-11
441	1.015925357507402e-11
442	9.059262929068235e-12
443	1.0678955906148642e-11
444	9.71067167434692e-12
445	8.055138289906549e-12
446	8.324385925812813e-12
447	6.756333381893485e-12
448	7.1631658380841536e-12
449	7.513431305856195e-12
450	8.77704735279689e-12
451	1.0183852112831818e-11
452	1.0347068914313863e-11
453	1.1153912854940102e-11
454	9.366979507333817e-12
455	9.624197791591688e-12
456	9.005697388077895e-12
457	7.818582725750817e-12
458	8.756776866548436e-12
459	7.488670360064232e-12
460	9.114392853502385e-12
461	1.057132873163098e-11
462	1.0059597696095287e-11
463	9.710214300417698e-12
464	9.079448599646785e-12
465	9.192459358865632e-12
466	6.405556332310419e-12
467	7.824931607069926e-12
468	9.387990881783132e-12
469	7.438744934458922e-12
470	1.011430613810627e-11
471	9.183444632649163e-12
472	9.878211880771473e-12
473	1.012225790292759e-11
474	7.335013666482087e-12
475	7.34218424917175e-12
476	6.9861992576454525e-12
477	6.0681561587436804e-12
478	5.269199579583111e-12
479	7.119473779838829e-12
480	8.182423484974911e-12
481	9.614615920196437e-12
482	1.0821923892500687e-11
483	8.615689663346845e-12
484	1.0060533187849792e-11
485	8.2669820362252e-12
486	8.39882952780646e-12
487	8.418326245169344e-12
488	8.812470682025937e-12
489	8.181686966484618e-12
490	8.351355514208169e-12
491	1.0752079556694168e-11
492	1.0152799016606393e-11
493	9.628413962978233e-12
494	9.26632626295406e-12
495	8.185619534968656e-12
496	4.449101172148564e-12
497	8.430759017720783e-12
498	9.681371291847475e-12
499	8.994494033290857e-12
500	1.0045074633203308e-11
501	8.695364598667618e-12
502	1.092135700312646e-11
503	1.0909414856615313e-11
504	1.1153845411806958e-11
505	9.460557735673679e-12
506	8.142254156097956e-12
507	6.4740022304094645e-12
508	6.643439880554389e-12
509	7.88757424539351e-12
510	8.569861388902104e-12
511	1.0276287763137156e-11
512	8.727203234458644e-12
513	9.11528637956435e-12
514	1.0040928797983555e-11
515	8.679285357717035e-12
516	8.104741158507173e-12
517	1.006135393564725e-11
518	7.281099256653843e-12
519	7.556582176076638e-12
520	9.225916416876812e-12
521	1.0620189755373846e-11
522	1.0420567292737718e-11
523	1.0652800154039516e-11
524	9.49733522552351e-12
525	8.322732263404487e-12
526	1.0867050917035524e-11
527	9.886491062559503e-12
528	7.824226315558206e-12
529	9.180978439095913e-12
530	8.8752010650124e-12
531	9.288410077593253e-12
532	1.042660724634625e-11
533	1.1183817487251268e-11
534	8.696244214419393e-12
535	8.341104281190102e-12
536	8.341961579111678e-12
537	6.711031513661796e-12
538	8.099038947694844e-12
539	5.9311505775433956e-12
540	8.319063217504934e-12
541	9.08832944280154e-12
542	1.0220470417122294e-11
543	9.470795376865178e-12
544	9.946398063364468e-12
545	9.091169853450747e-12
546	8.785072926360096e-12
547	8.991487900838191e-12
548	7.911431921003917e-12
549	7.149887514456553e-12
550	8.293707103199782e-12
551	1.0081986205949382e-11
552	1.0132567411546629e-11
553	1.2176845191775209e-11
554	1.19837696270968e-11
555	4.7154628719021244e-12
556	7.872563399708268e-14
557	-1.4832268423956278e-12
558	-2.5637357854510847e-12
559	-2.1071443127262463e-12
560	6.118326005839804e-12
561	5.618671635167328e-12
562	8.29447409637731e-12
563	9.564253478103124e-12
564	8.176928657367252e-12
565	7.65886450186438e-12
566	8.747072914190085e-12
567	6.434852006227945e-12
568	6.485549094115541e-12
569	9.311278960692455e-12
570	9.467909791337667e-12
571	7.474769906464357e-12
572	7.525863027421404e-12
573	1.014485451319739e-11
574	1.0483011068754897e-11
575	1.0639862532205303e-11
576	5.834649564621287e-12
577	9.341176628354634e-12
578	7.772423815473521e-12
579	6.7543347602244264e-12
580	9.913367434577678e-14
581	1.0230537789155927e-11
582	8.13134838132338e-12
583	8.156591659591075e-12
584	1.0013774700648491e-11
585	9.164339125186113e-12
586	9.033805151520219e-12
587	8.484714925897386e-12
588	6.8785362071360004e-12
589	6.510457044003536e-12
590	5.542452465099478e-12
591	7.124443333939307e-12
592	8.137058291343398e-12
593	2.21305566890218e-12
594	9.073316895519852e-13
595	7.577468977659789e-13
596	1.5216527451504865e-13
597	-8.852092445267034e-13
598	-2.271797722493818e-12
599	2.3511820578207577e-13
600	-1.6453034073593312e-12
601	2.1989365091644296e-12
602	-6.256183249200092e-13
603	-1.0064156613331276e-12
604	6.128592190979826e-13
605	9.135662917694838e-13
606	-1.6981475691847044e-12
607	1.2899638206371494e-12
608	7.765279971447614e-12
609	8.291143305986622e-12
610	5.985223020686541e-12
611	6.217154239472152e-12
612	7.248984367337637e-12
613	9.874779232663278e-12
614	7.212755804270248e-12
615	8.169916189800835e-12
616	9.520297780770216e-12
617	8.526963807442771e-12
618	8.427519678125283e-12
619	7.822026585586328e-12
620	8.766092287482792e-12
621	6.635549951790249e-12
622	8.967434898594686e-12
623	1.009279469070088e-11
624	8.974737732836308e-12
625	9.225241280715356e-12
626	5.100682567412102e-12
627	6.176452973427827e-12
628	7.15206399851951e-12
629	8.533954610387935e-12
630	7.978328973848574e-12
631	9.984809588279014e-12
632	7.34806242639854e-12
633	-4.202190214324571e-13
634	-3.856257261841258e-14
635	-2.7538414419225744e-13
636	3.2539156110871107e-13
637	-1.50543614768155e-12
638	-4.67403085241788e-13
639	-1.2605557603057229e-12
640	-3.278030775748682e-12
641	-2.277788932002191e-12
642	1.1391290898771166e-11
643	9.385932838558576e-12
644	1.003627009786673e-11
645	1.1486997139839912e-11
646	1.1337649550554295e-11
647	1.3362972827764566e-11
648	1.1975721328090106e-11
649	1.0901859081427491e-11
650	1.1002344726215403e-11
651	1.013383776748502e-11
652	8.747102579517027e-12
653	7.460009338434401e-12
654	7.585767474104525e-12
655	9.999005892914777e-12
656	9.468452985821335e-12
657	1.0374673080334287e-11
658	9.912865660917305e-12
659	9.007449652112375e-12
660	9.376890058938378e-12
661	1.0402047396119087e-11
662	1.089698020339659e-11
663	1.1447386421107664e-11
664	1.1610530864447191e-11
665	8.717300400041552e-12
666	8.642628278425422e-12
667	9.105773504618089e-12
668	1.0081158447681824e-11
669	1.0032107411306719e-11
670	1.1451123950650847e-11
671	9.432899778442284e-12
672	9.639921376327522e-12
673	1.2371601811561635e-11
674	1.1397327491115104e-11
675	1.1960367299610406e-11
676	8.735973204267023e-12
677	9.29288253096384e-12
678	9.499803178528733e-12
679	1.0412978868076186e-11
680	1.2013398174058575e-11
681	1.2876014416419779e-11
682	9.295679973715787e-12
683	1.117100176354867e-11
684	8.734263590779016e-12
685	9.903309066210499e-12
686	1.0047807747687603e-11
687	6.223626416695108e-12
688	9.749217613098992e-12
689	1.061212748831334e-11
690	9.506947502196126e-12
691	8.682300861607836e-12
692	9.113615331514448e-12
693	1.0970776527213044e-11
694	9.6651649514558e-12
695	1.0646570981565903e-11
696	1.0016054878972625e-11
697	6.473181358145955e-12
698	7.117483983721268e-12
699	9.267625404125146e-12
700	9.54328059188327e-12
701	9.46859672291652e-12
702	9.794745775891673e-12
703	8.570065234503215e-12
704	1.1614604924404723e-11
705	1.1509276450446778e-11
706	8.296395847340358e-12
707	9.716254751058046e-12
708	1.0679071371850125e-11
709	9.904655600764876e-12
710	9.386074454583668e-12
711	1.1599438969891892e-11
712	1.1550214408372025e-11
713	1.104475264492945e-11
714	1.1639046954593845e-11
715	1.016480112716379e-11
716	9.377510581432867e-12
717	1.0503225166927251e-11
718	9.466046610417832e-12
719	6.610334367071682e-12
720	6.366940385789287e-12
721	2.9315509958249385e-13
722	8.011806613885473e-12
723	1.0781287604640518e-11
724	8.050592026128836e-12
725	7.682700120542306e-12
726	1.0070628755376512e-11
727	9.240115096500535e-12
728	8.384306924800349e-12
729	1.1209741879726844e-11
730	7.553967460921893e-12
731	8.629375383855278e-12
732	6.44912174611178e-12
733	8.53670447756638e-12
734	9.418641310180755e-12
735	9.206595872041391e-12
736	8.188677081147165e-12
737	9.302079315246956e-12
738	8.077671054858648e-12
739	9.02156698619332e-12
740	9.572207702906648e-12
741	7.635076755580119e-12
742	8.848628072013911e-12
743	6.492558741659103e-12
744	1.0230595558043274e-11
745	7.31884359089091e-12
746	1.1025486764226786e-11
747	9.588835269259284e-12
748	1.1151658463197887e-11
749	9.66440811550827e-12
750	-6.098577368211988e-13
751	6.534621197553913e-12
752	8.39748499770883e-12
753	9.310816641714952e-12
754	7.711168855685658e-12
755	1.1968067945399628e-11
756	1.1868545856903443e-11
757	1.0019091939036188e-11
758	1.0394422634810936e-11
759	1.0651988869484572e-11
760	1.2995990432439874e-11
761	1.1814690867528226e-11
762	9.384661899722304e-12
763	9.253733526871691e-12
764	9.516922430692466e-12
765	8.95478013933561e-12
766	9.555537085212503e-12
767	9.893554433542624e-12
768	1.0950185632284658e-11
769	1.1919776066706484e-11
770	1.0658095725425375e-11
771	9.808222962502222e-12
772	9.677710008203899e-12
773	9.340369906001487e-12
774	8.615997313572568e-12
775	7.848276153203922e-12
776	4.379437786699957e-12
777	9.274113267910666e-12
778	9.14954340873102e-12
779	7.787379594992468e-12
780	1.1006561088370288e-11
781	8.701412341976266e-12
782	6.426940357119079e-12
783	8.164694641241606e-12
784	7.39665918108253e-12
785	4.934954848452847e-12
786	8.391829350858183e-12
787	9.05432974597558e-12
788	9.874122789017687e-12
789	8.661774701867996e-12
790	8.94993871623948e-12
791	8.212747434129625e-12
792	8.119913418333208e-12
793	9.851469161044811e-12
794	9.189328421017612e-12
795	8.153128099715894e-12
796	8.496855760058234e-12
797	6.9600700493697185e-12
798	7.804078551944623e-12
799	9.085760307078627e-12
800	1.0330020194838112e-11
801	1.0637076328016663e-11
802	9.506801822143754e-12
803	1.1200629585631768e-11
804	9.357423171179586e-12
805	7.014212467570385e-12
806	8.427232242744151e-12
807	8.08419483180386e-12
808	6.653843885537395e-12
809	6.022618202711231e-12
810	7.604651007074557e-12
811	7.155115028986745e-12
812	9.86199422675888e-12
813	1.0793540682926243e-11
814	9.850526443515712e-12
815	1.283245453928387e-11
816	8.207613343928892e-12
817	9.083630805518165e-12
818	8.464976768608864e-12
819	7.409516450259774e-12
820	9.354046670689871e-12
821	1.0691932521998238e-11
822	9.892011153343755e-12
823	1.0367580309374801e-11
824	1.1499829627341259e-11
825	1.0843811228193208e-11
826	1.2451112576107927e-11
827	1.0138872039378196e-11
828	1.0627480454844801e-11
829	9.358343883184716e-12
830	7.728143568040324e-12
831	8.278487308774107e-12
832	9.04820631302434e-12
833	1.092350441563381e-11
834	8.630271901209893e-12
835	1.0561698641259968e-11
836	1.2500033911905122e-11
837	1.0763415882704327e-11
838	8.826035992507068e-12
839	8.789105562566827e-12
840	9.140070755047982e-12
841	7.952500595686513e-12
842	8.453279970267003e-12
843	9.122652291747428e-12
844	9.392175666459272e-12
845	1.2923533967236614e-11
846	1.1230492216675434e-11
847	8.918243791034914e-12
848	1.0131764126680629e-11
849	9.66311885641227e-12
850	8.72652405252671e-12
851	8.883291817209628e-12
852	8.483718305624606e-12
853	9.872383207382325e-12
854	9.253825516454967e-12
855	9.710350500136612e-12
856	1.1773186474041637e-11
857	1.1536045732135225e-11
858	1.0193445333329958e-11
859	1.2649920995775011e-11
860	9.900467439899672e-12
861	1.0301278110456613e-11
862	1.0345607073795518e-11
863	6.689060740929069e-12
864	6.689761852866445e-12
865	8.396704051369629e-12
866	1.1035185698435893e-11
867	1.0391981296392328e-11
868	1.0767382182169309e-11
869	9.236456901953116e-12
870	8.71250482680343e-12
871	1.0368976806800933e-11
872	1.00696800958943e-11
873	1.0063753942001223e-11
874	8.426551683611769e-12
875	9.177397626814124e-12
876	9.04028758491957e-12
877	8.278090956374088e-12
878	9.48511758967845e-12
879	1.1367060394884849e-11
880	1.1179904249419757e-11
881	9.349274060581755e-12
882	1.0074952550661224e-11
883	9.806403352583947e-12
884	6.2569196610147025e-12
885	9.13215968443447e-12
886	7.614188862795928e-12
887	9.239989407237865e-12
888	1.0702910121976352e-11
889	9.641246426602774e-12
890	1.0997763324362313e-11
891	7.985898981980744e-12
892	1.1580125624917952e-11
893	1.1180930460506612e-11
894	1.0037743127847712e-11
895	9.063076402556227e-12
896	8.58235280059604e-12
897	6.932634604284428e-12
898	7.676738605680676e-12
899	9.877417796783057e-12
900	1.0484435323994361e-11
901	9.434997382057263e-12
902	1.1091648216201144e-11
903	9.904668517588386e-12
904	9.824306919781862e-12
905	1.0486577940512763e-11
906	1.0499872030797265e-11
907	7.713191724577244e-12
908	6.988293773780785e-12
909	7.68925137714837e-12
910	9.864485303751375e-12
911	1.0315483801869982e-11
912	8.772066791684072e-12
913	9.416349698306526e-12
914	8.88542912232502e-12
915	9.879782798761344e-12
916	8.336667812610668e-12
917	7.981204022956677e-12
918	8.53119938108055e-12
919	8.287906276098769e-12
920	8.607265119901713e-12
921	1.1320777473216563e-11
922	1.0208535867756998e-11
923	1.1727824624293802e-11
924	1.0259299878713255e-11
925	1.3303583905390429e-11
926	9.885453704799514e-12
927	7.204522042884689e-12
928	8.63026184925203e-12
929	8.562328941227922e-12
930	7.937552360078741e-12
931	8.232331472138572e-12
932	1.0019927194991489e-11
933	1.105792813108108e-11
934	9.002091397978322e-12
935	9.483605471492892e-12
936	1.1953310605700473e-11
937	9.16636685517805e-12
938	8.966496834931397e-12
939	8.986254054611497e-12
940	8.699082210837929e-12
941	7.656248645825275e-12
942	6.606297565081111e-12
943	9.413163956934123e-12
944	8.670264958090891e-12
945	7.195604690334693e-12
946	1.260224046936151e-11
947	1.094006150351562e-11
948	1.1409785228560212e-11
949	1.1985396977743853e-11
950	9.573092657730335e-12
951	8.098687278576931e-12
952	9.036633929547627e-12
953	9.7623360914744e-12
954	1.1212527928991428e-11
955	1.2488138946508998e-11
956	1.0076424319373684e-11
957	1.136390038204737e-11
958	1.0352876434057037e-11
959	1.1609151102495263e-11
960	1.1484221269550129e-11
961	1.0203440256084616e-11
962	1.0098285809872701e-11
963	1.0792529249721072e-11
964	8.180537397940801e-12
965	1.0743299425537073e-11
966	1.1206729948031966e-11
967	9.875840900184864e-12
968	7.925945226958143e-12
969	7.72689530205699e-12
970	5.908443998462777e-12
971	9.671593093342388e-12
972	8.884321634490203e-12
973	1.0910190504004405e-11
974	8.254323126455771e-12
975	9.323425804199683e-12
976	1.0511082617637422e-11
977	8.449811629962067e-12
978	9.119145776473996e-12
979	7.900682000837696e-12
980	8.351169297288741e-12
981	8.864569416727015e-12
982	8.577202146581896e-12
983	9.527647469494068e-12
984	7.715723680903705e-12
985	8.891564778436393e-12
986	7.479160383586714e-12
987	9.198316863005742e-12
988	8.78047517856146e-12
989	8.030816559920448e-12
990	4.812653906838209e-12
991	6.72573770494016e-12
992	7.807231951412144e-12
993	7.75767473503822e-12
994	6.720318881395368e-12
995	8.15252693530507e-12
996	8.003443199277605e-12
997	1.1203553001494652e-11
998	8.335446681668694e-12
999	8.517287304582811e-12
1000	7.842631991299785e-12
1001	9.386753136751391e-12
1002	5.9442160540907135e-12
1003	5.66273622937953e-12
1004	9.544581689111126e-12
1005	7.395188056847875e-12
1006	1.0739395389455765e-11
1007	9.80904914747957e-12
1008	1.022822846240017e-11
1009	7.915876779739854e-12
1010	9.622952405472694e-12
1011	1.019215007710287e-11
1012	6.492710928000569e-12
1013	7.861805812277866e-12
1014	8.237305541297642e-12
1015	8.69426807169048e-12
1016	1.0894721379499257e-11
1017	1.2682996074745455e-11
1018	1.1389274932351755e-11
1019	9.633382490421434e-12
1020	1.137134085867818e-11
1021	1.0441168630481967e-11
1022	1.0997304384000875e-11
1023	9.723040354151185e-12
1024	9.398809504742083e-12
1025	7.662086474561044e-12
1026	8.780962338748246e-12
1027	8.225541748703475e-12
1028	9.73828929758771e-12
1029	1.127603455284933e-11
1030	1.123299389707281e-11
1031	1.0971466127832442e-11
1032	1.1046165685973799e-11
1033	9.865825696870764e-12
1034	9.797552863100714e-12
1035	7.998293320799933e-12
1036	7.573759384516599e-12
1037	1.1292930663990197e-11
1038	7.518380257974699e-12
1039	9.018884494496592e-12
1040	5.737760901537552e-12
1041	7.863671803090566e-12
1042	1.1951679623868007e-11
1043	9.764417546478359e-12
1044	8.083602966220102e-12
1045	8.959651636725517e-12
1046	7.997560587256483e-12
1047	6.891680327166281e-12
1048	6.01104213760099e-12
1049	7.242080469962592e-12
1050	6.7990128379914674e-12
1051	7.137498107953497e-12
1052	9.219015009519461e-12
1053	8.863391830370536e-12
1054	8.06361435655131e-12
1055	8.339248492917356e-12
1056	7.121189381065057e-12
1057	6.9031610790932944e-12
1058	6.4162221405551475e-12
1059	9.178452264780096e-12
1060	7.354770468327324e-12
1061	7.080042992237007e-12
1062	8.636780838284428e-12
1063	9.468128821697067e-12
1064	1.1394197722498403e-11
1065	9.500437220435516e-12
1066	6.80112998052019e-12
1067	6.5640680525613046e-12
1068	6.2019210509934375e-12
1069	6.096169457249271e-12
1070	8.278200896099483e-12
1071	8.291719643411958e-12
1072	8.972668386493073e-12
1073	8.21086472696481e-12
1074	9.205451351773549e-12
1075	9.924328531104667e-12
1076	9.668135129566253e-12
1077	7.581635363938976e-12
1078	5.900763350124425e-12
1079	5.526555767861678e-12
1080	7.670985955653014e-12
1081	8.471075022537715e-12
1082	9.028267012277362e-12
1083	1.1309442597039831e-11
1084	1.0866172750296909e-11
1085	9.34783960806227e-12
1086	9.4358699271642e-12
1087	1.0392871519795271e-11
1088	9.505714670228477e-12
1089	8.862904681443184e-12
1090	8.287879667206181e-12
1091	9.482440717644944e-12
1092	8.357990235363358e-12
1093	1.0152272951830002e-11
1094	1.0334057732868453e-11
1095	1.1046732922471991e-11
1096	1.1953667799351803e-11
1097	1.1085428906600464e-11
1098	1.0716828242288954e-11
1099	9.717312337657954e-12
1100	7.717919119693349e-12
1101	5.906407379342313e-12
1102	1.0106436889116629e-11
1103	8.794428971873278e-12
1104	1.121355024639824e-11
1105	1.0670528243599598e-11
1106	1.1621102625878925e-11
1107	1.0677624742478608e-11
1108	1.0747105084523423e-11
1109	1.1072181911181456e-11
1110	8.241849003827082e-12
1111	7.529674116858782e-12
1112	6.9300033163125405e-12
1113	1.0243580208625733e-11
1114	1.2394150999523244e-11
1115	1.0994501896539548e-11
1116	1.2682002180010732e-11
1117	9.988810671019373e-12
1118	1.2007642923876254e-11
1119	1.172772564210365e-11
1120	8.540174756479247e-12
1121	8.159518412096921e-12
1122	6.384715957579853e-12
1123	7.960655825730428e-12
1124	7.936040174094423e-12
1125	7.711851199786018e-12
1126	9.487251419649292e-12
1127	1.1868746317742924e-11
1128	1.0507216429556907e-11
1129	1.2194788320236706e-11
1130	1.0326501015934506e-11
1131	1.0970726527706891e-11
1132	1.1571024913886038e-11
1133	9.146733498944928e-12
1134	7.378609675302646e-12
1135	9.503586288870863e-12
1136	1.0897941055316167e-11
1137	1.1498709873217132e-11
1138	1.1411851917251947e-11
1139	1.1305984852712084e-11
1140	1.0687542049467829e-11
1141	1.1012875023799658e-11
1142	1.0600877631281258e-11
1143	8.601621483989903e-12
1144	8.802377807136773e-12
1145	1.017161074191855e-11
1146	1.039057645205342e-11
1147	1.1785161583289458e-11
1148	1.2503707207094343e-11
1149	1.1629548831009758e-11
1150	9.98597663523018e-12
1151	9.467829009275093e-12
1152	1.0662301093986376e-11
1153	9.393292074517312e-12
1154	1.0319505023369078e-11
1155	8.526049902434654e-12
1156	1.0314447701585023e-11
1157	8.970754339009064e-12
1158	1.1133635447330458e-11
1159	1.0433895847705083e-11
1160	8.797397755952424e-12
1161	9.716585315731954e-12
1162	1.0623406961314463e-11
1163	1.0567358266822725e-11
1164	9.68690678318472e-12
1165	8.930871165355531e-12
1166	9.237737981468038e-12
1167	7.70683205487042e-12
1168	8.732546845926359e-12
1169	8.045136429355132e-12
1170	1.1239808159756922e-11
1171	1.136555050312521e-11
1172	1.0246527371451679e-11
1173	7.716024708226403e-12
1174	9.685642123739365e-12
1175	7.210712491656545e-12
1176	7.980030714858126e-12
1177	9.811773769044387e-12
1178	1.0849989529842005e-11
1179	1.0824938452541464e-11
1180	1.0087954419849549e-11
1181	1.1701604360574127e-11
1182	1.0651687373557789e-11
1183	1.1414599317624716e-11
1184	1.200276566224888e-11
1185	7.71618880635807e-12
1186	7.284895245716558e-12
1187	8.234937158172934e-12
1188	5.5295413872425714e-12
1189	6.848919688041854e-12
1190	8.480482418642258e-12
1191	9.89343752519267e-12
1192	9.568921078574164e-12
1193	1.1263060330579724e-11
1194	9.64483922703053e-12
1195	1.0514232788175458e-11
1196	9.008245598303701e-12
1197	8.446194700614524e-12
1198	1.1190616811731017e-11
1199	7.791296851882956e-12
1200	6.422727528151425e-12
1201	8.972964713239499e-12
1202	8.261050849927662e-12
1203	1.0461578248790397e-11
1204	1.198724849677268e-11
1205	1.0187597911339291e-11
1206	8.913097535177312e-12
1207	8.844670465933426e-12
1208	7.576102247968808e-12
1209	9.408652789025343e-12
1210	9.702435219980008e-12
1211	7.103093227867786e-12
1212	7.665891654189156e-12
1213	8.259710782772699e-12
1214	9.104543223907793e-12
1215	9.66096713786452e-12
1216	9.730301586014264e-12
1217	1.0106003842538398e-11
1218	1.060044501436221e-11
1219	7.687809674498875e-12
1220	6.669514581354475e-12
1221	7.713752288817492e-12
1222	1.0277127978366605e-11
1223	8.402727715427092e-12
1224	1.0184363387097636e-11
1225	1.011570408504892e-11
1226	8.772857149551717e-12
1227	1.1147902524795316e-11
1228	9.148568740114489e-12
1229	9.061378115773122e-12
1230	5.343303507891894e-12
1231	7.575445694065784e-12
1232	7.925799817293174e-12
1233	7.607433641965945e-12
1234	1.0751371206815178e-11
1235	8.477060523565848e-12
1236	1.0258286165402342e-11
1237	1.1446483321793836e-11
1238	1.0203220546712809e-11
1239	7.435077457750245e-12
1240	8.329166413524727e-12
1241	8.586185067545327e-12
1242	6.817454291852034e-12
1243	1.0011683502558325e-11
1244	8.768927772968877e-12
1245	8.756839868265774e-12
1246	1.2513614263430796e-11
1247	1.2551357012013622e-11
1248	1.2851775698661737e-11
1249	1.0420729626575117e-11
1250	9.590381735988938e-12
1251	6.297219170921789e-12
1252	7.0973574772286464e-12
1253	7.441459542885791e-12
1254	7.648109145988303e-12
1255	8.698665282075463e-12
1256	1.0849078777041852e-11
1257	1.0718205272801149e-11
1258	1.0318641414655634e-11
1259	1.0257003821895692e-11
1260	1.0419865569129597e-11
1261	1.0795255479872029e-11
1262	7.889276674168976e-12
1263	8.083822896294914e-12
1264	9.21486749391912e-12
1265	7.041064283296281e-12
1266	9.416127290394572e-12
1267	8.866734771650977e-12
1268	8.704850707223573e-12
1269	1.050483302553534e-11
1270	1.0705771404810064e-11
1271	1.014351349705982e-11
1272	9.38778645887399e-12
1273	1.0182200648787055e-11
1274	8.726594397274996e-12
1275	9.020411544529591e-12
1276	1.002093603185852e-11
1277	9.571685051548367e-12
1278	1.064690479808631e-11
1279	9.79122134617083e-12
1280	1.0235404634323908e-11
1281	9.154618965132021e-12
1282	1.0417696490840254e-11
1283	9.699457697196484e-12
1284	6.310063467829618e-13
1285	1.1119840865725595e-12
1286	1.3003504095766173e-12
1287	1.813871357797751e-12
1288	2.3327041919318075e-12
1289	2.651678625815214e-12
1290	8.021690631183307e-13
1291	1.7762561967269818e-13
1292	9.640955538069331e-12
1293	9.191089585189161e-12
1294	1.1310432510800774e-11
1295	1.0829934849987453e-11
1296	1.038662421494407e-11
1297	1.0080717017171511e-11
1298	1.2581215565652058e-11
1299	9.006178601482286e-12
1300	1.2444189056018434e-12
1301	8.995536555154623e-12
1302	1.0364266359898286e-11
1303	8.114417426465656e-12
1304	1.008998186781061e-11
1305	3.371923004325291e-12
1306	9.2473890596991e-12
1307	2.879087847569475e-12
1308	1.0760688050761496e-11
1309	1.1829763723552186e-11
1310	2.630240035750685e-12
1311	2.16880930505505e-12
1312	7.874753110137462e-13
1313	1.4818457305203402e-12
1314	1.4012192847748942e-12
1315	6.137717688571269e-13
1316	2.7653296950050983e-13
1317	8.539933224557004e-12
1318	1.00656931166201e-11
1319	1.1278099022604284e-11
1320	1.1835228112200145e-11
1321	1.0598025724030552e-11
1322	1.1835469683468695e-11
1323	1.1180172237859051e-11
1324	1.0555704583551301e-11
1325	8.699653822936221e-12
1326	1.0462316993467194e-11
1327	9.400692316729108e-12
1328	1.0476206166720532e-11
1329	1.197678717112625e-11
1330	1.0070790679341846e-11
1331	1.2821263430024197e-11
1332	1.1771712674621684e-11
1333	1.3622048742447486e-11
1334	1.2009739622048182e-11
1335	1.2041602122197962e-11
1336	7.442345401132093e-12
1337	8.823768061122565e-12
1338	8.387220969332057e-12
1339	1.0931083570535146e-11
1340	1.2431728508438214e-11
1341	1.116291090855024e-11
1342	1.2569775143292208e-11
1343	1.0995766309684795e-11
1344	1.0864712688186481e-11
1345	1.1802595510783648e-11
1346	8.75335894302048e-12
1347	1.081613646841685e-11
1348	1.0672779712496944e-11
1349	9.054220193943536e-12
1350	8.948527421553614e-12
1351	9.305354161580855e-12
1352	1.2836807806319437e-11
1353	1.1412485087542045e-11
1354	1.1050270801609055e-11
1355	7.738374022156154e-12
1356	1.2764397006564244e-12
1357	2.970212991995529e-12
1358	4.940036213729662e-12
1359	9.977816833437588e-12
1360	1.037178143589851e-11
1361	1.2059761444483805e-11
1362	1.2097676358670039e-11
1363	1.2935991616580007e-11
1364	1.124862891328538e-11
1365	1.181764558471334e-11
1366	1.0205735661668567e-11
1367	1.1650094870945045e-11
1368	7.431991642525352e-12
1369	7.675994366443768e-12
1370	-1.1486611423505745e-12
1371	7.036418285157142e-14
1372	1.6644881132644082e-12
1373	2.9524215471660975e-12
1374	8.797026753293907e-12
1375	3.85364965122539e-12
1376	2.5290976378412625e-12
1377	2.6668622997121576e-12
1378	1.6860052904962074e-12
1379	9.366018151974187e-13
1380	5.492707993680855e-13
1381	-1.456141024884045e-12
1382	-4.68753407369951e-13
1383	-5.179097600401022e-13
1384	3.0075199260343724e-12
1385	9.05167004716451e-12
1386	9.602073990365785e-12
1387	9.933861757031216e-12
1388	6.133842608306484e-12
1389	2.0225512236121573e-12
1390	2.1102273431822902e-12
1391	1.1722964245300896e-13
1392	-1.0574777136732042e-12
1393	2.0362464052598007e-12
1394	2.0181246118349938e-12
1395	3.3739778211694737e-13
1396	2.7316694714495105e-12
1397	2.7881246355413335e-12
1398	2.2447943849420755e-12
1399	2.3203393337330185e-12
1400	1.1733052883336094e-11
1401	9.171343177996248e-12
1402	1.1184179798057563e-11
1403	9.559798723921523e-12
1404	9.728788514440504e-12
1405	8.547806252153189e-12
1406	1.0636062538872254e-11
1407	1.1823664568064584e-11
1408	1.3080365174556959e-11
1409	1.3581228481423956e-11
1410	1.1124799797388758e-11
1411	1.2313130932509848e-11
1412	1.1895106593462302e-11
1413	1.06580376436149e-11
1414	1.1895875409135823e-11
1415	7.665184358899552e-12
1416	9.515566172847571e-12
1417	9.822286701158857e-12
1418	1.0385049887762588e-11
1419	1.0667010522296347e-11
1420	9.835909274621316e-12
1421	1.1436255164027774e-11
1422	1.02990074486867e-11
1423	9.699590552625973e-12
1424	1.0312850918633276e-11
1425	8.481225684657793e-12
1426	7.789027717886796e-12
1427	7.595189945436673e-12
1428	1.0983387834341201e-11
1429	2.390134629250258e-12
1430	3.777934706661098e-12
1431	8.947232557528192e-12
1432	1.1865986605218324e-11
1433	1.1328855166836513e-11
1434	1.0560787851661435e-11
1435	1.1936315731587369e-11
1436	8.287032448595698e-12
1437	8.2436953866282e-12
1438	9.494089862037657e-12
1439	1.149427187389575e-11
1440	1.1307284899409462e-11
1441	1.0057875702359262e-11
1442	9.014686583245243e-12
1443	1.117065506179848e-11
1444	1.2077703072600858e-11
1445	1.2578284197493546e-11
1446	1.0459534706332638e-11
1447	1.1197987930080603e-11
1448	1.0322606079033228e-11
1449	8.667990152256393e-12
1450	8.480016540718776e-12
1451	1.0711997228557358e-11
1452	9.424682891446523e-12
1453	1.2112552604933744e-11
1454	1.0687934383468108e-11
1455	1.2294999376885893e-11
1456	9.289086505321079e-12
1457	8.820739202278645e-12
1458	8.552576607811277e-12
1459	7.52148131972995e-12
1460	1.2122358866846542e-11
1461	1.210365125178184e-11
1462	1.0460449730929023e-11
1463	1.0629929790645367e-11
1464	1.1492785387177658e-11
1465	9.055554227636173e-12
1466	1.0256102463089994e-11
1467	1.1575035916146599e-11
1468	9.719101024439967e-12
1469	8.982083499542283e-12
1470	6.557712088871827e-12
1471	1.1151810557673976e-11
1472	1.0046326463560013e-11
1473	1.0096637746193519e-11
1474	9.74043311202327e-12
1475	9.43474622361755e-12
1476	1.047272817317614e-11
1477	1.1060933867818417e-11
1478	8.598732642844167e-12
1479	7.536138144010863e-12
1480	8.561821882198192e-12
1481	8.181125555801328e-12
1482	7.569370019035059e-12
1483	1.007568917317626e-11
1484	8.288374090833507e-12
1485	8.533082350953894e-12
1486	1.1158123589004688e-11
1487	1.1633438292894777e-11
1488	1.0502770668081238e-11
1489	1.0953246778891054e-11
1490	1.847511225834012e-12
1491	6.91874851230425e-13
1492	-1.6399478420681014e-13
1493	-2.113762037409667e-12
1494	-2.19156595577649e-13
1495	5.494379391371849e-13
1496	2.7436169839263926e-12
1497	1.094467659652928e-12
1498	8.221063235693898e-14
1499	-3.4226860136919143e-13
1500	-1.7105772483212953e-12
1501	-9.288687352862025e-13
1502	-2.1037977675259703e-12
1503	-1.9659167673447e-12
1504	-2.34651272802783e-12
1505	-9.150558060262918e-13
1506	1.9783446494900546e-13
1507	7.921134073366339e-13
1508	1.568017240945043e-12
1509	6.745127055284221e-13
1510	1.5566482646133342e-13
1511	3.8783973113627533e-13
1512	4.690611296053687e-13
1513	-1.443005169477596e-12
1514	-1.3242235116145389e-12
1515	-3.5429417338307727e-13
1516	-1.2039867059587932e-12
1517	8.71659536241534e-13
1518	1.0293382258141641e-13
1519	2.781974302773835e-13
1520	9.66622170728854e-13
1521	5.420203786986916e-13
1522	9.798855183837624e-13
1523	4.676886208896188e-13
1524	-8.380530075672576e-13
1525	-3.294359147029326e-12
1526	-5.745771966550902e-13
1527	1.3381440379272934e-12
1528	2.451298589767595e-12
1529	1.1207261412314154e-12
1530	3.7643887216220314e-13
1531	9.401437239579998e-13
1532	2.7741144766605634e-13
1533	-1.542233726740845e-14
1534	8.223908529740081e-13
1535	-4.5241064267816846e-13
1536	-8.893059830425314e-13
1537	9.336147113207004e-12
1538	8.717228144079582e-12
1539	1.1599818101585433e-11
1540	1.0393732489978035e-11
1541	1.141939084671727e-11
1542	1.1932327076894516e-11
1543	1.3250984024387755e-11
1544	1.1757748798468668e-11
1545	1.0695774479062937e-11
1546	1.1034066479412639e-11
1547	4.664873022809684e-12
1548	7.640898164782766e-12
1549	6.034685685968552e-12
1550	9.385186845656995e-12
1551	9.048493843487373e-12
1552	9.623690628205265e-12
1553	9.767460933139657e-12
1554	1.0192891025161827e-11
1555	1.0505994093834954e-11
1556	9.344205917144817e-12
1557	8.325444142172298e-12
1558	8.750912974801478e-12
1559	8.957571490277139e-12
1560	8.533480150786758e-12
1561	1.1977623363062114e-11
1562	1.0659160668823894e-11
1563	1.2046814278044274e-11
1564	1.0597357387429033e-11
1565	1.0197711635151854e-11
1566	1.1141829812461017e-11
1567	9.0733704291161e-12
1568	1.0030216434389487e-11
1569	1.2392998454862655e-11
1570	6.3808794239608885e-12
1571	1.1656938377951666e-11
1572	1.1350772343326164e-11
1573	1.0032632149297967e-11
1574	1.551316946860384e-12
1575	-5.420918611261031e-13
1576	1.8838089564260948e-12
1577	1.9657419688692741e-13
1578	6.047196191746858e-12
1579	1.0597296082508569e-11
1580	7.322581295517653e-12
1581	7.379406525959982e-12
1582	7.579497814021938e-12
1583	6.905417118123603e-12
1584	8.968140007211255e-12
1585	8.687083827712277e-12
1586	3.8438460581001865e-12
1587	5.450313703297733e-12
1588	8.857063605818754e-12
1589	5.463974220800489e-12
1590	-1.3984307711552429e-12
1591	-9.41656920854824e-13
1592	-1.8507042527432264e-13
1593	-6.404411817805214e-13
1594	1.722282004057924e-13
1595	8.203864854813926e-12
1596	1.2235490167873003e-11
1597	8.973669351312714e-12
1598	8.598542123164639e-12
1599	7.461760587037855e-12
1600	8.211870294879945e-12
1601	8.318868699016492e-12
1602	-2.434443420708479e-13
1603	1.1197956692896274e-12
1604	3.4700592662232783e-12
1605	1.0395549919108526e-11
1606	8.283388275908045e-12
1607	1.1715091660576006e-11
1608	1.1390101296284682e-11
1609	1.0915998947768556e-11
1610	1.3447262472576206e-11
1611	1.3978959151210412e-11
1612	1.271079464125756e-11
1613	1.0611062944032025e-11
1614	9.88678723850019e-12
1615	1.0368015323178435e-11
1616	8.881241463582438e-12
1617	9.062471580118981e-12
1618	1.0594727514539547e-11
1619	1.218814461696721e-11
1620	1.149549617430916e-11
1621	1.1895636235391566e-11
1622	1.1421023577815915e-11
1623	1.2483979373549788e-11
1624	1.1284516684780064e-11
1625	9.259403268826623e-12
1626	1.057915027701174e-11
1627	8.704532858909208e-12
1628	9.342246282789399e-12
1629	6.811262760845392e-12
1630	9.27434667992417e-12
1631	1.2749885194600213e-11
1632	1.0931588231479205e-11
1633	1.1313080532954723e-11
1634	1.0656934143488145e-11
1635	1.135119733176625e-11
1636	1.2176917399068628e-11
1637	1.1751929568478752e-11
1638	1.0552709901326903e-11
1639	9.221523315127662e-12
1640	8.041081071991809e-12
1641	9.916338150655527e-12
1642	1.2066422683357892e-11
1643	1.1573349171520288e-11
1644	1.1923817508977294e-11
1645	1.336134429906789e-11
1646	9.618380627780456e-12
1647	8.856377069464175e-12
1648	9.524938172610125e-12
1649	1.0913244914695385e-11
1650	1.1607285429140241e-11
1651	1.2938767526455564e-11
1652	1.0320851565487644e-11
1653	1.0827731551399958e-11
1654	1.1671386024108083e-11
1655	1.4202567284365201e-11
1656	1.4090819032798496e-11
1657	9.929362197844445e-12
1658	8.760429564379228e-12
1659	9.386036153750328e-12
1660	9.286221428864827e-12
1661	9.261445420685995e-12
1662	6.799849963866224e-12
1663	1.033119264313909e-11
1664	1.2931443866289573e-11
1665	7.000654335523152e-12
1666	1.1213942728578509e-11
1667	1.1995212897049627e-11
1668	1.2126784719167985e-11
1669	1.1083810630998155e-11
1670	1.2071419218250931e-11
1671	1.0222063534586986e-11
1672	8.934773187730298e-12
1673	1.0648042769840253e-11
1674	9.92301135355623e-12
1675	1.3329871770355808e-11
1676	1.1117953591048265e-11
1677	9.480779157945785e-12
1678	1.2693508083649949e-11
1679	1.0587619511047234e-11
1680	1.0338701929187522e-11
1681	9.057463188776296e-12
1682	1.1575996151471832e-11
1683	1.0070376704322114e-11
1684	1.1633486271277621e-11
1685	1.1314971064530828e-11
1686	1.0346649291177723e-11
1687	1.1040642590346186e-11
1688	1.1747267912302191e-11
1689	1.0960572396666728e-11
1690	1.0773233149029067e-11
1691	1.0279405991568795e-11
1692	9.505466883172192e-12
1693	8.480491023694836e-12
1694	8.799819111479206e-12
1695	9.287700539860486e-12
1696	8.575875178678755e-12
1697	1.2188267026235994e-11
1698	9.682471003828784e-12
1699	1.01451022529788e-11
1700	1.194609083764053e-11
1701	8.677292041187148e-12
1702	1.089051138089854e-11
1703	1.3159325492052482e-11
1704	1.0666381021352057e-11
1705	9.916513560909844e-12
1706	9.491868558584124e-12
1707	9.142437081383176e-12
1708	1.151828189567838e-11
1709	8.57471765954602e-12
1710	1.0980998983029075e-11
1711	1.218123394972952e-11
1712	9.219523873692543e-12
1713	1.0625481629606023e-11
1714	7.819810112838635e-12
1715	9.095062950845465e-12
1716	9.889356842653292e-12
1717	1.0065226685247494e-11
1718	1.1352948089050452e-11
1719	1.0709501242220852e-11
1720	1.0591030036972966e-11
1721	1.2247977969428977e-11
1722	1.0691891127664768e-11
1723	1.0492203734478421e-11
1724	1.1580124715879609e-11
1725	9.224629998149719e-12
1726	8.375128789835427e-12
1727	8.425280975464015e-12
1728	9.932038533542968e-12
1729	1.087592187574406e-11
1730	1.1319861460480968e-11
1731	1.1057991896551585e-11
1732	1.2376742646465181e-11
1733	1.2108941887377438e-11
1734	1.322787510428024e-11
1735	1.1665717522093868e-11
1736	8.641127787948396e-12
1737	9.091551263519209e-12
1738	9.091658065817185e-12
1739	1.0004499452882006e-11
1740	1.1311472643552854e-11
1741	5.367963070726644e-12
1742	1.2961791320949741e-11
1743	1.1600212598999947e-11
1744	1.2025019800738896e-11
1745	1.0463390507605074e-11
1746	1.221994715664866e-11
1747	1.0201892457671331e-11
1748	8.083379970868672e-12
1749	9.621573562466662e-12
1750	1.0565301511614079e-11
1751	1.1803090917508604e-11
1752	1.255378742933122e-11
1753	1.0866213800671006e-11
1754	1.0798172772562742e-11
1755	1.1379593871705512e-11
1756	1.1299185063452389e-11
1757	9.531267133888756e-12
1758	8.418547549163097e-12
1759	8.825061693253986e-12
1760	8.875435522753113e-12
1761	1.059459021582885e-11
1762	1.0738479533191382e-11
1763	8.513983394302884e-12
1764	1.1314394323013743e-11
1765	9.546108320749336e-12
1766	1.009662874570974e-11
1767	9.521914238442644e-12
1768	1.060339198139742e-11
1769	9.678732506700655e-12
1770	1.130422754463952e-11
1771	9.754452068253406e-12
1772	9.979952736733888e-12
1773	9.255442678151047e-12
1774	1.1305887600324463e-11
1775	1.1887269084006218e-11
1776	1.210024505768309e-11
1777	1.276943014764366e-11
1778	1.246951949724011e-11
1779	1.222012856198132e-11
1780	1.095755289791257e-11
1781	1.0470739912737335e-11
1782	9.815122445106307e-12
1783	1.149018809592186e-11
1784	1.2309428393980468e-11
1785	1.2903484267519723e-11
1786	1.2559858321985497e-11
1787	1.1260415526097373e-11
1788	1.1348502061729534e-11
1789	8.961357171493255e-12
1790	9.980278000778021e-12
1791	9.28101970751291e-12
1792	5.218861413930655e-12
1793	9.569115518103083e-12
1794	1.0732264976656928e-11
1795	9.382765758019214e-12
1796	1.2195133439128227e-11
1797	1.1170598703703144e-11
1798	1.1883302913633952e-11
1799	1.0277569667895523e-11
1800	9.759196353507243e-12
1801	1.167238132266319e-11
1802	1.1510004081097144e-11
1803	8.872855471501487e-12
1804	8.579729750081098e-12
1805	6.7801940559651576e-12
1806	8.317285547397546e-12
1807	1.0243041204661443e-11
1808	9.193459566040833e-12
1809	9.400513955611893e-12
1810	9.2693946603038e-12
1811	8.75079829943464e-12
1812	1.0257376388738293e-11
1813	9.208157155295934e-12
1814	8.39530716153395e-12
1815	9.195820213588418e-12
1816	1.0033980096222318e-11
1817	7.840542207434233e-12
1818	8.90371151708974e-12
1819	1.1754222513887321e-11
1820	1.2591679486181958e-11
1821	1.1154437055341128e-11
1822	8.186425870442014e-12
1823	7.680307775832092e-12
1824	9.01841745951115e-12
1825	1.0218350190791865e-11
1826	1.0128147972814317e-12
1827	-1.143017318841201e-12
1828	8.15734900384864e-12
1829	1.065821218656788e-11
1830	9.557621263088381e-12
1831	1.2039738499162718e-11
1832	9.689769316195172e-12
1833	1.1009027365203927e-11
1834	8.472200018594462e-12
1835	8.653377053657056e-12
1836	9.29124559581319e-12
1837	7.179340169519445e-12
1838	7.804670805247099e-12
1839	1.0698302005425036e-11
1840	1.2805395591386733e-11
1841	1.2193278633679975e-11
1842	1.2087699626045336e-11
1843	1.1350285847989202e-11
1844	8.90053746772665e-12
1845	8.63844676840646e-12
1846	6.707609684032416e-12
1847	7.089397671045196e-12
1848	8.083432880097179e-12
1849	9.67080404732495e-12
1850	1.0534195147896982e-11
1851	1.1316012964897562e-11
1852	1.0622216868303371e-11
1853	9.704382927008981e-12
1854	1.0235606929595179e-11
1855	9.273301652267546e-12
1856	9.19873314229436e-12
1857	7.830421476669702e-12
1858	8.71205717430285e-12
1859	7.2685082870182876e-12
1860	1.1712776247473696e-11
1861	9.694477195944851e-12
1862	1.2451135453619535e-11
1863	9.025555804035032e-12
1864	1.1901892086875819e-11
1865	1.0076834720113873e-11
1866	1.0083767630888683e-11
1867	1.1027674082024623e-11
1868	9.990606653304572e-12
1869	7.916238710117915e-12
1870	7.535175867791333e-12
1871	8.754495932520201e-12
1872	9.979475970587902e-12
1873	8.224073671537117e-12
1874	8.52364442052093e-12
1875	1.1655201686051015e-11
1876	1.0312449708479952e-11
1877	7.119053256766626e-12
1878	5.813021256310015e-12
1879	1.0026091436987199e-11
1880	7.413931098579961e-12
1881	7.595033783052679e-12
1882	9.614339222746934e-12
1883	9.708626515097206e-12
1884	9.915435503841278e-12
1885	1.0209022451091123e-11
1886	9.472121545862632e-12
1887	1.1059812900823577e-11
1888	8.323214037681241e-12
1889	8.922935007912404e-12
1890	7.0801872318100475e-12
1891	8.442455430534551e-12
1892	9.099100697196697e-12
1893	8.012221044911861e-12
1894	1.1337586849470828e-11
1895	1.0025456785328376e-11
1896	9.800731060394789e-12
1897	9.01372825320754e-12
1898	1.0101570584958517e-11
1899	1.0508174433172693e-11
1900	1.1902353273087957e-11
1901	8.708593506444484e-12
1902	6.997097743091253e-12
1903	8.128186426876149e-12
1904	9.016197954897548e-12
1905	1.0122614980233935e-11
1906	9.229476044312283e-12
1907	1.1691851659075082e-11
1908	1.1154908836714206e-11
1909	8.455742557465737e-12
1910	1.0093528305459153e-11
1911	9.424950855098038e-12
1912	1.0112519476404172e-11
1913	6.769157294467034e-12
1914	7.419695280649403e-12
1915	1.0288551369463262e-11
1916	1.0751742534687589e-11
1917	1.1295768216971965e-11
1918	9.196039998942777e-12
1919	1.0908856946457698e-11
1920	1.0078215827367603e-11
1921	1.3178564012830584e-11
1922	9.459976267218816e-12
1923	1.071008188344518e-11
1924	9.398387675643258e-12
1925	8.742244795700626e-12
1926	1.2892529267831666e-11
1927	1.1855293345819963e-11
1928	1.248732390805019e-11
1929	1.0981231367942533e-11
1930	1.1950380781254972e-11
1931	1.0588483687460785e-11
1932	9.613531058199551e-12
1933	8.807546181261855e-12
1934	1.0964611287051274e-11
1935	1.1601907042164588e-11
1936	1.1258712511071779e-11
1937	1.2103219725701232e-11
1938	1.3134812496841618e-11
1939	1.1966311673461721e-11
1940	1.2572506156545321e-11
1941	1.0304450371963805e-11
1942	1.0129992333306143e-11
1943	1.1786319647807421e-11
1944	1.054936208895812e-11
1945	8.730980916760818e-12
1946	1.0668732839561497e-11
1947	1.1856569242537238e-11
1948	1.1369650986517619e-11
1949	1.1532018635608019e-11
1950	1.2064009683814925e-11
1951	9.670519657194011e-12
1952	9.439550706691858e-12
1953	1.0495302583117548e-11
1954	1.0046133239295665e-11
1955	1.112786438058638e-11
1956	9.840603481787482e-12
1957	1.086630840279525e-11
1958	7.81044057059416e-12
1959	1.2029403781678194e-11
1960	1.4942102555263437e-11
1961	1.1705261796512163e-11
1962	3.3738614164436986e-12
1963	7.786304960086897e-12
1964	1.2049853694890266e-11
1965	8.888154490868439e-12
1966	9.8066746517293e-12
1967	1.005698551359413e-11
1968	8.982729933389908e-12
1969	1.1076802232195115e-11
1970	1.1514476786259033e-11
1971	1.1902489568799435e-11
1972	1.005258166942401e-11
1973	1.2584334338232937e-11
1974	8.235049411075093e-12
1975	1.230411801488606e-11
1976	9.447735776292618e-12
1977	9.748409432151349e-12
1978	1.190471840076203e-11
1979	8.899055825325043e-12
1980	1.011192497717317e-11
1981	1.0399746859983888e-11
1982	1.1006106304068081e-11
1983	1.076952617278993e-11
1984	1.2631828528909311e-11
1985	1.1482285881634506e-11
1986	1.3188865298604798e-11
1987	9.689336223633363e-12
1988	1.0245741356213187e-11
1989	8.064675222437243e-12
1990	4.462053238809976e-13
1991	3.3405762405450386e-12
1992	7.240986338576237e-12
1993	1.0753411636155641e-11
1994	1.0185455588443285e-11
1995	1.3079790696342847e-11
1996	1.0829865648252405e-11
1997	1.1598578581176745e-11
1998	1.3968250194084745e-11
[truncated: 254,801 more rows]
