# Supplementary material for: Missense variant analysis in the TRPV1 ARD reveals the unexpected functional significance of a methionine
Source: PLoS One. 2025 Sep 2;20(9):e0331224. doi: 10.1371/journal.pone.0331224 (PMC12404443; doi:10.1371/journal.pone.0331224)
Supplement: S1 Data — (ZIP) [file pone.0331224.s007.zip › Supplemental_Data/Figure3_PanelD/SingleChannel_M308H/M308H_baselineSubtracted_0426_4_6.csv]

x	y
0	-3.39E-13
1	9.71E-13
2	-9.49E-13
3	2.25E-12
4	3.19E-12
5	1.98E-12
6	1.05E-12
7	-5.59E-13
8	-1.70E-12
9	-6.19E-13
10	-1.19E-13
11	9.11E-13
12	5.31E-13
13	1.28E-12
14	2.41E-12
15	1.77E-12
16	1.73E-12
17	3.61E-13
18	-1.08E-12
19	-5.49E-13
20	-8.59E-13
21	-7.89E-13
22	-1.34E-12
23	1.11E-13
24	1.29E-12
25	1.60E-12
26	9.31E-13
27	1.83E-12
28	1.06E-12
29	7.51E-13
30	-3.99E-13
31	-3.89E-13
32	-1.09E-12
33	1.01E-13
34	3.01E-13
35	6.11E-14
36	2.41E-13
37	2.01E-13
38	4.01E-13
39	-1.73E-12
40	-4.49E-13
41	1.11E-14
42	5.11E-14
43	3.81E-13
44	8.51E-13
45	6.71E-13
46	1.52E-12
47	1.47E-12
48	-1.87E-12
49	-1.94E-12
50	-1.89E-13
51	1.33E-12
52	-4.39E-13
53	2.38E-12
54	-1.89E-13
55	2.05E-12
56	1.24E-12
57	1.37E-12
58	6.11E-13
59	4.61E-13
60	-2.49E-13
61	3.31E-13
62	-2.89E-12
63	4.71E-13
64	1.49E-12
65	1.60E-12
66	2.61E-13
67	2.21E-13
68	9.01E-13
69	-1.44E-12
70	-2.12E-12
71	-1.10E-12
72	-7.49E-13
73	-8.99E-13
74	6.91E-13
75	1.22E-12
76	1.56E-12
77	-4.39E-13
78	-1.85E-12
79	-6.69E-13
80	-5.69E-13
81	-7.99E-13
82	2.21E-13
83	-1.55E-12
84	1.30E-12
85	1.21E-13
86	3.21E-13
87	1.19E-12
88	4.81E-13
89	-1.43E-12
90	-1.61E-12
91	-1.67E-12
92	-2.28E-12
93	3.01E-13
94	1.61E-13
95	7.81E-13
96	3.61E-13
97	2.79E-12
98	-8.79E-13
99	-1.57E-12
100	-9.29E-13
101	-1.09E-12
102	1.13E-12
103	3.10E-14
104	1.45E-12
105	6.11E-13
106	1.40E-12
107	-1.29E-12
108	1.31E-13
109	-1.71E-12
110	-9.69E-13
111	4.11E-13
112	-4.69E-13
113	4.51E-13
114	1.93E-12
115	-2.99E-13
116	-2.49E-13
117	-1.55E-12
118	-5.79E-13
119	-3.69E-13
120	-1.26E-12
121	2.01E-13
122	-1.99E-13
123	1.83E-12
124	-4.69E-13
125	1.51E-12
126	6.51E-13
127	-6.19E-13
128	3.71E-13
129	-1.32E-12
130	-2.19E-13
131	-1.75E-12
132	-6.19E-13
133	5.09E-14
134	-4.39E-13
135	-8.91E-14
136	5.81E-13
137	1.41E-13
138	-4.59E-13
139	-2.44E-12
140	-1.18E-12
141	-3.09E-13
142	1.11E-13
143	1.98E-12
144	-1.09E-13
145	-1.19E-13
146	1.71E-13
147	-5.39E-13
148	-1.87E-12
149	-1.21E-12
150	-1.39E-12
151	-2.92E-14
152	4.71E-13
153	-7.49E-13
154	3.41E-13
155	9.07E-14
156	1.81E-13
157	-1.24E-12
158	-1.68E-12
159	-1.33E-12
160	-4.19E-13
161	-1.32E-12
162	-2.79E-13
163	-4.19E-13
164	-7.19E-13
165	8.91E-13
166	-4.49E-13
167	-4.29E-13
168	5.01E-13
169	-2.26E-12
170	-2.24E-12
171	-1.99E-13
172	1.66E-12
173	2.71E-13
174	-1.79E-13
175	1.11E-13
176	-2.09E-12
177	-1.22E-12
178	-8.89E-13
179	-4.94E-14
180	-1.09E-13
181	9.71E-13
182	-4.99E-13
183	1.64E-12
184	1.92E-12
185	-5.69E-13
186	1.51E-13
187	1.21E-13
188	-4.40E-13
189	-4.70E-13
190	-1.08E-12
191	-1.58E-12
192	7.20E-13
193	9.00E-13
194	6.20E-13
195	1.90E-13
196	1.53E-12
197	-4.20E-13
198	-8.70E-13
199	-1.45E-12
200	-2.53E-12
201	-7.60E-13
202	1.92E-12
203	9.40E-13
204	1.64E-12
205	8.20E-13
206	-6.30E-13
207	-9.10E-13
208	-2.03E-12
209	6.80E-13
210	1.05E-12
211	1.20E-13
212	4.40E-13
213	8.00E-13
214	9.10E-13
215	-5.70E-13
216	-1.65E-12
217	-1.55E-12
218	-2.19E-12
219	-1.68E-12
220	-1.64E-12
221	1.73E-16
222	1.05E-12
223	-2.70E-13
224	6.00E-13
225	-7.70E-13
226	2.01E-14
227	-9.10E-13
228	-1.92E-12
229	-2.37E-12
230	-9.90E-13
231	-1.30E-13
232	3.29E-12
233	1.75E-12
234	5.10E-13
235	-6.00E-13
236	-9.00E-14
237	-1.49E-12
238	-1.75E-12
239	1.05E-12
240	-8.80E-13
241	1.32E-12
242	1.20E-12
243	7.90E-13
244	-1.80E-13
245	-1.39E-12
246	-3.90E-13
247	-7.00E-13
248	-1.08E-12
249	2.00E-13
250	1.19E-12
251	1.19E-12
252	1.83E-12
253	5.90E-13
254	9.79E-15
255	1.35E-12
256	1.47E-12
257	5.20E-13
258	-2.90E-13
259	5.80E-13
260	-1.01E-12
261	2.39E-12
262	1.20E-12
263	6.10E-13
264	1.45E-12
265	1.20E-12
266	3.50E-13
267	-5.30E-13
268	-2.60E-13
269	-1.32E-12
270	4.20E-13
271	-4.30E-13
272	1.16E-12
273	2.99E-12
274	-8.20E-13
275	8.20E-13
276	-1.78E-12
277	-1.47E-12
278	-2.19E-12
279	-8.71E-13
280	1.91E-12
281	1.54E-12
282	7.94E-14
283	1.51E-12
284	1.89E-13
285	3.49E-13
286	-3.51E-13
287	6.09E-13
288	-8.81E-13
289	-9.51E-13
290	7.09E-13
291	1.08E-12
292	7.99E-13
293	1.64E-12
294	6.59E-13
295	4.69E-13
296	-5.51E-13
297	-1.70E-12
298	-8.71E-13
299	-2.05E-12
300	-2.08E-14
301	2.79E-13
302	1.49E-13
303	8.19E-13
304	7.89E-13
305	-1.15E-12
306	-1.12E-12
307	-1.49E-12
308	-3.01E-13
309	6.49E-13
310	1.18E-12
311	8.89E-13
312	4.39E-13
313	5.90E-14
314	2.49E-13
315	-1.43E-12
316	2.49E-13
317	-2.52E-12
318	-1.75E-12
319	-3.71E-13
320	6.99E-13
321	8.39E-13
322	-4.12E-14
323	-9.61E-13
324	-1.84E-12
325	2.59E-13
326	1.07E-12
327	2.07E-12
328	1.62E-12
329	2.19E-12
330	2.48E-12
331	8.09E-13
332	1.34E-12
333	9.49E-13
334	1.33E-12
335	-1.88E-12
336	-5.21E-13
337	4.09E-13
338	9.85E-14
339	3.19E-13
340	2.48E-12
341	2.41E-12
342	7.88E-13
343	2.28E-13
344	9.88E-13
345	1.28E-12
346	-1.05E-12
347	-1.16E-12
348	1.28E-13
349	1.94E-12
350	5.98E-13
351	9.98E-13
352	1.18E-12
353	1.32E-12
354	6.83E-14
355	-4.12E-13
356	-1.38E-12
357	-1.13E-12
358	-1.32E-12
359	1.47E-12
360	-5.22E-13
361	2.49E-12
362	3.29E-12
363	1.57E-12
364	8.98E-13
365	6.58E-13
366	-1.60E-12
367	-1.00E-12
368	-3.42E-13
369	-2.82E-13
370	7.80E-14
371	4.78E-13
372	2.10E-12
373	5.88E-13
374	2.08E-12
375	1.16E-12
376	-7.92E-13
377	1.58E-13
378	-1.61E-12
379	-1.90E-12
380	-1.26E-12
381	1.98E-13
382	1.33E-12
383	6.77E-14
384	1.31E-12
385	2.05E-12
386	1.59E-12
387	-5.72E-13
388	3.78E-13
389	-9.32E-13
390	-1.09E-12
391	-3.32E-13
392	7.08E-13
393	-4.72E-13
394	-9.25E-14
395	2.08E-12
396	3.47E-13
397	9.77E-13
398	-1.10E-12
399	-1.72E-12
400	-1.19E-12
401	-1.01E-12
402	-4.83E-13
403	7.07E-13
404	1.77E-13
405	-6.93E-13
406	1.60E-12
407	1.48E-12
408	8.77E-13
409	-5.13E-13
410	-1.63E-13
411	-1.34E-12
412	-1.95E-12
413	-9.93E-13
414	6.71E-14
415	7.57E-13
416	5.71E-14
417	5.27E-13
418	-2.97E-15
419	1.47E-13
420	-1.97E-12
421	-1.03E-13
422	-1.51E-12
423	3.69E-14
424	-1.73E-12
425	6.88E-15
426	2.09E-12
427	-5.73E-13
428	6.77E-13
429	-7.13E-13
430	-8.33E-13
431	-2.83E-13
432	-5.63E-13
433	-1.77E-12
434	-5.83E-13
435	-3.03E-13
436	-6.13E-13
437	-6.43E-13
438	8.77E-13
439	4.17E-13
440	1.67E-13
441	-1.49E-12
442	9.07E-13
443	-2.58E-12
444	-2.53E-12
445	-1.89E-12
446	-1.74E-13
447	1.67E-12
448	9.26E-13
449	9.46E-13
450	3.56E-13
451	1.32E-12
452	-2.54E-13
453	-4.74E-13
454	-7.14E-13
455	-1.10E-12
456	-1.24E-13
457	-2.34E-13
458	8.76E-13
459	1.54E-12
460	5.06E-13
461	4.66E-13
462	-8.74E-13
463	-6.40E-14
464	-1.64E-12
465	-3.10E-12
466	-1.88E-12
467	8.56E-13
468	-2.14E-13
469	2.36E-13
470	-3.74E-13
471	6.26E-13
472	-2.44E-13
473	-2.74E-13
474	-1.56E-12
475	-1.80E-12
476	-1.98E-12
477	-7.84E-13
478	-2.43E-14
479	1.66E-13
480	-1.32E-12
481	1.01E-12
482	5.66E-13
483	-1.84E-13
484	-2.44E-14
485	1.07E-12
486	-6.94E-13
487	-1.93E-12
488	-1.98E-12
489	9.65E-13
490	-5.25E-13
491	-4.46E-14
492	7.75E-13
493	6.54E-14
494	4.53E-14
495	3.35E-13
496	-2.20E-12
497	-2.48E-12
498	-6.65E-13
499	8.75E-13
500	-1.43E-12
501	2.52E-14
502	6.75E-13
503	8.15E-13
504	-8.49E-14
505	-4.95E-13
506	-7.85E-13
507	-8.45E-13
508	-1.56E-12
509	-1.10E-12
510	-1.06E-12
511	-3.55E-13
512	1.05E-12
513	1.32E-12
514	4.25E-13
515	-6.85E-13
516	-1.11E-12
517	5.75E-13
518	-4.55E-13
519	-5.55E-13
520	-4.45E-13
521	-2.10E-12
522	-8.95E-13
523	-4.05E-13
524	3.15E-13
525	8.15E-13
526	1.15E-13
527	6.85E-13
528	-3.46E-13
529	-1.28E-12
530	-8.76E-13
531	-1.25E-12
532	-1.14E-12
533	7.74E-13
534	5.14E-13
535	1.24E-12
536	-9.06E-13
537	3.74E-13
538	-1.06E-13
539	4.04E-13
540	-9.46E-13
541	-7.66E-13
542	-1.20E-12
543	-1.02E-12
544	4.94E-13
545	1.45E-12
546	6.84E-13
547	-1.26E-12
548	4.14E-13
549	-3.26E-13
550	4.94E-13
551	-1.21E-12
552	-1.38E-12
553	-1.80E-12
554	-2.86E-12
555	1.08E-12
556	1.36E-12
557	-7.16E-13
558	9.04E-13
559	-8.26E-13
560	-5.46E-13
561	-1.76E-12
562	-2.08E-12
563	-2.37E-12
564	7.36E-14
565	-4.06E-13
566	5.34E-13
567	-1.34E-12
568	-3.57E-13
569	7.93E-13
570	5.53E-13
571	1.00E-12
572	-4.97E-13
573	-9.27E-13
574	-2.06E-12
575	-2.14E-12
576	-4.97E-13
577	1.63E-13
578	4.93E-13
579	4.33E-13
580	-5.97E-13
581	3.23E-13
582	1.73E-13
583	6.43E-13
584	-9.97E-13
585	-1.65E-12
586	-2.98E-12
587	-1.01E-12
588	5.53E-13
589	9.73E-13
590	1.04E-12
591	5.13E-13
592	-2.97E-13
593	4.33E-13
594	-1.14E-12
595	-9.47E-13
596	-1.53E-12
597	-1.33E-12
598	-2.77E-13
599	8.13E-13
600	5.23E-13
601	1.93E-13
602	-3.57E-13
603	1.52E-12
604	-1.50E-12
605	-1.26E-12
606	-6.28E-13
607	-9.98E-13
608	-1.94E-12
609	-2.68E-12
610	1.12E-13
611	1.42E-13
612	2.12E-13
613	3.42E-13
614	7.02E-13
615	5.92E-13
616	-7.58E-13
617	-6.18E-13
618	-1.76E-12
619	-2.51E-12
620	-1.09E-12
621	-2.15E-12
622	-3.80E-14
623	1.01E-12
624	1.93E-15
625	2.92E-13
626	-9.38E-13
627	-1.88E-13
628	-2.66E-12
629	-1.76E-12
630	1.76E-15
631	1.22E-13
632	5.52E-13
633	6.42E-13
634	1.82E-13
635	1.10E-12
636	9.92E-13
637	9.82E-13
638	-1.58E-12
639	-2.68E-12
640	-3.59E-13
641	-1.73E-12
642	5.21E-13
643	2.14E-14
644	2.48E-12
645	1.70E-12
646	3.38E-12
647	2.78E-12
648	2.12E-12
649	2.16E-12
650	-1.01E-12
651	-8.79E-13
652	4.01E-13
653	2.15E-12
654	1.92E-12
655	1.91E-12
656	1.09E-12
657	1.77E-12
658	1.51E-13
659	1.10E-12
660	-3.49E-13
661	-9.13E-15
662	2.21E-13
663	1.67E-12
664	5.71E-13
665	-6.59E-13
666	1.84E-12
667	7.51E-13
668	1.21E-13
669	1.51E-13
670	-3.39E-13
671	-7.99E-13
672	2.26E-12
673	1.49E-12
674	1.78E-12
675	7.05E-14
676	1.78E-12
677	-9.50E-13
678	5.40E-13
679	-1.16E-12
680	-3.30E-13
681	1.64E-12
682	2.48E-16
683	1.29E-12
684	2.78E-12
685	1.19E-12
686	7.80E-13
687	2.80E-13
688	-1.00E-12
689	-1.32E-12
690	-5.60E-13
691	-2.00E-13
692	1.12E-12
693	1.39E-12
694	2.70E-13
695	2.20E-13
696	7.40E-13
697	7.10E-13
698	-4.10E-13
699	-8.90E-13
700	-7.30E-13
701	1.89E-12
702	1.24E-12
703	2.15E-12
704	1.20E-12
705	1.39E-12
706	1.16E-12
707	-3.81E-13
708	-1.53E-12
709	-7.91E-13
710	-2.06E-14
711	1.04E-12
712	1.35E-12
713	1.92E-12
714	1.59E-12
715	2.42E-12
716	-8.31E-13
717	-1.51E-12
718	-1.76E-12
719	3.19E-13
720	1.86E-12
721	1.17E-12
722	1.95E-12
723	1.61E-12
724	6.59E-13
725	1.89E-13
726	-5.61E-13
727	-3.81E-13
728	-1.65E-12
729	5.39E-13
730	1.08E-12
731	8.89E-13
732	-1.31E-13
733	1.30E-12
734	4.87E-14
735	7.79E-13
736	-2.51E-13
737	-1.08E-12
738	-9.11E-13
739	-3.11E-13
740	2.13E-12
741	1.96E-12
742	6.48E-13
743	8.84E-14
744	-8.12E-13
745	-1.53E-12
746	-1.01E-12
747	-1.11E-12
748	2.98E-13
749	1.29E-12
750	7.88E-13
751	1.46E-12
752	-5.92E-13
753	-3.82E-13
754	-4.19E-14
755	-1.74E-12
756	-1.01E-12
757	1.57E-12
758	8.38E-13
759	8.88E-13
760	6.18E-13
761	2.09E-12
762	9.18E-13
763	-2.02E-13
764	-4.52E-13
765	-1.50E-12
766	-7.32E-13
767	5.78E-13
768	1.65E-12
769	1.44E-12
770	1.14E-12
771	-8.25E-14
772	-7.83E-13
773	2.75E-14
774	-9.63E-13
775	-1.84E-12
776	-1.10E-12
777	1.87E-13
778	2.37E-12
779	-4.33E-13
780	1.62E-12
781	-5.28E-14
782	-1.31E-12
783	-1.55E-12
784	6.17E-13
785	2.47E-13
786	5.87E-13
787	2.97E-13
788	6.37E-13
789	1.42E-12
790	5.69E-14
791	-1.29E-12
792	-1.22E-12
793	-8.83E-13
794	2.47E-13
795	-4.63E-13
796	1.27E-12
797	1.40E-12
798	7.07E-13
799	1.52E-12
800	-4.83E-13
801	-1.36E-12
802	-7.63E-13
803	-1.55E-12
804	-2.30E-12
805	3.66E-13
806	7.76E-13
807	1.52E-12
808	8.56E-13
809	-3.54E-13
810	1.60E-12
811	-4.38E-14
812	-2.57E-12
813	-5.24E-13
814	-8.64E-13
815	8.86E-13
816	6.16E-13
817	1.68E-12
818	4.06E-13
819	-1.34E-12
820	-8.04E-13
821	-1.09E-12
822	-2.02E-12
823	-8.94E-13
824	1.19E-12
825	-4.34E-13
826	1.08E-12
827	1.11E-12
828	1.82E-12
829	4.57E-14
830	-3.44E-14
831	-8.44E-14
832	-3.14E-13
833	3.96E-13
834	-1.20E-12
835	1.62E-12
836	4.35E-13
837	-1.85E-13
838	1.89E-12
839	1.53E-14
840	-1.05E-13
841	-8.45E-13
842	-1.65E-12
843	-2.16E-12
844	-5.35E-13
845	2.58E-12
846	1.92E-12
847	6.75E-13
848	3.50E-14
849	-1.38E-12
850	-5.45E-13
851	-7.85E-13
852	-5.35E-13
853	8.35E-13
854	1.10E-12
855	1.46E-12
856	1.32E-12
857	1.17E-12
858	-1.32E-12
859	-4.85E-13
860	-1.46E-12
861	3.46E-14
862	4.58E-15
863	1.14E-12
864	1.65E-13
865	1.03E-12
866	1.21E-12
867	3.24E-13
868	-1.52E-12
869	-1.02E-12
870	-1.71E-12
871	-1.93E-12
872	5.34E-13
873	-4.26E-13
874	9.84E-13
875	1.86E-12
876	-2.86E-13
877	-1.02E-12
878	6.41E-14
879	-1.07E-12
880	-1.61E-12
881	-5.06E-13
882	-4.46E-13
883	9.44E-13
884	5.54E-13
885	5.54E-13
886	4.34E-13
887	-1.33E-12
888	-6.96E-13
889	-2.82E-12
890	-1.90E-12
891	-3.46E-13
892	-5.36E-13
893	1.11E-12
894	-4.36E-13
895	-4.37E-13
896	8.03E-13
897	-4.27E-13
898	-1.37E-12
899	-5.67E-13
900	-8.87E-13
901	-9.57E-13
902	-2.67E-13
903	3.43E-13
904	3.83E-13
905	4.13E-13
906	-6.37E-13
907	-5.27E-13
908	-8.67E-13
909	-1.87E-12
910	-6.87E-13
911	-9.77E-13
912	1.28E-12
913	-1.07E-13
914	-3.47E-13
915	-8.57E-13
916	-6.57E-13
917	-7.07E-13
918	-2.27E-12
919	-1.73E-12
920	2.04E-12
921	1.41E-12
922	7.63E-13
923	1.30E-12
924	1.51E-12
925	-4.88E-13
926	-1.64E-12
927	-6.08E-13
928	-2.70E-12
929	-9.08E-13
930	-5.58E-13
931	-1.42E-12
932	-7.18E-13
933	8.02E-13
934	3.32E-13
935	8.42E-13
936	-5.88E-13
937	-1.64E-12
938	-3.43E-12
939	-1.54E-12
940	5.52E-13
941	-1.06E-12
942	-6.68E-13
943	1.79E-12
944	2.02E-13
945	-2.68E-13
946	-1.44E-12
947	-3.13E-12
948	-8.18E-13
949	-1.58E-13
950	-3.18E-13
951	1.67E-12
952	-2.58E-13
953	-1.18E-13
954	-1.21E-12
955	-2.85E-14
956	-1.32E-12
957	-2.29E-13
958	-2.27E-12
959	-9.86E-14
960	1.33E-15
961	5.13E-14
962	-3.49E-13
963	-2.03E-12
964	3.81E-13
965	1.74E-12
966	2.05E-12
967	2.47E-12
968	2.36E-12
969	2.40E-12
970	-1.19E-13
971	9.61E-13
972	-8.89E-13
973	5.61E-13
974	3.27E-12
975	2.24E-12
976	1.37E-12
977	6.51E-13
978	7.26E-16
979	2.57E-12
980	1.36E-12
981	2.51E-13
982	1.61E-13
983	-4.39E-13
984	-1.12E-12
985	-1.17E-12
986	2.30E-13
987	-5.40E-13
988	9.40E-13
989	1.17E-12
990	2.07E-12
991	1.29E-12
992	1.48E-12
993	-1.20E-13
994	-4.40E-13
995	-3.50E-13
996	-5.40E-13
997	3.40E-13
998	6.60E-13
999	1.80E-12
1000	2.00E-13
1001	7.10E-13
1002	8.90E-13
1003	-1.19E-12
1004	-1.24E-12
1005	-2.02E-14
1006	1.10E-13
1007	1.53E-12
1008	5.30E-13
1009	2.77E-12
1010	7.97E-14
1011	2.57E-12
1012	1.15E-12
1013	8.50E-13
1014	-1.33E-12
1015	-1.52E-12
1016	1.29E-13
1017	-7.41E-13
1018	5.09E-13
1019	1.01E-12
1020	1.78E-12
1021	2.57E-12
1022	8.89E-13
1023	-1.11E-13
1024	9.39E-13
1025	-3.71E-13
1026	-4.41E-13
1027	-1.81E-12
1028	-3.91E-13
1029	1.29E-12
1030	2.46E-12
1031	1.22E-12
1032	1.69E-12
1033	2.38E-12
1034	-3.61E-13
1035	7.88E-14
1036	-2.71E-13
1037	-4.71E-13
1038	-7.13E-14
1039	5.09E-13
1040	2.23E-12
1041	1.04E-12
1042	8.09E-13
1043	1.56E-12
1044	1.79E-13
1045	6.98E-13
1046	8.45E-15
1047	-1.36E-12
1048	-2.27E-12
1049	-1.38E-12
1050	1.57E-12
1051	1.23E-12
1052	1.60E-12
1053	1.68E-13
1054	6.88E-13
1055	1.79E-12
1056	-1.02E-13
1057	3.28E-13
1058	-2.31E-12
1059	-6.92E-13
1060	-7.82E-13
1061	5.08E-13
1062	2.40E-12
1063	-8.21E-14
1064	1.05E-12
1065	1.42E-12
1066	9.88E-13
1067	-2.07E-12
1068	3.78E-13
1069	-1.94E-12
1070	1.88E-12
1071	1.20E-12
1072	9.08E-13
1073	1.87E-12
1074	7.48E-13
1075	1.07E-12
1076	-1.73E-13
1077	-8.63E-13
1078	-2.57E-12
1079	-1.80E-12
1080	-5.63E-13
1081	2.67E-13
1082	1.19E-12
1083	7.67E-13
1084	8.77E-13
1085	9.67E-13
1086	2.87E-12
1087	1.86E-12
1088	-1.06E-12
1089	-1.02E-12
1090	-1.25E-12
1091	-1.59E-12
1092	-1.09E-12
1093	-6.31E-14
1094	1.81E-12
1095	2.67E-12
1096	-8.32E-14
1097	2.21E-12
1098	6.71E-15
1099	1.33E-12
1100	-4.83E-13
1101	-3.03E-13
1102	-2.83E-13
1103	-3.53E-13
1104	7.37E-13
1105	1.03E-12
1106	1.58E-12
1107	7.26E-13
1108	-1.03E-12
1109	-2.09E-12
1110	-7.24E-13
1111	4.76E-13
1112	-1.88E-12
1113	1.76E-13
1114	-4.94E-13
1115	1.45E-12
1116	6.61E-14
1117	1.43E-12
1118	5.86E-13
1119	-9.44E-13
1120	-6.94E-13
1121	-9.34E-13
1122	-7.24E-13
1123	-1.02E-12
1124	-2.86E-12
1125	1.61E-12
1126	-1.74E-13
1127	-1.54E-13
1128	3.06E-13
1129	1.61E-12
1130	2.66E-13
1131	-5.94E-13
1132	-1.16E-12
1133	-1.71E-12
1134	-1.06E-12
1135	5.85E-13
1136	-2.65E-13
1137	4.15E-13
1138	1.51E-12
1139	2.35E-13
1140	-5.25E-13
1141	2.35E-13
1142	-1.85E-12
1143	-1.14E-12
1144	2.95E-13
1145	-6.35E-13
1146	-5.49E-14
1147	5.85E-13
1148	8.55E-13
1149	5.35E-13
1150	-1.45E-13
1151	8.75E-13
1152	-1.97E-12
1153	-4.95E-13
1154	-6.95E-13
1155	-1.97E-12
1156	-1.09E-12
1157	1.65E-12
1158	1.02E-12
1159	1.29E-12
1160	1.58E-12
1161	1.16E-12
1162	-7.55E-13
1163	-5.25E-13
1164	7.85E-13
1165	-3.75E-13
1166	1.01E-12
1167	7.94E-13
1168	7.24E-13
1169	1.11E-12
1170	2.25E-12
1171	1.64E-13
1172	-1.54E-12
1173	-1.01E-12
1174	-1.61E-12
1175	-1.76E-12
1176	-8.66E-13
1177	-1.27E-12
1178	1.10E-12
1179	7.04E-13
1180	1.20E-12
1181	-1.25E-12
1182	6.24E-13
1183	5.54E-13
1184	-1.85E-12
1185	-5.46E-13
1186	-1.83E-12
1187	-1.36E-12
1188	-1.70E-12
1189	-1.96E-13
1190	1.33E-12
1191	4.44E-13
1192	3.14E-13
1193	4.84E-13
1194	-6.64E-14
1195	-2.07E-12
1196	-1.37E-12
1197	-1.52E-12
1198	-1.36E-12
1199	1.37E-12
1200	5.93E-13
1201	1.33E-12
1202	2.13E-12
1203	-1.08E-12
1204	8.43E-13
1205	-7.57E-13
1206	-1.27E-12
1207	-1.67E-13
1208	-1.26E-12
1209	7.73E-13
1210	2.46E-12
1211	1.71E-12
1212	1.25E-12
1213	2.14E-12
1214	1.30E-12
1215	7.43E-13
1216	4.23E-13
1217	-1.37E-13
1218	-2.45E-12
1219	-3.15E-12
1220	-1.63E-12
1221	-4.47E-13
1222	1.78E-12
1223	2.53E-13
1224	1.84E-12
1225	1.09E-12
1226	1.23E-12
1227	6.93E-13
1228	9.42E-13
1229	-9.58E-13
1230	-1.18E-12
1231	-1.13E-12
1232	-3.88E-13
1233	2.07E-12
1234	1.72E-12
1235	1.77E-12
1236	3.92E-13
1237	-9.18E-13
1238	-1.41E-12
1239	-2.22E-12
1240	-3.08E-13
1241	7.02E-13
1242	-3.58E-13
1243	3.06E-12
1244	1.92E-13
1245	1.32E-13
1246	-2.48E-13
1247	-8.81E-14
1248	8.02E-13
1249	-1.58E-12
1250	-1.84E-12
1251	-2.29E-12
1252	-5.28E-13
1253	8.02E-13
1254	-2.58E-13
1255	3.22E-13
1256	9.52E-13
1257	3.32E-13
1258	6.15E-14
1259	-7.48E-13
1260	4.21E-13
1261	-2.15E-12
1262	-7.59E-13
1263	-1.79E-13
1264	1.53E-12
1265	1.82E-12
1266	1.70E-12
1267	8.21E-13
1268	-2.99E-13
1269	-1.24E-12
1270	-3.02E-12
1271	-1.08E-12
1272	-7.69E-13
1273	1.60E-12
1274	9.31E-13
1275	1.95E-12
1276	1.70E-12
1277	-4.29E-13
1278	1.59E-12
1279	8.91E-13
1280	1.47E-12
1281	-1.20E-12
1282	-1.59E-12
1283	-1.73E-12
1284	1.87E-12
1285	1.22E-12
1286	-2.79E-13
1287	1.21E-13
1288	-1.29E-13
1289	2.31E-13
1290	1.93E-12
1291	2.02E-12
1292	1.12E-12
1293	6.05E-14
1294	2.96E-12
1295	1.06E-12
1296	1.00E-13
1297	-4.10E-13
1298	-1.25E-12
1299	-1.36E-12
1300	4.30E-13
1301	4.70E-13
1302	1.20E-13
1303	1.86E-12
1304	1.02E-12
1305	1.00E-13
1306	2.05E-12
1307	9.50E-13
1308	3.20E-13
1309	-1.00E-14
1310	-2.48E-12
1311	1.99E-14
1312	1.40E-13
1313	1.25E-12
1314	3.90E-13
1315	2.56E-12
1316	6.70E-13
1317	1.39E-12
1318	-7.50E-13
1319	-5.10E-13
1320	-1.80E-13
1321	-1.75E-12
1322	1.02E-12
1323	1.48E-12
1324	2.27E-12
1325	-1.70E-13
1326	-7.01E-13
1327	-5.05E-14
1328	3.19E-13
1329	-1.41E-12
1330	-1.87E-12
1331	-5.21E-13
1332	5.69E-13
1333	7.39E-13
1334	1.59E-12
1335	-4.11E-13
1336	9.49E-13
1337	-3.71E-13
1338	1.44E-12
1339	7.19E-13
1340	-6.11E-13
1341	-9.71E-13
1342	-7.81E-13
1343	-9.01E-13
1344	3.39E-13
1345	1.80E-12
1346	1.06E-12
1347	1.86E-12
1348	-3.01E-13
1349	1.06E-12
1350	-5.71E-13
1351	-5.51E-13
1352	-2.25E-12
1353	-1.43E-12
1354	8.66E-15
1355	-3.01E-13
1356	1.53E-12
1357	-4.14E-14
1358	7.19E-13
1359	4.19E-13
1360	-9.32E-13
1361	-1.46E-12
1362	-1.72E-12
1363	-6.16E-14
1364	-6.62E-13
1365	1.97E-12
1366	8.98E-13
1367	4.38E-13
1368	1.06E-12
1369	7.68E-13
1370	-1.42E-13
1371	-7.62E-13
1372	-1.13E-12
1373	-2.54E-12
1374	-2.41E-12
1375	-8.52E-13
1376	4.48E-13
1377	1.30E-12
1378	2.29E-12
1379	5.98E-13
1380	6.28E-13
1381	5.78E-13
1382	5.38E-13
1383	-1.75E-12
1384	-3.35E-12
1385	-1.27E-12
1386	-1.38E-12
1387	2.39E-12
1388	-5.72E-13
1389	5.88E-13
1390	-5.22E-13
1391	-5.82E-13
1392	-1.42E-12
1393	-2.13E-12
1394	-2.17E-12
1395	-1.16E-12
1396	7.27E-13
1397	-5.03E-13
1398	1.10E-12
1399	1.58E-12
1400	1.22E-12
1401	1.17E-12
1402	1.57E-13
1403	5.17E-13
1404	-4.13E-13
1405	-9.83E-13
1406	-1.03E-12
1407	-7.03E-13
1408	-1.33E-12
1409	-2.33E-13
1410	-1.13E-12
1411	-1.00E-12
1412	8.47E-13
1413	-1.13E-13
1414	-1.01E-12
1415	2.67E-13
1416	-1.02E-12
1417	-2.04E-12
1418	-9.03E-13
1419	-2.03E-13
1420	1.30E-12
1421	1.01E-12
1422	2.08E-12
1423	5.97E-13
1424	5.47E-13
1425	-1.57E-12
1426	-2.56E-12
1427	-2.03E-13
1428	1.47E-13
1429	9.27E-13
1430	7.27E-13
1431	6.47E-13
1432	1.14E-12
1433	-2.35E-14
1434	4.16E-13
1435	6.42E-15
1436	-1.44E-12
1437	-1.00E-12
1438	-2.18E-12
1439	-2.08E-12
1440	4.66E-13
1441	9.66E-13
1442	-1.20E-12
1443	8.86E-13
1444	2.62E-14
1445	4.16E-13
1446	-2.54E-13
1447	-2.00E-12
1448	-1.86E-12
1449	-1.21E-12
1450	-3.14E-13
1451	2.86E-13
1452	1.36E-13
1453	2.56E-13
1454	-3.24E-13
1455	1.79E-12
1456	-1.00E-12
1457	-1.55E-12
1458	-2.45E-12
1459	-1.95E-12
1460	4.26E-13
1461	-1.34E-13
1462	1.15E-12
1463	-4.34E-13
1464	-4.84E-13
1465	7.46E-13
1466	-1.04E-12
1467	-3.84E-13
1468	-1.78E-12
1469	-1.44E-12
1470	-2.12E-12
1471	-1.28E-12
1472	7.15E-13
1473	-5.65E-13
1474	3.35E-13
1475	4.65E-13
1476	8.65E-13
1477	1.22E-12
1478	-1.00E-12
1479	7.95E-13
1480	-6.45E-13
1481	-2.02E-12
1482	-5.65E-13
1483	-1.66E-12
1484	-8.48E-14
1485	1.51E-14
1486	-1.25E-13
1487	1.56E-12
1488	8.35E-13
1489	-1.71E-12
1490	-2.13E-12
1491	-5.85E-13
1492	1.81E-12
1493	7.95E-13
1494	1.12E-12
1495	8.65E-13
1496	1.65E-12
1497	2.25E-13
1498	4.85E-13
1499	-9.85E-13
1500	-1.04E-12
1501	-3.02E-12
1502	-2.78E-12
1503	-1.41E-12
1504	1.65E-13
1505	-5.35E-15
1506	1.02E-12
1507	7.65E-13
1508	-2.95E-13
1509	2.25E-13
1510	-1.14E-12
1511	-2.75E-13
1512	-1.81E-12
1513	-1.80E-12
1514	-9.56E-13
1515	6.44E-13
1516	2.18E-12
1517	-2.76E-13
1518	9.84E-13
1519	7.14E-13
1520	-8.56E-13
1521	-1.66E-12
1522	-1.15E-12
1523	-3.36E-13
1524	5.42E-14
1525	8.84E-13
1526	-4.46E-13
1527	-4.26E-13
1528	1.64E-13
1529	-7.16E-13
1530	-1.34E-12
1531	-2.86E-13
1532	-3.33E-12
1533	-1.72E-12
1534	-7.96E-13
1535	-1.29E-12
1536	6.64E-13
1537	1.44E-13
1538	-9.66E-13
1539	1.38E-12
1540	1.22E-12
1541	1.39E-12
1542	-1.02E-12
1543	-4.86E-13
1544	-2.36E-12
1545	-2.59E-12
1546	-1.02E-12
1547	1.64E-13
1548	8.34E-13
1549	1.48E-12
1550	5.94E-13
1551	-1.64E-14
1552	1.36E-14
1553	-1.07E-12
1554	-9.86E-13
1555	-1.21E-12
1556	-9.17E-13
1557	-2.87E-13
1558	8.33E-13
1559	6.34E-14
1560	2.03E-13
1561	-2.66E-14
1562	6.33E-13
1563	-6.68E-15
1564	-3.27E-12
1565	-5.37E-13
1566	-2.05E-12
1567	4.63E-13
1568	-9.67E-13
1569	7.32E-14
1570	3.73E-13
1571	2.32E-14
1572	-3.87E-13
1573	-6.69E-14
1574	-6.57E-13
1575	-1.42E-12
1576	-2.69E-12
1577	-1.50E-12
1578	1.63E-13
1579	5.93E-13
1580	-4.57E-13
1581	-5.47E-13
1582	1.26E-12
1583	-5.27E-13
1584	-1.14E-12
1585	-1.41E-12
1586	-2.31E-12
1587	-5.47E-13
1588	-1.77E-13
1589	-5.57E-13
1590	4.43E-13
1591	-1.69E-12
1592	5.13E-13
1593	6.13E-13
1594	-1.32E-12
1595	-1.51E-12
1596	-2.39E-12
1597	5.73E-13
1598	6.93E-13
1599	-3.57E-13
1600	4.73E-13
1601	1.55E-12
1602	1.83E-12
1603	1.53E-12
1604	1.92E-13
1605	2.06E-12
1606	4.62E-13
1607	3.92E-13
1608	-7.28E-13
1609	6.42E-13
1610	1.58E-12
1611	5.52E-13
1612	3.05E-12
1613	2.18E-12
1614	1.62E-13
1615	-2.08E-13
1616	-9.98E-13
1617	-1.65E-12
1618	-1.32E-12
1619	-1.36E-12
1620	1.61E-12
1621	1.18E-12
1622	1.84E-12
1623	5.92E-13
1624	2.75E-12
1625	1.62E-12
1626	-8.80E-14
1627	-1.08E-13
1628	-1.86E-12
1629	-4.28E-13
1630	-2.38E-13
1631	8.62E-13
1632	1.24E-12
1633	2.75E-12
1634	5.72E-13
1635	1.96E-12
1636	4.92E-13
1637	1.18E-14
1638	-1.52E-12
1639	5.72E-13
1640	2.12E-13
1641	-1.98E-13
1642	4.62E-13
1643	2.95E-12
1644	7.52E-13
1645	7.62E-13
1646	-5.48E-13
1647	-1.42E-12
1648	-1.01E-12
1649	1.12E-12
1650	2.65E-12
1651	4.22E-13
1652	2.16E-12
1653	2.45E-12
1654	8.12E-13
1655	8.52E-13
1656	-8.19E-13
1657	-1.79E-13
1658	-7.49E-13
1659	-8.79E-13
1660	-3.29E-13
1661	9.91E-13
1662	1.53E-12
1663	3.81E-13
1664	8.41E-13
1665	5.01E-13
1666	-1.09E-13
1667	-1.35E-12
1668	-1.79E-12
1669	-9.09E-13
1670	-1.11E-12
1671	2.55E-12
1672	1.39E-12
1673	1.49E-12
1674	1.19E-12
1675	-9.89E-13
1676	-9.29E-13
1677	-1.19E-12
1678	-2.39E-13
1679	8.31E-13
1680	1.74E-12
1681	2.71E-13
1682	5.91E-13
1683	3.35E-12
1684	1.43E-12
1685	2.91E-13
1686	-1.13E-12
1687	-1.89E-12
1688	-2.25E-12
1689	-1.05E-12
1690	-3.09E-13
1691	6.21E-13
1692	2.11E-13
1693	5.21E-13
1694	-2.19E-13
1695	-1.69E-13
1696	7.11E-13
1697	-9.19E-13
1698	-1.47E-12
1699	-5.69E-13
1700	8.41E-13
1701	1.11E-12
1702	8.61E-13
1703	7.31E-13
1704	3.11E-13
1705	4.21E-13
1706	-1.72E-12
1707	-2.13E-12
1708	-9.49E-13
1709	2.51E-13
1710	6.71E-13
1711	9.61E-13
1712	-2.09E-13
1713	1.31E-13
1714	-5.94E-14
1715	-1.33E-12
1716	-6.79E-13
1717	8.05E-14
1718	5.61E-13
1719	5.01E-13
1720	-6.90E-13
1721	2.80E-13
1722	1.47E-12
1723	4.60E-13
1724	-1.30E-13
1725	-3.96E-14
1726	-2.40E-13
1727	-2.61E-12
1728	-1.10E-13
1729	5.30E-13
1730	3.90E-13
1731	2.85E-12
1732	3.50E-13
1733	7.80E-13
1734	1.19E-12
1735	4.10E-13
1736	-2.20E-12
1737	-2.13E-12
1738	-5.98E-14
1739	-6.60E-13
1740	1.39E-12
1741	1.60E-13
1742	1.26E-12
1743	3.02E-14
1744	-1.12E-12
1745	-1.45E-12
1746	1.70E-13
1747	-5.50E-13
1748	2.85E-12
1749	4.40E-13
1750	-7.10E-13
1751	-7.60E-13
1752	-5.60E-13
1753	-8.10E-13
1754	-1.02E-12
1755	-1.03E-12
1756	-1.89E-12
1757	-6.00E-13
1758	6.30E-13
1759	6.00E-13
1760	9.00E-13
1761	7.90E-13
1762	-2.30E-13
1763	-7.60E-13
1764	-1.92E-12
1765	-1.49E-12
1766	1.80E-13
1767	-1.07E-12
1768	9.20E-13
1769	-2.90E-13
1770	4.20E-13
1771	-5.10E-13
1772	-1.16E-12
1773	-1.95E-12
1774	-9.10E-13
1775	4.00E-13
1776	8.00E-13
1777	9.40E-13
1778	9.76E-15
1779	-4.80E-13
1780	-4.60E-13
1781	-2.29E-12
1782	-1.94E-12
1783	-4.10E-13
1784	1.90E-13
1785	7.50E-13
1786	6.20E-13
1787	1.34E-12
1788	1.16E-12
1789	2.60E-13
1790	-7.90E-13
1791	-5.70E-13
1792	-3.30E-13
1793	-7.70E-13
1794	-1.04E-14
1795	-2.04E-14
1796	1.39E-12
1797	1.09E-12
1798	5.20E-13
1799	9.54E-15
1800	4.20E-13
1801	-6.60E-13
1802	-1.30E-13
1803	-1.52E-12
1804	3.35E-12
1805	2.12E-12
1806	1.74E-12
1807	1.21E-12
1808	-6.71E-13
1809	-2.71E-12
1810	-8.11E-13
1811	1.70E-12
1812	3.69E-13
1813	1.12E-12
1814	-2.31E-13
1815	-2.21E-13
1816	9.89E-13
1817	-5.71E-13
1818	-1.81E-13
1819	-1.34E-12
1820	-2.17E-12
1821	1.69E-12
1822	1.19E-13
1823	7.89E-13
1824	8.79E-13
1825	-3.81E-13
1826	-2.11E-13
1827	-3.41E-13
1828	-2.26E-12
1829	-1.46E-12
1830	-1.90E-12
1831	1.05E-12
1832	1.57E-12
1833	9.29E-13
1834	-1.71E-13
1835	-3.31E-13
1836	-9.08E-14
1837	-1.09E-12
1838	-7.31E-13
1839	-1.61E-12
1840	-6.51E-13
1841	9.19E-15
1842	3.59E-13
1843	1.92E-14
1844	-1.31E-13
1845	-1.46E-12
1846	-1.11E-12
1847	-4.61E-13
1848	2.59E-13
1849	1.47E-12
1850	-3.41E-13
1851	1.36E-12
1852	8.39E-13
1853	8.91E-14
1854	-6.09E-14
1855	-2.21E-13
1856	-9.11E-13
1857	-1.28E-12
1858	-5.91E-13
1859	1.99E-13
1860	1.82E-12
1861	-8.71E-13
1862	4.09E-13
1863	4.79E-13
1864	-1.62E-12
1865	-9.21E-13
1866	-1.41E-12
1867	-1.16E-12
1868	-1.34E-12
1869	7.29E-13
1870	3.09E-13
1871	3.59E-13
1872	-1.71E-13
1873	-4.61E-13
1874	-1.73E-12
1875	-6.81E-13
1876	5.59E-13
1877	8.39E-13
1878	1.88E-12
1879	1.04E-12
1880	8.09E-13
1881	-6.01E-13
1882	-1.33E-12
1883	-7.91E-13
1884	-1.37E-12
1885	6.19E-13
1886	1.30E-12
1887	2.01E-12
1888	5.09E-13
1889	5.49E-13
1890	-1.76E-12
1891	-7.51E-13
1892	-1.48E-12
1893	-1.77E-12
1894	-8.11E-14
1895	5.09E-13
1896	9.09E-13
1897	1.68E-12
1898	2.06E-12
1899	4.69E-13
1900	-4.81E-13
1901	-9.51E-13
1902	-1.54E-12
1903	-9.81E-13
1904	3.39E-13
1905	7.19E-13
1906	1.32E-12
1907	-1.02E-12
1908	8.86E-15
1909	-1.49E-12
1910	-1.33E-12
1911	-1.32E-12
1912	2.39E-13
1913	1.02E-12
1914	1.42E-12
1915	7.59E-13
1916	7.29E-13
1917	-5.71E-13
1918	-1.27E-12
1919	-5.21E-13
1920	-1.03E-12
1921	-1.84E-12
1922	1.33E-12
1923	-2.81E-13
1924	1.26E-12
1925	1.23E-12
1926	3.35E-12
1927	-3.11E-13
1928	1.84E-12
1929	-1.18E-15
1930	-1.49E-12
1931	-2.21E-13
1932	6.79E-13
1933	2.37E-12
1934	2.65E-12
1935	2.38E-12
1936	2.36E-12
1937	7.09E-13
1938	-7.61E-13
1939	-1.94E-12
1940	1.89E-13
1941	-1.14E-12
1942	6.89E-13
1943	2.88E-14
1944	5.79E-13
1945	4.69E-13
1946	5.59E-13
1947	1.49E-12
1948	1.60E-12
1949	8.19E-13
1950	-1.81E-13
1951	-1.61E-12
1952	5.89E-13
1953	-2.15E-12
1954	6.59E-13
1955	1.81E-12
1956	1.26E-12
1957	1.56E-12
1958	1.94E-12
1959	1.49E-13
1960	1.19E-13
1961	-3.21E-13
1962	-1.95E-12
1963	-1.89E-12
1964	7.09E-13
1965	-9.41E-13
1966	2.88E-14
1967	2.75E-12
1968	4.19E-13
1969	-3.41E-13
1970	-9.12E-14
1971	-1.85E-12
1972	-1.05E-12
1973	-3.12E-14
1974	1.38E-12
1975	1.14E-12
1976	1.33E-12
1977	1.80E-12
1978	2.42E-12
1979	6.59E-13
1980	-1.91E-13
1981	1.59E-13
1982	-6.11E-13
1983	-1.87E-12
1984	-1.18E-12
1985	3.59E-13
1986	7.29E-13
1987	1.27E-12
1988	2.99E-13
1989	6.39E-13
1990	7.49E-13
1991	7.39E-13
1992	-8.31E-13
1993	-1.31E-13
1994	9.59E-13
1995	2.39E-13
1996	1.70E-12
1997	8.09E-13
1998	-4.11E-14
[truncated: 147,587 more rows]
