# Supplementary material for: Missense variant analysis in the TRPV1 ARD reveals the unexpected functional significance of a methionine
Source: PLoS One. 2025 Sep 2;20(9):e0331224. doi: 10.1371/journal.pone.0331224 (PMC12404443; doi:10.1371/journal.pone.0331224)
Supplement: S1 Data — (ZIP) [file pone.0331224.s007.zip › Supplemental_Data/Figure3_PanelD/WT Average Currents and Perfusions.xlsx]

## Sheet: Sheet1
2024.05.03 Exp 1-10 Part 1			2024.05.03 Exp 1-10 Part 2			2024.05.03 Exp 3-5			2024.06.05 Exp 1-5			2024.06.12 Exp 5-4 Part 1			2024.06.12 Exp 5-4 Part 2			2024.06.21 Exp 6-4			2024.06.21 Exp 8-8
Current	Perfusion		Current	Perfusion		Current	Perfusion		Current	Perfusion		Current	Perfusion		Current	Perfusion		Current	Perfusion		Current	Perfusion
2.83347e-11	8.67537e-13		6.13155e-10	5.02096e-10		4.89241e-12	1.00637e-11		6.60824e-12	9.97279e-14		4.37932e-12	1.012e-10		3.58612e-10	5.02649e-10		5.51253e-12	1.00655e-11		3.16033e-12	1.00701e-11
2.93205e-11	9.77923e-13		6.16405e-10	5.02127e-10		4.39117e-12	1.00822e-11		8.19003e-12	1.01936e-13		3.83113e-12	1.01102e-10		3.4053e-10	5.02461e-10		5.58784e-12	1.0085e-11		3.18889e-12	1.00728e-11
3.42412e-11	8.61318e-13		6.03418e-10	5.02228e-10		4.9658e-12	1.00742e-11		8.84781e-12	1.13e-13		4.41294e-12	1.0137e-10		3.47982e-10	5.02716e-10		5.28259e-12	1.00765e-11		3.10857e-12	1.00701e-11
3.0627e-11	9.40609e-13		6.03734e-10	5.02456e-10		5.40547e-12	1.00749e-11		9.99402e-12	1.12085e-13		4.18315e-12	1.01284e-10		3.29928e-10	5.02813e-10		5.37497e-12	1.00667e-11		3.30653e-12	1.00675e-11
2.87105e-11	1.03545e-12		6.28709e-10	5.02228e-10		6.69434e-12	1.00961e-11		5.75706e-12	1.09163e-13		4.01629e-12	1.01123e-10		3.21046e-10	5.02889e-10		5.45174e-12	1.0079e-11		4.94578e-12	1.00721e-11
2.78465e-11	9.43719e-13		6.02993e-10	5.02209e-10		1.24527e-11	1.00697e-11		9.35288e-12	1.16457e-13		4.46465e-12	1.01496e-10		3.0666e-10	5.02371e-10		5.36247e-12	1.00812e-11		3.29484e-12	1.00683e-11
2.99223e-11	8.90858e-13		6.20704e-10	5.02243e-10		8.84608e-12	1.00787e-11		8.17596e-12	1.10769e-13		4.55308e-12	1.01553e-10		3.11281e-10	5.03179e-10		5.72379e-12	1.00807e-11		3.57298e-12	1.00733e-11
2.80146e-11	9.46828e-13		6.21238e-10	5.02198e-10		5.92848e-12	1.00807e-11		6.12828e-12	9.89249e-14		4.27979e-12	1.01311e-10		3.33698e-10	5.02567e-10		5.39005e-12	1.00785e-11		3.32303e-12	1.00717e-11
2.91569e-11	1.1365e-12		6.27576e-10	5.02195e-10		5.2584e-12	1.00771e-11		3.4974e-12	1.15052e-13		4.69851e-12	1.01856e-10		3.36393e-10	5.0238e-10		5.10771e-12	1.00774e-11		3.06881e-12	1.00694e-11
2.84813e-11	8.53545e-13		6.25164e-10	5.02523e-10		7.55348e-12	1.00714e-11		7.17792e-12	1.08851e-13		4.20289e-12	1.01169e-10		3.34983e-10	5.02463e-10		5.51847e-12	1.00745e-11		3.60152e-12	1.00714e-11
2.82477e-11	1.04167e-12		6.162e-10	5.02261e-10		8.71549e-12	1.00951e-11		7.29486e-12	1.09297e-13		4.22273e-12	1.01639e-10		3.27057e-10	5.03117e-10		5.74005e-12	1.00687e-11		3.16618e-12	1.00755e-11
2.73105e-11	9.91915e-13		6.40444e-10	5.02267e-10		8.96984e-12	1.00748e-11		9.85662e-12	9.25678e-14		4.0828e-12	1.01182e-10		3.5035e-10	5.03128e-10		5.61601e-12	1.00594e-11		3.35321e-12	1.00681e-11
2.79293e-11	9.31281e-13		6.34455e-10	5.02191e-10		5.70958e-12	1.00756e-11		9.50772e-12	1.09721e-13		4.22108e-12	1.01261e-10		3.18931e-10	5.02808e-10		5.24527e-12	1.00822e-11		2.69256e-12	1.00691e-11
2.65276e-11	8.83085e-13		6.26748e-10	5.02289e-10		6.32867e-12	1.0078e-11		8.68038e-12	1.08427e-13		3.75547e-12	1.01413e-10		3.17445e-10	5.03091e-10		5.4357e-12	1.00723e-11		3.21153e-12	1.00691e-11
2.81887e-11	1.03234e-12		6.44928e-10	5.02111e-10		8.27301e-12	1.00703e-11		7.30193e-12	1.28301e-13		3.79521e-12	1.0172e-10		3.44024e-10	5.03183e-10		5.54319e-12	1.00689e-11		3.30751e-12	1.00728e-11
3.47165e-11	1.06965e-12		6.4155e-10	5.022e-10		6.18159e-12	1.00715e-11		6.14913e-12	1.13446e-13		3.82015e-12	1.0139e-10		3.17706e-10	5.03212e-10		5.35044e-12	1.00746e-11		3.56311e-12	1.00664e-11
3.66388e-11	9.01741e-13		6.26539e-10	5.02172e-10		6.88277e-12	1.00854e-11		8.24365e-12	1.1262e-13		3.41667e-12	1.01416e-10		3.29631e-10	5.02466e-10		5.71054e-12	1.00678e-11		3.0318e-12	1.00718e-11
2.49555e-11	8.19341e-13		6.15422e-10	5.02153e-10		5.02456e-12	1.00808e-11		9.33325e-12	1.14561e-13		4.06614e-12	1.01234e-10		3.28471e-10	5.02719e-10		5.55e-12	1.00609e-11		4.24522e-12	1.00719e-11
2.37168e-11	8.64428e-13		6.31234e-10	5.02085e-10		5.15267e-12	1.00653e-11		8.0297e-12	1.08427e-13		3.32052e-12	1.00987e-10		3.27889e-10	5.02467e-10		5.35516e-12	1.00616e-11		3.67801e-12	1.00691e-11
3.44518e-11	9.6704e-13		6.16066e-10	5.02183e-10		6.27488e-12	1.00627e-11		8.80307e-12	1.01245e-13		3.62758e-12	1.01123e-10		3.30768e-10	5.02794e-10		5.25311e-12	1.00759e-11		4.14821e-12	1.00766e-11
3.35627e-11	9.70149e-13		6.47227e-10	5.02202e-10		7.19434e-12	1.0077e-11		9.83253e-12	9.87464e-14		3.31962e-12	1.01004e-10		3.34888e-10	5.03044e-10		5.82572e-12	1.0069e-11		2.71855e-12	1.00706e-11
2.47169e-11	7.47823e-13		6.26954e-10	5.02444e-10		6.01617e-12	1.00734e-11		9.94728e-12	1.12732e-13		3.78759e-12	1.0111e-10		3.25136e-10	5.03102e-10		5.43218e-12	1.00655e-11		3.01697e-12	1.00713e-11
2.58499e-11	1.05721e-12		6.37213e-10	5.02278e-10		6.18563e-12	1.00608e-11		9.38716e-12	1.11171e-13		3.27615e-12	1.01109e-10		2.94036e-10	5.02718e-10		5.53585e-12	1.00651e-11		2.66763e-12	1.00671e-11
2.48685e-11	1.12718e-12		6.12452e-10	5.0225e-10		5.8893e-12	1.00805e-11		7.42829e-12	1.25915e-13		3.24378e-12	1.01429e-10		3.25528e-10	5.03333e-10		5.47789e-12	1.00606e-11		2.76851e-12	1.00678e-11
2.34213e-11	1.06965e-12		6.28793e-10	5.02334e-10		5.84297e-12	1.00804e-11		5.61142e-12	1.2355e-13		3.23013e-12	1.01164e-10		3.09712e-10	5.03133e-10		5.72481e-12	1.00664e-11		2.64505e-12	1.00709e-11
2.45445e-11	1.06965e-12		6.2327e-10	5.02248e-10		4.78638e-12	1.00807e-11		5.10265e-12	1.28078e-13		3.77914e-12	1.01287e-10		3.09941e-10	5.02942e-10		5.84291e-12	1.0067e-11		2.79444e-12	1.00726e-11
2.51328e-11	1.01057e-12		6.38335e-10	5.02142e-10		4.97357e-12	1.00871e-11		7.96143e-12	1.13446e-13		3.05805e-12	1.01374e-10		2.98615e-10	5.02497e-10		5.67052e-12	1.00721e-11		4.71142e-12	1.00676e-11
2.51119e-11	8.72201e-13		6.46372e-10	5.02285e-10		6.42351e-12	1.00738e-11		4.16485e-12	1.12821e-13		3.62096e-12	1.01065e-10		3.18458e-10	5.02326e-10		5.41396e-12	1.00808e-11		5.29604e-12	1.00677e-11
2.63874e-11	7.94465e-13		6.3268e-10	5.02191e-10		4.54664e-12	1.00822e-11		8.16109e-12	1.10948e-13		2.7004e-12	1.01622e-10		3.14828e-10	5.02323e-10		5.26859e-12	1.0063e-11		2.78705e-12	1.00696e-11
2.45919e-11	9.28172e-13		6.33741e-10	5.02177e-10		8.22388e-12	1.00866e-11		8.35549e-12	1.21654e-13		2.80765e-12	1.01126e-10		3.3818e-10	5.02461e-10		5.6009e-12	1.00816e-11		2.83695e-12	1.00711e-11
2.4872e-11	8.76866e-13		6.33178e-10	5.02306e-10		5.85386e-12	1.00693e-11		6.26565e-12	1.2442e-13		3.50302e-12	1.01687e-10		3.03172e-10	5.02601e-10		5.44661e-12	1.00723e-11		3.01847e-12	1.00698e-11
2.69963e-11	9.73259e-13		6.0115e-10	5.02147e-10		7.01586e-12	1.00726e-11		8.56312e-12	1.0613e-13		2.72416e-12	1.0121e-10		3.02208e-10	5.029e-10		5.85911e-12	1.00738e-11		7.95421e-12	1.0072e-11
2.50154e-11	8.67537e-13		6.56827e-10	5.02166e-10		1.02136e-11	2.01286e-11		8.49538e-12	1.2268e-13		3.27942e-12	1.01566e-10		3.27754e-10	5.0299e-10		6.36978e-12	1.00791e-11		3.27701e-12	2.01216e-11
2.60381e-11	2.0173e-10		5.98291e-10	5.02211e-10		9.74378e-12	2.01377e-11		8.68994e-12	8.93112e-14		4.39925e-12	1.0113e-10		3.21081e-10	5.02777e-10		5.85395e-12	1.00628e-11		1.98057e-11	2.01322e-11
3.03367e-11	2.01575e-10		6.38901e-10	5.01953e-10		1.22472e-11	2.01356e-11		8.13328e-12	1.10769e-13		4.33787e-12	1.01443e-10		3.18368e-10	5.03313e-10		5.70379e-12	1.00712e-11		2.26011e-11	2.01265e-11
2.82878e-11	2.01423e-10		6.13663e-10	5.02245e-10		1.0995e-11	2.01241e-11		7.56649e-12	1.14093e-13		3.8394e-12	1.01354e-10		3.04821e-10	5.0313e-10		5.58859e-12	1.00717e-11		3.162e-11	2.01235e-11
2.69499e-11	2.01542e-10		6.14282e-10	5.02419e-10		1.97805e-11	2.01418e-11		4.45691e-12	9.88357e-14		3.66188e-12	1.01561e-10		3.06431e-10	5.02593e-10		5.51573e-12	1.00704e-11		2.67801e-11	2.01261e-11
3.47645e-11	2.01479e-10		6.5132e-10	5.0234e-10		2.57652e-11	2.01443e-11		7.59433e-12	1.15788e-13		3.83094e-12	1.01171e-10		2.92497e-10	5.02669e-10		5.48654e-12	1.00732e-11		2.97466e-11	2.01236e-11
2.87056e-11	2.01399e-10		6.52e-10	5.02107e-10		3.30274e-11	2.01381e-11		8.83501e-12	1.03096e-13		3.64807e-12	1.01194e-10		3.24134e-10	5.0269e-10		5.42463e-12	1.00653e-11		3.16609e-11	2.01241e-11
2.91267e-11	2.01489e-10		6.20285e-10	5.02015e-10		3.83635e-11	2.01387e-11		7.09129e-12	1.01579e-13		4.51555e-12	1.01172e-10		3.0455e-10	5.0324e-10		5.24406e-12	1.00804e-11		3.77685e-11	2.01235e-11
2.92157e-11	2.01469e-10		6.42715e-10	5.02128e-10		4.13921e-11	2.01387e-11		6.80598e-12	9.68282e-14		6.15174e-12	1.01278e-10		2.89539e-10	5.0278e-10		5.33759e-12	1.00788e-11		4.38802e-11	2.01272e-11
5.65148e-11	2.01561e-10		6.22549e-10	5.02376e-10		3.51409e-11	2.01348e-11		9.02946e-12	8.02552e-14		4.78237e-12	1.01618e-10		2.85195e-10	5.02766e-10		5.21144e-12	1.00818e-11		1.79531e-11	2.01258e-11
2.88533e-11	2.01405e-10		6.44502e-10	5.02189e-10		3.9203e-11	2.01273e-11		4.54052e-12	8.26196e-14		4.7005e-12	1.01404e-10		3.21486e-10	5.02682e-10		5.04437e-12	1.00692e-11		2.09511e-11	2.01262e-11
3.08137e-11	2.01325e-10		6.62881e-10	5.02203e-10		2.82966e-11	2.01348e-11		6.38736e-12	1.4648e-13		4.56169e-12	1.01252e-10		3.18203e-10	5.02907e-10		5.69369e-12	1.00782e-11		3.05206e-11	2.01209e-11
3.76186e-11	2.01203e-10		6.23039e-10	5.02331e-10		3.98787e-11	2.01354e-11		7.55922e-12	1.37803e-13		3.69904e-12	1.012e-10		2.79095e-10	1.0132e-10		5.41785e-12	1.00725e-11		4.64055e-11	2.01242e-11
4.34381e-11	2.01292e-10		6.43458e-10	5.02315e-10		3.26611e-11	2.01371e-11		9.01739e-12	1.16256e-13		4.27621e-12	1.01203e-10		3.01372e-10	1.01065e-10		5.25871e-12	1.00813e-11		3.61245e-11	2.01275e-11
3.84845e-11	2.01454e-10		6.2538e-10	5.01914e-10		4.42382e-11	2.0134e-11		9.03305e-12	9.18094e-14		5.20653e-12	1.01367e-10		3.21445e-10	1.00874e-10		5.2334e-12	1.00707e-11		3.95582e-11	2.01265e-11
5.42149e-11	2.01524e-10		6.40143e-10	5.02341e-10		2.85522e-11	2.01482e-11		8.42262e-12	9.90141e-14		4.125e-12	1.01674e-10		2.0586e-10	1.0127e-10		5.16878e-12	1.00799e-11		4.16357e-11	2.01262e-11
4.56902e-11	2.01401e-10		6.52446e-10	5.02191e-10		3.6496e-11	2.0132e-11		5.99153e-12	9.346e-14		3.63604e-12	1.01225e-10		1.41796e-10	1.01471e-10		5.09366e-12	1.00734e-11		3.80877e-11	2.01289e-11
5.03559e-11	2.01567e-10		6.46464e-10	5.02323e-10		4.14164e-11	2.01264e-11		7.21233e-12	1.21855e-13		3.6828e-12	1.01716e-10		1.10873e-10	1.01432e-10		5.1408e-12	1.00776e-11		5.26459e-11	2.01241e-11
4.68505e-11	2.01519e-10		6.24109e-10	5.02149e-10		4.11471e-11	2.01325e-11		7.72286e-12	1.00442e-13		3.70106e-12	1.01236e-10		1.26576e-10	1.01143e-10		5.46244e-12	1.00583e-11		4.15638e-11	2.01243e-11
4.71104e-11	2.01524e-10		6.51489e-10	5.02046e-10		3.61449e-11	2.0137e-11		4.10102e-12	1.1552e-13		3.64764e-12	1.01503e-10		1.0802e-10	1.0159e-10		5.33109e-12	1.00863e-11		4.48699e-11	2.01262e-11
4.41561e-11	2.01461e-10		6.27928e-10	5.02373e-10		2.92233e-11	2.01388e-11		7.83226e-12	7.36974e-14		3.68231e-12	1.01365e-10		8.85447e-11	1.01367e-10		8.23865e-12	2.01466e-11		4.68352e-11	2.01283e-11
5.40514e-11	2.01421e-10		6.30716e-10	5.02071e-10		3.67174e-11	2.01343e-11		6.89473e-12	1.46436e-13		3.4283e-12	1.01323e-10		7.07641e-11	1.01614e-10		5.74235e-12	2.01325e-11		3.34109e-11	2.01288e-11
4.67048e-11	2.01493e-10		6.51218e-10	5.0202e-10		3.43433e-11	2.01412e-11		8.48899e-12	2.01672e-11		3.75283e-12	1.01253e-10		8.87818e-11	1.00984e-10		5.50594e-12	2.01301e-11		5.29277e-11	2.01229e-11
6.06707e-11	2.01667e-10		6.3613e-10	5.02037e-10		3.41881e-11	2.01415e-11		7.46356e-12	2.01594e-11		3.66178e-12	1.01266e-10		5.69852e-11	1.01662e-10		5.70342e-12	2.01304e-11		5.32429e-11	2.01296e-11
3.91126e-11	2.01583e-10		6.35777e-10	5.02393e-10		3.82631e-11	2.01337e-11		8.39524e-12	2.01571e-11		3.57618e-12	1.01194e-10		6.6678e-11	1.01412e-10		5.53989e-12	2.01322e-11		5.58304e-11	2.01326e-11
4.61132e-11	2.01454e-10		6.53448e-10	5.02517e-10		3.78448e-11	2.01471e-11		4.25282e-12	2.01518e-11		3.40983e-12	1.01095e-10		4.93298e-11	1.01432e-10		5.87335e-12	2.01315e-11		6.31198e-11	2.01321e-11
4.46191e-11	2.0139e-10		6.40564e-10	5.02118e-10		4.03853e-11	2.01367e-11		8.34615e-12	2.0168e-11		3.60414e-12	1.01259e-10		7.19761e-11	1.01283e-10		5.81098e-12	2.01253e-11		5.68746e-11	2.01241e-11
4.3972e-11	2.01552e-10		6.25954e-10	5.0239e-10		4.20846e-11	2.01331e-11		8.3597e-12	2.01672e-11		3.35131e-12	2.0201e-10		5.97949e-11	1.01281e-10		5.70581e-12	2.01255e-11		4.82346e-11	2.01275e-11
2.65907e-11	2.01651e-10		6.56864e-10	5.02332e-10		4.21063e-11	2.01336e-11		1.63882e-11	2.01577e-11		3.28374e-12	2.02001e-10		9.14971e-11	1.01418e-10		5.53203e-12	2.01236e-11		5.19938e-11	2.01271e-11
4.0209e-11	2.01519e-10		6.19338e-10	5.0211e-10		4.77985e-11	2.01365e-11		9.86596e-12	2.01707e-11		3.32578e-12	2.0197e-10		6.86972e-11	1.01566e-10		6.64764e-12	2.01317e-11		6.12428e-11	2.01252e-11
3.69524e-11	2.0141e-10		6.35606e-10	5.02206e-10		4.18946e-11	2.01371e-11		7.20939e-12	2.01508e-11		5.1162e-12	2.02034e-10		7.47165e-11	1.0088e-10		8.79534e-12	2.01297e-11		5.83407e-11	2.01266e-11
3.95435e-11	2.01421e-10		6.19787e-10	5.02223e-10		4.72447e-11	2.01297e-11		3.6333e-12	2.01678e-11		3.457e-12	2.01845e-10		5.43226e-11	1.01381e-10		9.11648e-12	2.01325e-11		4.9464e-11	2.01282e-11
5.83995e-11	2.01517e-10		6.49951e-10	5.02233e-10		3.8842e-11	2.01336e-11		8.05858e-12	2.01574e-11		3.601e-12	2.01979e-10		5.24448e-11	1.01688e-10		8.44555e-12	2.01322e-11		5.08118e-11	2.0131e-11
3.92524e-11	2.016e-10		6.53217e-10	5.02105e-10		3.28563e-11	2.01413e-11		4.86992e-12	2.0175e-11		3.50187e-12	2.02088e-10		4.56116e-11	1.01343e-10		8.5018e-12	2.01196e-11		3.56321e-11	2.01248e-11
3.83503e-11	2.01547e-10		6.27969e-10	5.02166e-10		3.98016e-11	2.01301e-11		1.35117e-11	2.01606e-11		5.06219e-12	2.01981e-10		3.82486e-11	1.0155e-10		8.65858e-12	2.01272e-11		3.18174e-11	2.01259e-11
4.5997e-11	2.01516e-10		6.3128e-10	5.02125e-10		3.87886e-11	2.01412e-11		8.33465e-12	2.0154e-11		3.38302e-12	2.01942e-10		4.58012e-11	1.01144e-10		8.55843e-12	2.01236e-11		3.34297e-11	2.01278e-11
5.01762e-11	2.01566e-10		6.28574e-10	5.02523e-10		3.88924e-11	2.01276e-11		5.79339e-12	2.01635e-11		5.09052e-12	2.02015e-10		4.62838e-11	1.0115e-10		8.9306e-12	2.012e-11		5.27778e-11	2.01284e-11
4.63963e-11	2.01423e-10		6.09603e-10	5.02292e-10		3.86374e-11	2.01328e-11		8.38877e-12	2.01601e-11		3.46881e-12	2.01934e-10		3.69763e-11	1.01393e-10		9.02948e-12	2.01168e-11		5.06483e-11	2.01257e-11
3.82724e-11	2.0158e-10		6.11325e-10	5.01998e-10		3.35703e-11	2.01287e-11		5.71374e-12	2.01649e-11		3.64981e-12	2.0194e-10		4.51614e-11	1.00804e-10		9.29689e-12	2.01248e-11		5.43515e-11	2.01244e-11
4.08594e-11	2.0151e-10		6.11215e-10	5.01943e-10		4.29882e-11	2.01337e-11		8.38044e-12	2.01577e-11		3.69935e-12	2.01956e-10		5.06566e-11	1.01485e-10		9.78812e-12	2.01426e-11		4.46023e-11	2.01312e-11
3.74452e-11	2.01584e-10		6.16898e-10	5.02242e-10		4.86365e-11	2.0128e-11		1.98647e-11	2.01513e-11		1.2671e-11	2.01967e-10		4.30435e-11	1.01775e-10		8.47805e-12	2.01331e-11		4.61826e-11	2.01284e-11
4.59272e-11	2.01491e-10		6.44395e-10	5.02418e-10		4.31707e-11	2.01314e-11		1.83388e-11	2.01616e-11		3.73293e-12	2.01841e-10		4.38727e-11	1.01278e-10		8.49596e-12	2.0136e-11		3.91428e-11	2.01279e-11
4.22142e-11	2.01449e-10		6.33187e-10	5.0203e-10		4.32833e-11	2.01275e-11		9.34734e-12	2.01557e-11		3.36692e-12	2.01679e-10		5.25842e-11	1.01363e-10		8.91256e-12	2.01244e-11		3.92649e-11	2.01241e-11
5.17564e-11	2.01455e-10		6.25061e-10	5.02097e-10		4.69139e-11	2.01339e-11		8.919e-12	2.01581e-11		3.57917e-12	2.01973e-10		3.88048e-11	1.01053e-10		9.02065e-12	2.01213e-11		5.22927e-11	2.01272e-11
4.8342e-11	2.01396e-10		6.08285e-10	5.0217e-10		4.69642e-11	2.0141e-11		1.16541e-11	2.01649e-11		3.59866e-12	2.01786e-10		3.24937e-11	1.01124e-10		8.72226e-12	2.01261e-11		5.91602e-11	2.01268e-11
6.69135e-11	2.0151e-10		6.23091e-10	5.02531e-10		5.10951e-11	2.01384e-11		8.1992e-12	2.01697e-11		3.88529e-12	2.01887e-10		5.435e-11	1.01323e-10		8.85072e-12	2.013e-11		3.60103e-11	2.01296e-11
5.30388e-11	2.01685e-10		6.38192e-10	5.02318e-10		6.00566e-11	2.01304e-11		9.74571e-12	2.01661e-11		7.1615e-12	2.01936e-10		2.92179e-11	1.01589e-10		8.88125e-12	2.01177e-11		5.17663e-11	2.01251e-11
4.7837e-11	2.01452e-10		6.31031e-10	5.02091e-10		1.01076e-10	2.01315e-11		6.11896e-12	2.01546e-11		4.05183e-12	2.01931e-10		1.77711e-11	1.01452e-10		8.48862e-12	2.01311e-11		3.29022e-11	2.01277e-11
4.57725e-11	2.01592e-10		6.26087e-10	5.02413e-10		9.73725e-11	2.01435e-11		1.03155e-11	2.016e-11		8.69052e-12	2.01961e-10		1.7695e-11	1.00984e-10		1.0159e-11	2.01287e-11		4.44428e-11	2.01266e-11
3.50764e-11	2.0136e-10		6.4267e-10	5.02528e-10		1.05115e-10	2.01332e-11		1.07004e-11	2.01651e-11		5.90899e-12	2.01999e-10		1.78744e-11	1.01423e-10		8.68623e-12	2.01331e-11		4.2478e-11	2.01282e-11
3.69093e-11	2.01424e-10		6.40549e-10	5.0209e-10		9.40964e-11	2.01356e-11		1.04608e-11	2.0157e-11		5.55833e-12	2.0197e-10		3.33569e-11	1.01234e-10		1.02075e-11	2.01275e-11		6.28328e-11	2.01289e-11
3.76524e-11	2.01584e-10		6.53038e-10	5.0215e-10		6.07699e-11	2.01427e-11		1.15364e-11	2.01562e-11		7.251e-12	2.0195e-10		2.8466e-11	1.00956e-10		9.33417e-12	2.01376e-11		6.17122e-11	2.01305e-11
3.72618e-11	2.01419e-10		6.12345e-10	5.02334e-10		6.15911e-11	2.01396e-11		1.11541e-11	2.01532e-11		6.1213e-12	2.01774e-10		3.38417e-11	1.01514e-10		9.38567e-12	2.01276e-11		6.46823e-11	2.01271e-11
3.07433e-11	2.01499e-10		6.34757e-10	5.01948e-10		7.16695e-11	2.01295e-11		8.11067e-12	2.01654e-11		5.43797e-12	2.01869e-10		2.76703e-11	1.00975e-10		9.25326e-12	2.01365e-11		5.40683e-11	2.01283e-11
3.05875e-11	2.01561e-10		6.28006e-10	5.01948e-10		7.61359e-11	2.01346e-11		1.31474e-11	2.01603e-11		5.95948e-12	2.01919e-10		3.5716e-11	1.0151e-10		6.23595e-12	2.01158e-11		4.98503e-11	2.01239e-11
4.35864e-11	2.01499e-10		6.54035e-10	5.02382e-10		6.64316e-11	2.01393e-11		7.26049e-12	2.01564e-11		6.6296e-12	2.01971e-10		2.88183e-11	1.0155e-10		5.36884e-12	2.01188e-11		5.32549e-11	2.01275e-11
3.79082e-11	2.0141e-10		6.35562e-10	5.02172e-10		6.61779e-11	2.01328e-11		7.16497e-12	2.01699e-11		5.92945e-12	2.01903e-10		3.70253e-11	1.00919e-10		5.77034e-12	2.01357e-11		6.14277e-11	2.01307e-11
4.78605e-11	2.01475e-10		6.39229e-10	5.02449e-10		7.25168e-11	2.01334e-11		8.21664e-12	2.0173e-11		4.56017e-12	2.02116e-10		4.75818e-11	1.01494e-10		6.01057e-12	2.01164e-11		4.81891e-11	2.01235e-11
4.17664e-11	3.01794e-10		6.30148e-10	5.02195e-10		8.70364e-11	2.01334e-11		1.22074e-11	2.01667e-11		4.60009e-12	2.0183e-10		2.77983e-11	1.01238e-10		7.37267e-12	2.01242e-11		5.10061e-11	2.01283e-11
4.43674e-11	3.0165e-10		6.35971e-10	5.02127e-10		5.80622e-11	2.01432e-11		1.24243e-11	2.01616e-11		4.70693e-12	2.01878e-10		2.78886e-11	1.01535e-10		6.12503e-12	2.01245e-11		5.78573e-11	2.01245e-11
4.31551e-11	3.01791e-10		6.19331e-10	5.02161e-10		6.92957e-11	2.0125e-11		1.28658e-11	2.01602e-11		6.68837e-12	2.01931e-10		1.87324e-11	1.01109e-10		8.31334e-12	2.01538e-11		5.55411e-11	2.01259e-11
3.31892e-11	3.01839e-10		6.35424e-10	5.02138e-10		5.96458e-11	2.01337e-11		8.56147e-12	2.01658e-11		5.12702e-12	2.01866e-10		1.81809e-11	1.01322e-10		8.60404e-12	2.01188e-11		5.23063e-11	2.01284e-11
3.36712e-11	3.01821e-10		6.24022e-10	5.02144e-10		5.73327e-11	2.01329e-11		6.81006e-12	2.01541e-11		5.40939e-12	2.01845e-10		2.80614e-11	1.01345e-10		9.71881e-12	2.01405e-11		3.67e-11	2.01257e-11
3.52928e-11	3.01783e-10		5.90515e-10	5.02271e-10		5.31632e-11	2.01336e-11		5.50633e-12	2.01629e-11		5.07802e-12	2.01816e-10		2.74115e-11	1.01306e-10		1.05138e-11	2.01385e-11		3.12272e-11	2.01252e-11
3.08938e-11	3.01755e-10		6.29922e-10	5.02318e-10		6.71157e-11	2.01441e-11		8.91825e-12	2.01623e-11		5.48893e-12	2.01942e-10		2.75821e-11	1.01429e-10		5.96381e-12	2.01306e-11		4.59536e-11	2.01287e-11
3.02852e-11	3.01726e-10		6.27086e-10	5.02366e-10		6.61959e-11	2.01363e-11		5.15242e-12	2.01631e-11		1.07831e-11	2.02127e-10		2.9245e-11	1.01391e-10		8.21315e-12	2.01222e-11		4.98342e-11	2.01262e-11
3.76265e-11	3.01723e-10		6.17197e-10	5.0245e-10		7.44773e-11	2.01393e-11		5.35e-12	2.01638e-11		4.65277e-12	2.02018e-10		3.26711e-11	1.01576e-10		6.11486e-12	2.01461e-11		4.001e-11	2.01264e-11
3.24069e-11	3.01833e-10		6.18714e-10	5.02197e-10		6.7834e-11	2.01379e-11		8.22906e-12	2.01861e-11		5.05407e-12	2.0203e-10		2.74731e-11	1.00931e-10		7.88197e-12	2.01374e-11		4.11745e-11	2.01232e-11
3.26771e-11	3.01657e-10		6.00058e-10	5.0231e-10		8.59344e-11	2.01323e-11		7.45178e-12	2.0156e-11		5.44795e-12	2.02192e-10		2.91366e-11	1.01084e-10		8.91483e-12	2.01205e-11		5.34554e-11	2.01243e-11
3.31401e-11	3.01744e-10		6.30954e-10	5.02164e-10		7.71399e-11	2.01322e-11		8.3228e-12	2.0168e-11		4.81312e-12	2.01998e-10		2.8224e-11	1.00961e-10		8.91493e-12	2.01317e-11		4.82953e-11	2.01261e-11
3.13319e-11	3.01766e-10		6.2089e-10	5.0202e-10		8.39764e-11	2.01325e-11		9.30054e-12	2.01738e-11		5.14406e-12	2.01877e-10		2.95273e-11	1.01093e-10		6.34997e-12	2.01325e-11		5.14818e-11	2.01265e-11
4.0291e-11	3.0171e-10		6.3013e-10	5.02175e-10		7.96309e-11	2.01322e-11		8.3089e-12	2.01816e-11		4.7657e-12	2.01982e-10		1.27038e-11	1.0086e-10		6.17627e-12	2.01157e-11		4.19604e-11	2.01272e-11
3.99969e-11	3.01659e-10		6.09428e-10	5.02215e-10		8.74117e-11	2.01331e-11		5.92286e-12	2.01545e-11		5.01869e-12	2.01936e-10		1.71325e-11	1.01109e-10		5.90485e-12	2.01322e-11		4.04931e-11	2.01245e-11
3.3945e-11	3.01892e-10		6.06805e-10	5.02253e-10		7.08436e-11	2.01353e-11		9.88967e-12	2.01731e-11		5.64891e-12	2.02049e-10		1.99789e-11	1.00913e-10		1.32911e-11	2.01245e-11		3.6023e-11	3.01519e-11
3.27489e-11	3.01769e-10		6.33089e-10	5.02178e-10		6.40093e-11	2.01451e-11		6.86942e-12	2.01454e-11		6.27596e-12	2.02065e-10		1.69623e-11	1.01298e-10		6.40743e-12	2.01329e-11		3.86723e-11	3.01544e-11
3.28887e-11	3.01827e-10		6.14524e-10	5.02335e-10		7.64288e-11	2.01401e-11		1.00052e-11	2.01485e-11		5.00818e-12	2.02066e-10		1.69417e-11	1.01427e-10		5.86648e-12	2.01266e-11		4.12342e-11	3.01374e-11
3.49741e-11	3.01646e-10		6.28215e-10	5.02352e-10		8.76147e-11	2.01374e-11		6.41155e-12	2.01649e-11		4.5078e-12	2.02043e-10		1.66967e-11	1.01769e-10		5.8449e-12	2.01297e-11		3.68536e-11	3.01545e-11
3.79481e-11	3.01762e-10		6.33874e-10	5.02072e-10		9.45022e-11	2.01382e-11		9.17523e-12	2.01571e-11		4.48476e-12	2.01999e-10		1.61406e-11	1.01197e-10		6.5042e-12	2.01354e-11		4.17838e-11	3.01404e-11
3.21876e-11	3.01771e-10		6.08547e-10	5.0225e-10		9.4532e-11	2.01384e-11		6.13885e-12	2.01639e-11		4.07456e-12	2.01869e-10		1.06398e-11	1.01006e-10		8.09164e-12	2.01177e-11		4.79734e-11	3.01371e-11
3.37914e-11	3.01793e-10		6.28036e-10	5.02239e-10		8.64664e-11	2.01379e-11		9.02061e-12	2.01552e-11		8.98697e-12	2.01886e-10		7.42739e-12	1.01897e-10		5.62323e-12	2.01393e-11		5.16359e-11	3.01408e-11
3.2487e-11	3.01842e-10		6.4e-10	5.02329e-10		6.4828e-11	2.01318e-11		5.69371e-12	2.01611e-11		4.59465e-12	2.02062e-10		1.72106e-11	1.01797e-10		5.83644e-12	2.01264e-11		4.62938e-11	3.0146e-11
3.33773e-11	3.01642e-10		6.22566e-10	5.02257e-10		8.30488e-11	2.01413e-11		8.35475e-12	2.01757e-11		1.2573e-11	2.0211e-10		7.55566e-12	1.00979e-10		6.4533e-12	2.01402e-11		4.45536e-11	3.01471e-11
3.2424e-11	3.01928e-10		6.23987e-10	5.02158e-10		7.22201e-11	2.01314e-11		9.65574e-12	2.01562e-11		4.57158e-12	2.01657e-10		7.29928e-12	1.01485e-10		6.65622e-12	2.01388e-11		3.85702e-11	3.01441e-11
3.32037e-11	3.01674e-10		6.16902e-10	5.02107e-10		5.39969e-11	3.01538e-11		1.00547e-11	2.01571e-11		4.13523e-12	2.02209e-10		1.68947e-11	1.01578e-10		6.51499e-12	2.01419e-11		5.2663e-11	3.01411e-11
3.30674e-11	3.01765e-10		6.1489e-10	5.02298e-10		4.76844e-11	3.01704e-11		6.75232e-12	2.0146e-11		4.43576e-12	2.01631e-10		1.436e-11	1.01775e-10		6.58654e-12	2.01363e-11		4.28077e-11	3.01627e-11
3.22301e-11	3.01791e-10		6.11503e-10	5.0218e-10		5.06822e-11	3.01558e-11		7.97951e-12	2.01491e-11		5.33722e-12	2.02206e-10		7.33473e-12	1.00903e-10		5.93032e-12	2.01443e-11		4.60629e-11	3.01426e-11
3.25693e-11	3.01884e-10		6.09192e-10	5.02262e-10		4.6129e-11	3.01497e-11		1.34631e-11	2.01546e-11		1.29227e-11	2.02111e-10		7.75505e-12	1.01169e-10		5.84674e-12	2.01391e-11		4.75942e-11	3.01491e-11
3.54127e-11	3.0173e-10		6.0232e-10	5.02142e-10		3.07907e-11	3.01556e-11		1.7615e-11	2.01568e-11		8.31682e-12	2.01961e-10		1.59455e-11	1.00882e-10		9.09229e-12	2.01301e-11		4.91212e-11	3.01488e-11
3.48129e-11	3.01847e-10		5.87498e-10	5.02097e-10		2.47208e-11	3.01399e-11		1.40248e-11	2.01617e-11		4.49487e-12	2.01684e-10		1.70609e-11	1.01056e-10		8.99748e-12	2.01255e-11		3.76525e-11	3.01446e-11
3.2431e-11	3.01803e-10		6.29792e-10	5.02135e-10		2.70003e-11	3.0174e-11		1.23903e-11	2.0159e-11		4.18193e-12	2.02032e-10		1.40599e-11	1.01572e-10		9.05697e-12	2.01194e-11		4.14548e-11	3.01382e-11
3.19729e-11	3.01853e-10		6.36985e-10	5.0213e-10		2.51458e-11	3.0169e-11		7.53175e-12	2.01661e-11		9.15395e-12	2.01982e-10		1.63786e-11	1.01654e-10		8.51129e-12	2.01295e-11		3.93082e-11	3.01484e-11
3.22802e-11	3.01978e-10		6.44205e-10	5.021e-10		1.77973e-11	3.01507e-11		6.56099e-12	2.01669e-11		5.27251e-12	2.0208e-10		1.68072e-11	1.01561e-10		9.03818e-12	2.01123e-11		3.23748e-11	3.01374e-11
3.33581e-11	3.01841e-10		6.40353e-10	5.02289e-10		2.22223e-11	3.01615e-11		1.538e-11	2.01662e-11		5.67382e-12	2.02024e-10		6.83271e-12	1.01839e-10		9.20715e-12	2.01317e-11		3.81207e-11	3.01467e-11
3.3583e-11	3.01788e-10		6.4696e-10	5.02181e-10		3.01909e-11	3.01853e-11		1.23923e-11	2.0172e-11		5.62152e-12	2.02251e-10		7.38036e-12	1.01169e-10		9.5342e-12	2.01255e-11		3.70783e-11	3.01478e-11
3.63497e-11	3.01985e-10		6.19399e-10	5.02239e-10		2.82152e-11	3.01639e-11		9.17653e-12	2.01445e-11		6.68346e-12	2.01665e-10		1.66131e-11	1.01225e-10		7.25426e-12	2.01178e-11		5.63174e-11	3.01409e-11
3.41727e-11	3.01872e-10		6.14593e-10	5.02166e-10		2.05096e-11	3.01533e-11		9.77427e-12	2.01568e-11		5.67792e-12	2.02082e-10		2.38368e-11	1.01025e-10		9.11157e-12	2.01287e-11		4.55114e-11	3.01562e-11
3.71067e-11	3.01996e-10		6.073e-10	5.0227e-10		2.06256e-11	3.01651e-11		9.49314e-12	2.01589e-11		4.70933e-12	2.02205e-10		1.69534e-11	1.01563e-10		9.18483e-12	2.01303e-11		5.15597e-11	3.01472e-11
3.66964e-11	3.01872e-10		6.35034e-10	5.02332e-10		2.84443e-11	3.01517e-11		9.57585e-12	2.01698e-11		5.23315e-12	2.01542e-10		1.56831e-11	1.01839e-10		9.39621e-12	2.01199e-11		4.36245e-11	3.01485e-11
3.56236e-11	3.01775e-10		6.32434e-10	5.02312e-10		1.48504e-11	3.01276e-11		8.33724e-12	2.01712e-11		5.74988e-12	2.02223e-10		1.3599e-11	1.01018e-10		9.49366e-12	2.01323e-11		3.45114e-11	3.01429e-11
3.64132e-11	3.01861e-10		6.3049e-10	5.02212e-10		2.66943e-11	3.01309e-11		9.39853e-12	2.01671e-11		5.10774e-12	3.02657e-10		1.5638e-11	1.0218e-10		9.44618e-12	2.01348e-11		3.78969e-11	3.01528e-11
4.29329e-11	3.01808e-10		6.19754e-10	5.01962e-10		3.69313e-11	3.01706e-11		9.44711e-12	2.01528e-11		4.83722e-12	3.01701e-10		9.37881e-12	1.01712e-10		9.16682e-12	2.01146e-11		3.70141e-11	3.01539e-11
3.41934e-11	3.02007e-10		6.49704e-10	5.02416e-10		4.32932e-11	3.01521e-11		1.72244e-11	2.01596e-11		4.46001e-12	3.02526e-10		7.89521e-12	1.01668e-10		9.07226e-12	2.01168e-11		4.04094e-11	3.0143e-11
3.4813e-11	3.01738e-10		6.33646e-10	5.02118e-10		3.62966e-11	3.01486e-11		1.40873e-11	2.01563e-11		4.69804e-12	3.02303e-10		1.57221e-11	1.01735e-10		9.08734e-12	2.01276e-11		4.60903e-11	3.01408e-11
3.37975e-11	3.01786e-10		6.00688e-10	5.02198e-10		2.41931e-11	3.01805e-11		5.15838e-12	2.01647e-11		5.11331e-12	3.02214e-10		1.74906e-11	1.01014e-10		8.69988e-12	3.0148e-11		3.91885e-11	3.01465e-11
3.26323e-11	3.01959e-10		6.14606e-10	5.02113e-10		2.1607e-11	3.01387e-11		5.30364e-12	2.01626e-11		4.62932e-12	3.024e-10		1.62801e-11	1.01163e-10		8.78327e-12	3.01762e-11		4.49704e-11	3.01515e-11
3.22931e-11	3.01856e-10		6.32436e-10	5.02138e-10		1.20277e-11	3.01447e-11		9.39333e-12	2.01713e-11		8.80553e-12	3.02287e-10		6.86699e-12	1.01393e-10		8.11953e-12	3.0157e-11		4.30028e-11	3.01476e-11
2.93249e-11	3.01833e-10		6.1712e-10	1.00868e-10		2.13262e-11	3.01805e-11		1.53649e-11	2.01686e-11		4.22516e-12	3.02864e-10		8.64296e-12	1.01617e-10		8.36126e-12	3.01315e-11		4.95987e-11	3.01403e-11
3.48267e-11	3.0181e-10		5.53804e-10	1.00902e-10		2.15121e-11	3.0171e-11		1.03069e-11	2.01688e-11		4.45725e-12	3.02268e-10		1.52336e-11	1.01359e-10		6.12917e-12	3.01365e-11		4.47066e-11	3.01397e-11
3.11004e-11	3.01897e-10		4.67678e-10	1.00902e-10		2.22938e-11	3.01594e-11		1.7593e-11	2.01535e-11		4.37963e-12	3.02522e-10		6.74308e-12	1.01488e-10		5.37018e-12	3.01465e-11		5.51981e-11	3.01536e-11
3.35581e-11	3.01794e-10		4.27948e-10	1.00774e-10		3.00762e-11	3.01662e-11		9.49026e-12	2.01606e-11		1.16137e-11	3.02102e-10		1.32432e-11	1.0127e-10		7.16163e-12	3.01409e-11		5.33427e-11	3.01473e-11
3.10455e-11	3.01822e-10		4.12523e-10	1.00889e-10		2.76297e-11	3.01611e-11		9.20517e-12	2.01521e-11		4.51182e-12	3.0224e-10		7.06188e-12	1.01625e-10		5.15731e-12	3.01485e-11		5.26614e-11	3.01451e-11
2.92656e-11	3.01884e-10		3.60144e-10	1.00829e-10		3.52195e-11	3.01281e-11		9.94307e-12	3.01957e-11		4.33567e-12	3.02046e-10		7.35005e-12	1.01449e-10		5.26188e-12	3.01771e-11		5.16175e-11	3.01367e-11
3.09382e-11	3.01816e-10		3.23342e-10	1.00824e-10		2.75544e-11	3.01513e-11		9.73961e-12	3.01878e-11		4.52646e-12	3.02184e-10		6.81724e-12	1.0178e-10		5.3834e-12	3.01486e-11		5.07004e-11	3.01451e-11
3.59209e-11	3.0185e-10		3.18599e-10	1.00824e-10		2.824e-11	3.01564e-11		5.19226e-12	3.01897e-11		4.98392e-12	3.02354e-10					5.36934e-12	3.01615e-11		5.74773e-11	3.01491e-11
4.93691e-11	4.02581e-10		2.86667e-10	1.00942e-10		2.67332e-11	3.01491e-11		7.53667e-12	3.01889e-11		4.66343e-12	3.02209e-10					6.58887e-12	3.01418e-11		4.97654e-11	3.01504e-11
3.88933e-11	4.02834e-10		2.6626e-10	1.00986e-10		2.78044e-11	3.01732e-11		1.35006e-11	3.01912e-11		4.64761e-12	3.02264e-10					5.74823e-12	3.01412e-11		4.74214e-11	3.01413e-11
8.39667e-11	4.02788e-10		2.42815e-10	1.00846e-10		2.99869e-11	3.01354e-11		1.29362e-11	3.01855e-11		3.98001e-12	3.02455e-10					7.94179e-12	3.01701e-11		5.35591e-11	3.01443e-11
6.6054e-11	4.02654e-10		2.30347e-10	1.00894e-10		2.14636e-11	3.01561e-11		1.19263e-11	3.01901e-11		4.55208e-12	3.02369e-10					8.47516e-12	3.01704e-11		4.75956e-11	3.01501e-11
6.17746e-11	4.02755e-10		2.24522e-10	1.00947e-10		3.19882e-11	3.0166e-11		6.29032e-12	3.01885e-11		5.51965e-12	3.02273e-10					8.17124e-12	3.0144e-11		5.08581e-11	3.01405e-11
6.35847e-11	4.02945e-10		2.38464e-10	1.0084e-10		2.54033e-11	3.01617e-11		9.5606e-12	3.01893e-11		7.33517e-12	3.02191e-10					1.5246e-11	3.01639e-11		5.183e-11	3.01384e-11
7.8568e-11	4.02711e-10		2.04003e-10	1.00777e-10		2.96477e-11	3.01435e-11		9.71693e-12	3.01949e-11		7.36135e-12	3.0234e-10					1.28597e-11	3.01847e-11		4.59801e-11	3.01494e-11
9.88714e-11	4.02946e-10		1.83919e-10	1.00858e-10		1.51424e-11	3.01595e-11		1.10656e-11	3.01882e-11		7.66847e-12	3.02279e-10					8.51178e-12	3.01326e-11		5.32392e-11	3.01479e-11
1.0885e-10	4.02741e-10		1.97945e-10	1.0093e-10		1.92749e-11	3.01524e-11		9.40513e-12	3.01934e-11		9.91356e-12	3.0211e-10					8.70488e-12	3.01622e-11		6.3332e-11	3.01401e-11
9.23322e-11	4.02921e-10		1.53624e-10	1.00844e-10		3.11182e-11	3.01454e-11		9.18004e-12	3.01892e-11		6.92133e-12	3.02693e-10					7.55513e-12	3.01681e-11		6.75041e-11	3.01435e-11
1.11586e-10	4.02864e-10		1.7042e-10	1.00826e-10		3.01496e-11	3.01566e-11		5.01728e-12	3.01883e-11		6.35575e-12	3.02276e-10					5.25992e-12	3.01521e-11		5.61932e-11	3.01461e-11
1.0335e-10	4.02912e-10		1.38179e-10	1.00651e-10		3.59182e-11	3.01695e-11		8.55575e-12	3.01901e-11		5.95734e-12	3.02052e-10					5.47634e-12	3.01496e-11		6.31335e-11	3.0133e-11
9.19266e-11	4.02719e-10		1.52116e-10	1.00619e-10		4.06654e-11	3.01611e-11		6.45326e-12	3.01962e-11		5.37105e-12	3.02338e-10					8.28038e-12	3.01461e-11		5.87756e-11	3.01457e-11
1.02857e-10	4.02629e-10		1.49071e-10	1.0067e-10		3.99288e-11	3.01535e-11		9.39466e-12	3.01963e-11		5.86334e-12	3.02506e-10					7.8259e-12	3.01587e-11		4.8064e-11	3.01415e-11
1.00574e-10	4.02795e-10		1.35618e-10	1.00715e-10		3.32973e-11	3.01429e-11		8.06502e-12	3.01905e-11		5.40821e-12	3.02164e-10					8.14596e-12	3.01586e-11		5.35319e-11	3.01492e-11
1.27375e-10	4.02858e-10		1.06591e-10	1.00754e-10		2.90003e-11	3.01547e-11		1.08894e-11	3.01893e-11		9.6791e-12	3.02483e-10					7.53573e-12	3.01601e-11		5.73412e-11	3.01415e-11
1.17487e-10	4.02853e-10		8.57363e-11	1.0067e-10		4.17083e-11	3.0153e-11		7.37017e-12	3.0186e-11		5.37746e-12	3.02184e-10					7.60498e-12	3.01561e-11		5.52725e-11	3.01435e-11
1.33728e-10	4.02693e-10		8.56244e-11	1.0062e-10		4.10271e-11	3.01636e-11		1.33915e-11	3.01889e-11		5.52612e-12	3.02498e-10					7.776e-12	3.01535e-11		5.15525e-11	3.01424e-11
1.2764e-10	4.02851e-10		1.10102e-10	1.00763e-10		2.94154e-11	3.01494e-11		5.36708e-12	3.0191e-11		5.16088e-12	3.02295e-10					7.60575e-12	3.01575e-11		4.84886e-11	3.01444e-11
1.17277e-10	4.02805e-10		1.34953e-10	1.00752e-10		3.89366e-11	3.0176e-11		8.55693e-12	3.01864e-11		5.52009e-12	3.02317e-10					7.4754e-12	3.013e-11		5.79189e-11	3.01392e-11
1.3181e-10	4.02786e-10		1.28084e-10	1.00777e-10		3.45765e-11	3.01535e-11		9.73889e-12	3.01935e-11		5.77404e-12	3.02354e-10					5.15746e-12	3.01419e-11		4.58842e-11	3.01492e-11
1.25898e-10	4.02685e-10		1.17504e-10	1.00605e-10		2.37133e-11	3.01513e-11		1.66661e-11	3.01929e-11		5.75392e-12	3.02212e-10					5.09919e-12	3.01475e-11		4.17756e-11	3.01411e-11
1.13302e-10	4.02659e-10		1.21417e-10	1.00645e-10		2.40305e-11	3.0127e-11		5.75637e-12	3.01908e-11		5.51303e-12	3.02299e-10					7.53517e-12	3.01454e-11		4.87887e-11	3.01404e-11
1.15263e-10	4.02747e-10		1.41044e-10	1.00689e-10		1.81623e-11	3.01709e-11		9.41238e-12	3.0197e-11		5.93277e-12	3.024e-10					5.15336e-12	3.0162e-11		5.60713e-11	3.01463e-11
1.1729e-10	4.02492e-10		1.09052e-10	1.00575e-10		1.7967e-11	3.01592e-11		1.01506e-11	3.01913e-11		4.92083e-12	3.02444e-10					7.50037e-12	3.01451e-11		5.48399e-11	4.02362e-11
1.52667e-10	4.02544e-10		1.0603e-10	1.00726e-10		1.80162e-11	3.01558e-11		9.91064e-12	3.01911e-11		5.56465e-12	3.02065e-10					8.07609e-12	3.01382e-11		7.36386e-11	4.02394e-11
1.33556e-10	4.02844e-10		1.10063e-10	1.0056e-10		2.01984e-11	3.01497e-11		8.83835e-12	3.01952e-11		4.81505e-12	3.02153e-10					7.86573e-12	3.01545e-11		7.49131e-11	4.02343e-11
1.54517e-10	4.02718e-10		1.02076e-10	1.00606e-10		2.89916e-11	3.01524e-11		9.91314e-12	3.02002e-11		5.92279e-12	3.02242e-10					7.36521e-12	3.01513e-11		7.00813e-11	4.02315e-11
1.11337e-10	4.0261e-10		1.02915e-10	1.00633e-10		1.68358e-11	3.01668e-11		1.22177e-11	3.01958e-11		5.19319e-12	3.02408e-10					5.02665e-12	3.01457e-11		5.68677e-11	4.02373e-11
1.25957e-10	4.02741e-10		9.23993e-11	1.00683e-10		1.49055e-11	3.01572e-11		1.25455e-11	3.01978e-11		5.14938e-12	3.02466e-10					5.7643e-12	3.01359e-11		7.0987e-11	4.02336e-11
1.11758e-10	4.02822e-10		1.08334e-10	1.00774e-10		1.67034e-11	3.01614e-11		1.70089e-11	3.01965e-11		4.80283e-12	3.02466e-10					4.46076e-12	3.01396e-11		7.27059e-11	4.02417e-11
9.46255e-11	4.0262e-10		1.07268e-10	1.00704e-10		1.74083e-11	3.01668e-11		1.35851e-11	3.02032e-11		5.53047e-12	3.02442e-10					6.90641e-12	3.01555e-11		5.53685e-11	4.02356e-11
1.2938e-10	4.02629e-10		1.10909e-10	1.00508e-10		1.62432e-11	3.0158e-11		8.79581e-12	3.02071e-11		4.95494e-12	3.02317e-10					4.94888e-12	3.01614e-11		7.90876e-11	4.02351e-11
8.7408e-11	4.02795e-10		8.125e-11	1.00813e-10		5.73937e-11	3.01493e-11		5.5882e-12	3.01985e-11		6.77559e-12	3.02299e-10					5.04412e-12	3.01475e-11		7.94235e-11	4.02399e-11
9.58641e-11	4.02673e-10		9.23399e-11	1.00662e-10		4.18315e-11	3.14793e-11		1.00469e-11	3.01938e-11		1.05807e-11	3.02491e-10					5.0986e-12	3.01586e-11		8.1932e-11	4.02393e-11
1.0345e-10	4.02763e-10		9.19089e-11	1.00732e-10		6.37879e-11	4.02582e-11		1.31824e-11	3.02013e-11		4.83094e-12	3.02329e-10					4.96499e-12	3.01536e-11		8.9067e-11	4.02357e-11
1.03779e-10	4.02786e-10		8.63859e-11	1.00623e-10		3.46751e-11	4.02458e-11		9.55285e-12	3.0198e-11		1.16903e-11	3.02382e-10					5.11182e-12	3.01544e-11		7.91286e-11	4.02392e-11
1.01407e-10	4.0282e-10		8.45659e-11	1.00752e-10		5.75299e-11	4.0246e-11		1.29291e-11	3.02041e-11		4.68616e-12	3.02292e-10					5.05062e-12	3.01401e-11		8.76483e-11	4.02401e-11
1.22506e-10	4.0264e-10		7.92932e-11	1.00623e-10		8.24546e-11	4.02757e-11		1.07403e-11	3.02065e-11		4.58284e-12	3.02397e-10					5.0115e-12	3.01538e-11		7.71383e-11	4.02315e-11
1.37324e-10	4.02792e-10		7.83352e-11	1.00665e-10		1.00176e-10	4.02489e-11		1.29992e-11	3.02052e-11		9.96592e-12	3.02309e-10					6.29848e-12	3.01517e-11		8.0264e-11	4.02371e-11
1.24292e-10	4.02643e-10		6.98075e-11	1.00679e-10		1.19048e-10	4.0269e-11		1.93002e-11	3.02049e-11		4.6639e-12	3.0239e-10					5.92127e-12	3.01682e-11		8.89019e-11	4.02418e-11
1.31187e-10	4.02805e-10		6.78221e-11	1.00636e-10		9.36452e-11	4.02469e-11		9.05937e-12	3.02012e-11		4.45846e-12	3.02441e-10					5.1365e-12	3.01379e-11		8.27218e-11	4.02366e-11
1.11489e-10	4.02643e-10		7.38958e-11	1.00787e-10		1.06578e-10	4.0261e-11		1.70522e-11	3.02066e-11		5.01325e-12	3.02419e-10					5.30905e-12	4.02478e-11		6.49761e-11	4.02369e-11
1.26136e-10	4.02719e-10		6.29835e-11	1.00625e-10		1.16996e-10	4.02421e-11		1.71387e-11	3.02072e-11		5.15351e-12	3.02374e-10					9.21785e-12	4.02327e-11		5.92647e-11	4.02415e-11
1.27574e-10	4.02766e-10		7.88417e-11	1.00625e-10		1.28865e-10	4.02441e-11		1.60871e-11	3.02076e-11		4.71213e-12	3.02475e-10					9.78961e-12	4.0241e-11		6.90825e-11	4.02334e-11
9.80197e-11	4.02694e-10		6.05432e-11	1.00605e-10		1.27494e-10	4.02533e-11		1.442e-11	3.0206e-11		4.75183e-12	3.02077e-10					9.73532e-12	4.02547e-11		7.1533e-11	4.02396e-11
1.07436e-10	4.02637e-10		7.80774e-11	1.00558e-10		1.33576e-10	4.02673e-11		1.36582e-11	3.02054e-11		1.03808e-11	3.02146e-10					9.78507e-12	4.02387e-11		5.00683e-11	4.02411e-11
9.64323e-11	4.02461e-10		7.79397e-11	1.00564e-10		1.53023e-10	4.02536e-11		1.06891e-11	3.02096e-11		4.64412e-12	3.02505e-10					1.03037e-11	4.02467e-11		5.60386e-11	4.0234e-11
9.89457e-11	4.02682e-10		7.83324e-11	1.00695e-10		1.4245e-10	4.02528e-11		9.8723e-12	3.02066e-11		4.4658e-12	3.0229e-10					1.02131e-11	4.02455e-11		6.48299e-11	4.02299e-11
1.08029e-10	4.02826e-10		9.13588e-11	1.00512e-10		1.43938e-10	4.02511e-11		1.08181e-11	3.02067e-11		3.84359e-12	3.02312e-10					1.61756e-11	4.02475e-11		6.09116e-11	4.02374e-11
1.09055e-10	4.02749e-10		8.70196e-11	1.00609e-10		1.51837e-10	4.0238e-11		1.79291e-11	3.02052e-11		4.91287e-12	3.02069e-10					1.14833e-11	4.02393e-11		5.31077e-11	4.02359e-11
1.21801e-10	4.02699e-10		6.37599e-11	1.00639e-10		1.58937e-10	4.02627e-11		1.18588e-11	3.02043e-11		4.55774e-12	3.02385e-10					1.3498e-11	4.02509e-11		6.79447e-11	4.02354e-11
1.12513e-10	4.02778e-10		7.64701e-11	1.00641e-10		1.66533e-10	4.02536e-11		1.06212e-11	3.02078e-11		4.26004e-12	3.02138e-10					1.34531e-11	4.02483e-11		6.77332e-11	4.02463e-11
1.05971e-10	4.02884e-10		6.94574e-11	1.00712e-10		1.74911e-10	4.0248e-11		9.39594e-12	3.02043e-11		4.77606e-12	3.02226e-10					1.39993e-11	4.02324e-11		6.80387e-11	4.02408e-11
1.15294e-10	4.0254e-10		7.75373e-11	1.00595e-10		1.55125e-10	4.02428e-11		1.02527e-11	3.02015e-11		5.27276e-12	3.02268e-10					1.78476e-11	4.0229e-11		6.39733e-11	4.02224e-11
1.23386e-10	4.02794e-10		6.65326e-11	1.00581e-10		1.43167e-10	4.02435e-11		1.14178e-11	3.02025e-11		4.44275e-12	3.02477e-10					1.71607e-11	4.02438e-11		5.7144e-11	4.02434e-11
1.04107e-10	4.02783e-10		7.35432e-11	1.0072e-10		1.31383e-10	4.02301e-11		1.03891e-11	3.02037e-11		4.04369e-12	3.02299e-10					1.66862e-11	4.02388e-11		6.85914e-11	4.02392e-11
1.15262e-10	4.02621e-10		6.97652e-11	1.00683e-10		1.25581e-10	4.02432e-11		2.51459e-11	3.0202e-11		4.59888e-12	3.0206e-10					1.39652e-11	4.02446e-11		8.20035e-11	4.02699e-11
1.13079e-10	4.02789e-10		5.9833e-11	1.00539e-10		1.46567e-10	4.02365e-11		1.54481e-11	3.02042e-11		4.19963e-12	3.02414e-10					1.40503e-11	4.02374e-11		9.08193e-11	4.02416e-11
1.27856e-10	4.02693e-10		6.1685e-11	1.00672e-10		1.48099e-10	4.02498e-11		8.78604e-12	3.02062e-11		4.29708e-12	3.02517e-10					1.36447e-11	4.02373e-11		8.30488e-11	4.02395e-11
1.0115e-10	4.0287e-10		5.8922e-11	1.00676e-10		1.12524e-10	4.02484e-11		1.27106e-11	3.02036e-11		4.48321e-12	3.02271e-10					1.76404e-11	4.02414e-11		8.60841e-11	4.02339e-11
1.29705e-10	4.02862e-10		8.56682e-11	1.00695e-10		1.31506e-10	4.02495e-11		1.12085e-11	3.02046e-11		4.05547e-12	3.02321e-10					1.74257e-11	4.02348e-11		7.658e-11	4.0243e-11
1.33384e-10	4.02744e-10		6.56601e-11	1.00731e-10		1.44796e-10	4.02525e-11		1.1977e-11	3.02007e-11		3.77519e-12	3.02559e-10					1.79737e-11	4.02435e-11		8.51557e-11	4.02406e-11
1.38021e-10	4.02837e-10		7.34925e-11	1.00667e-10		1.56604e-10	4.0262e-11		1.63432e-11	3.01999e-11		3.9621e-12	3.0238e-10					1.75408e-11	4.02447e-11		8.70605e-11	4.02399e-11
1.21382e-10	4.02763e-10		6.84462e-11	1.00515e-10		1.26235e-10	4.0262e-11		1.25353e-11	3.02014e-11		3.5037e-12	3.02197e-10					1.74477e-11	4.02405e-11		8.41856e-11	4.02381e-11
9.88944e-11	4.0268e-10		7.7246e-11	1.006e-10		1.45261e-10	4.02494e-11		8.43324e-12	3.01988e-11		4.06433e-12	3.02428e-10					1.69388e-11	4.02373e-11		8.46571e-11	4.02384e-11
1.13601e-10	4.02721e-10		5.81172e-11	1.00726e-10		1.64991e-10	4.02442e-11		1.72418e-11	3.02014e-11		3.80669e-12	3.02655e-10					1.8211e-11	4.02357e-11		9.23829e-11	4.02363e-11
1.08396e-10	4.02882e-10		6.37435e-11	1.00585e-10		1.65033e-10	4.02528e-11		5.33483e-12	3.02054e-11		3.99649e-12	3.02124e-10					1.86857e-11	4.02439e-11		8.43635e-11	4.02364e-11
1.17772e-10	4.02708e-10		6.98759e-11	1.00765e-10		1.39192e-10	4.02526e-11		7.67877e-12	3.01996e-11		4.33025e-12	3.02572e-10					2.16813e-11	4.02414e-11		7.99011e-11	4.02323e-11
1.18223e-10	4.02502e-10		5.81542e-11	1.00955e-10		1.65705e-10	4.02433e-11		6.33142e-12	3.02018e-11		4.57752e-12	3.0248e-10					2.15509e-11	4.02488e-11		8.29992e-11	4.0238e-11
1.21225e-10	4.0294e-10		4.15852e-11	1.00558e-10		1.87382e-10	4.02366e-11		8.5253e-12	3.01957e-11		4.69285e-12	3.02201e-10					1.40953e-11	4.02419e-11		8.69151e-11	4.0236e-11
1.19589e-10	4.02708e-10		3.3681e-11	1.00678e-10		2.02988e-10	4.02435e-11		1.3917e-11	3.01961e-11		5.18601e-12	3.02551e-10					1.38384e-11	4.02517e-11		8.41468e-11	4.02308e-11
7.8154e-11	4.02746e-10		5.35432e-11	1.00686e-10		1.71319e-10	4.02424e-11		1.48775e-11	3.01983e-11		4.49316e-12	3.02307e-10					1.42799e-11	4.02382e-11		6.21294e-11	4.02377e-11
1.06339e-10	4.02531e-10		4.08389e-11	1.007e-10		1.71953e-10	4.02432e-11		9.60803e-12	3.01987e-11		6.78489e-12	3.02206e-10					1.75822e-11	4.02383e-11		6.8625e-11	4.02341e-11
8.31344e-11	4.02707e-10		5.15924e-11	1.00777e-10		1.56105e-10	4.02582e-11		5.14412e-12	3.02006e-11		6.6819e-12	4.03116e-10					1.40409e-11	4.02486e-11		7.92187e-11	4.02289e-11
8.29026e-11	4.02792e-10		5.73032e-11	1.00633e-10		1.61091e-10	4.02551e-11		5.38811e-12	3.01925e-11		1.46341e-11	4.03178e-10					1.05933e-11	4.02444e-11		7.60458e-11	4.02327e-11
8.41972e-11	4.02772e-10		6.77764e-11	1.00589e-10		1.74511e-10	4.02609e-11		7.5694e-12	3.0204e-11		1.66615e-11	4.03067e-10					1.11674e-11	4.02407e-11		7.51209e-11	4.0231e-11
9.09744e-11	4.02789e-10		5.99083e-11	1.00763e-10		1.8374e-10	4.02536e-11		8.55432e-12	3.01937e-11		7.0732e-12	4.03245e-10					1.91706e-11	4.02438e-11		6.68646e-11	4.02263e-11
9.16672e-11	4.02825e-10		5.63165e-11	1.00766e-10		1.58846e-10	4.02603e-11		9.23164e-12	3.01957e-11		1.77085e-11	4.03605e-10					1.76373e-11	4.02495e-11		8.06754e-11	4.02367e-11
8.7283e-11	4.02673e-10		6.63396e-11	1.00656e-10		1.52044e-10	4.02267e-11		1.09447e-11	3.02022e-11		1.72382e-11	4.03165e-10					1.08912e-11	4.02416e-11		9.13843e-11	4.02265e-11
1.04247e-10	4.02623e-10		4.51073e-11	1.00496e-10		1.30365e-10	4.02422e-11		1.16739e-11	3.0201e-11		1.72999e-11	4.03784e-10					1.07105e-11	4.0243e-11		8.40442e-11	4.02363e-11
1.19784e-10	4.02792e-10					1.37132e-10	4.02343e-11		1.32146e-11	3.02005e-11		1.00871e-11	4.03439e-10					1.08022e-11	4.02383e-11		7.09631e-11	4.02177e-11
1.17116e-10	4.02618e-10					1.71866e-10	4.02484e-11		9.85189e-12	3.01999e-11		8.97279e-12	4.03189e-10					1.0301e-11	4.02373e-11		8.43307e-11	4.02265e-11
1.1428e-10	4.02763e-10					1.62211e-10	4.02486e-11		9.62285e-12	3.01993e-11		1.96782e-11	4.03326e-10					1.43081e-11	4.02405e-11		8.90608e-11	4.02387e-11
1.0919e-10	4.02844e-10					1.51601e-10	4.02637e-11		8.9906e-12	3.01982e-11		1.6891e-11	4.03529e-10					1.43238e-11	4.02355e-11		9.26242e-11	4.0233e-11
9.89804e-11	4.02582e-10					1.58068e-10	4.02544e-11		5.42571e-12	3.01966e-11		1.73079e-11	4.0361e-10					1.41237e-11	4.02441e-11		8.40959e-11	4.02354e-11
1.14484e-10	4.02601e-10					1.45215e-10	4.02651e-11		1.00219e-11	3.02006e-11		1.8098e-11	4.03577e-10					2.07263e-11	4.02337e-11		7.75609e-11	4.02394e-11
1.03408e-10	4.02572e-10					1.37507e-10	4.02589e-11		6.90911e-12	3.01985e-11		1.70128e-11	4.03646e-10					1.43491e-11	4.0255e-11		1.11906e-10	4.02334e-11
1.02602e-10	4.02397e-10					1.38338e-10	4.02419e-11		8.15689e-12	3.01986e-11		1.83567e-11	4.03282e-10					1.43192e-11	4.02341e-11		1.37694e-10	5.01935e-11
7.82807e-11	4.02797e-10					1.55103e-10	4.02663e-11		5.33767e-12	3.01997e-11		8.55868e-12	4.03102e-10					1.44776e-11	4.02436e-11		1.47531e-10	5.01981e-11
1.03592e-10	4.02732e-10					1.59911e-10	4.02525e-11		9.74463e-12	3.01976e-11		7.38414e-12	4.03027e-10					1.43735e-11	4.02436e-11		1.41724e-10	5.02015e-11
9.43475e-11	4.02826e-10					1.73225e-10	4.02427e-11		7.66182e-12	3.01957e-11		1.65803e-11	4.03193e-10					1.10438e-11	4.02502e-11		1.47706e-10	5.01964e-11
1.08597e-10	4.02777e-10					1.5298e-10	4.02688e-11		1.72112e-11	3.02024e-11		7.73439e-12	4.03116e-10					1.09005e-11	4.02547e-11		1.4161e-10	5.01951e-11
1.07246e-10	4.02856e-10					1.55781e-10	4.02418e-11		6.96489e-12	3.0199e-11		7.57086e-12	4.03445e-10					1.03392e-11	4.02483e-11		1.46212e-10	5.01925e-11
8.80879e-11	4.02671e-10					1.42477e-10	4.02537e-11		5.72143e-12	3.01989e-11		7.68066e-12	4.0366e-10					1.1355e-11	4.02373e-11		1.38893e-10	5.02036e-11
1.47206e-10	4.02627e-10					1.63496e-10	4.02539e-11		5.76197e-12	3.02014e-11		9.59443e-12	4.03256e-10					1.07762e-11	4.0229e-11		1.44631e-10	5.02019e-11
3.21135e-10	4.0262e-10					1.61475e-10	4.0236e-11		5.54057e-12	4.02886e-11		7.87438e-12	4.03343e-10					1.37114e-11	4.02483e-11		1.41638e-10	5.02048e-11
-4.7659e-10	5.02072e-10					1.59255e-10	4.02461e-11		1.17475e-11	4.02904e-11		1.19426e-11	4.03616e-10					1.31964e-11	4.02295e-11		1.47241e-10	5.02043e-11
-5.12e-10	5.02312e-10					1.42829e-10	4.02461e-11		1.28156e-11	4.02944e-11		1.95021e-11	4.03591e-10					1.01522e-11	4.02408e-11		1.42309e-10	5.0193e-11
-5.12e-10	5.02223e-10					1.70869e-10	4.02464e-11		1.78425e-11	4.02904e-11		1.73285e-11	4.03128e-10					1.02076e-11	4.02399e-11		1.50666e-10	5.02003e-11
-5.12e-10	5.02397e-10					1.60609e-10	4.02393e-11		1.73296e-11	4.02865e-11		7.96539e-12	4.03795e-10					1.02203e-11	4.0232e-11		1.51409e-10	5.02084e-11
-5.12e-10	5.02242e-10					1.55925e-10	4.02253e-11		1.46369e-11	4.02917e-11		7.94991e-12	4.03453e-10					1.04297e-11	4.02334e-11		1.51087e-10	5.02081e-11
-5.12e-10	5.02377e-10					1.6742e-10	4.02397e-11		9.53287e-12	4.02891e-11		1.48511e-11	4.03839e-10					1.02573e-11	4.02211e-11		1.45766e-10	5.01941e-11
-5.12e-10	5.0218e-10					1.94377e-10	4.025e-11		1.80048e-11	4.02921e-11		8.53672e-12	4.03276e-10					1.02751e-11	4.02399e-11		1.47525e-10	5.01982e-11
						1.55808e-10	4.02458e-11		1.36906e-11	4.02923e-11		8.59101e-12	4.03238e-10					1.03958e-11	4.02281e-11		1.51509e-10	5.02016e-11
						1.65187e-10	4.0254e-11		1.34008e-11	4.02913e-11		8.46859e-12	4.02914e-10					1.04735e-11	4.02444e-11		1.43789e-10	5.02042e-11
						1.40317e-10	4.02276e-11		1.24246e-11	4.02943e-11		8.29266e-12	4.03792e-10					1.04152e-11	4.02405e-11		1.51544e-10	5.01923e-11
						2.07729e-10	4.02553e-11		1.34059e-11	4.02915e-11		1.45729e-11	4.03108e-10					1.90954e-11	4.02332e-11		1.49972e-10	5.01954e-11
						2.13703e-10	4.02516e-11		1.40617e-11	4.02931e-11		2.34019e-11	4.03778e-10					1.41278e-11	4.02282e-11		1.51956e-10	5.01984e-11
						2.13935e-10	4.02502e-11		1.18694e-11	4.02936e-11		1.04601e-11	4.03207e-10					1.01447e-11	4.02393e-11		1.49223e-10	5.02024e-11
						2.32037e-10	4.02582e-11		1.80748e-11	4.02924e-11		8.80569e-12	4.03615e-10					1.38046e-11	4.02334e-11		1.49868e-10	5.01999e-11
						2.30064e-10	4.0253e-11		1.14024e-11	4.02922e-11		8.56194e-12	4.03148e-10					1.36664e-11	4.02411e-11		1.41283e-10	5.01987e-11
						2.24583e-10	4.0257e-11		9.75693e-12	4.02911e-11		9.18125e-12	4.03285e-10					1.33924e-11	4.02396e-11		1.4893e-10	5.02063e-11
						2.11997e-10	4.02548e-11		1.16848e-11	4.0295e-11		1.00039e-11	4.03632e-10					1.03789e-11	4.02377e-11		1.44469e-10	5.01903e-11
						1.95786e-10	5.02127e-11		1.40734e-11	4.02866e-11		9.64677e-12	4.03408e-10					1.05968e-11	4.02376e-11		1.48422e-10	5.01982e-11
						2.11518e-10	5.02107e-11		1.2376e-11	4.02893e-11		1.25007e-11	4.03837e-10					1.05766e-11	4.0239e-11		1.53335e-10	5.01912e-11
						2.14346e-10	5.01985e-11		1.26018e-11	4.02916e-11		2.49247e-11	4.03197e-10					1.53456e-11	4.02414e-11		1.5399e-10	5.0186e-11
						2.12973e-10	5.021e-11		9.12135e-12	4.02938e-11		2.15529e-11	4.03192e-10					1.09362e-11	4.02433e-11		1.4612e-10	5.02026e-11
						2.1464e-10	5.02054e-11		6.36039e-12	4.02935e-11		9.95152e-12	4.03358e-10					2.8377e-11	5.02184e-11		1.4318e-10	5.01917e-11
						2.12122e-10	5.02088e-11		9.67485e-12	4.02918e-11		1.81524e-11	4.03705e-10					7.02992e-11	5.01822e-11		1.42024e-10	5.01958e-11
						2.1335e-10	5.0217e-11		6.81899e-12	4.0288e-11		2.83728e-11	4.03497e-10					7.46859e-11	5.02046e-11		1.38193e-10	5.01969e-11
						2.1356e-10	5.01968e-11		9.08215e-12	4.02882e-11		1.51565e-11	4.03259e-10					8.35288e-11	5.02181e-11		1.45076e-10	5.02054e-11
						2.15174e-10	5.01929e-11		6.66134e-12	4.02937e-11		1.353e-11	4.03677e-10					8.3646e-11	5.02205e-11		1.43252e-10	5.02029e-11
						2.13166e-10	5.02136e-11		6.42618e-12	4.02893e-11		8.31934e-12	4.03445e-10					7.70705e-11	5.01971e-11		1.39761e-10	5.02002e-11
						2.11141e-10	5.02203e-11		7.39404e-12	4.02906e-11		8.163e-12	4.03546e-10					8.08969e-11	5.02124e-11		1.43114e-10	5.01912e-11
						2.15105e-10	5.02209e-11		9.4903e-12	4.02896e-11		1.54224e-11	4.03604e-10					8.83939e-11	5.02063e-11		1.4582e-10	5.02038e-11
						2.15697e-10	5.02093e-11		1.0864e-11	4.0297e-11		8.96461e-12	4.03304e-10					7.72735e-11	5.01959e-11		1.32207e-10	3.04949e-11
						2.13104e-10	5.02093e-11		7.29931e-12	4.02995e-11		1.2555e-11	4.03724e-10					7.69233e-11	5.02032e-11		1.3831e-10	1.0069e-11
						2.12835e-10	5.02102e-11		6.22335e-12	4.02882e-11		2.0724e-11	4.0354e-10					8.26203e-11	5.02161e-11		1.42437e-10	1.00652e-11
						2.16101e-10	5.01943e-11		1.33583e-11	4.02936e-11		2.00151e-11	4.0368e-10					8.43058e-11	5.0195e-11		1.36082e-10	1.00672e-11
						2.20615e-10	5.02044e-11		6.32761e-12	4.02945e-11		7.93887e-12	4.03165e-10					8.04556e-11	5.02043e-11		1.40773e-10	1.00727e-11
						2.33799e-10	5.02004e-11		6.61696e-12	4.0292e-11		1.43955e-11	4.03458e-10					7.18483e-11	5.02023e-11		1.34264e-10	1.00661e-11
						2.14151e-10	5.02186e-11		6.57802e-12	4.02926e-11		1.81897e-11	4.03829e-10					7.57064e-11	5.02079e-11		1.36458e-10	1.00646e-11
						2.07879e-10	5.02107e-11		6.23643e-12	4.0295e-11		1.81938e-11	4.0373e-10					7.56632e-11	5.02096e-11		1.24389e-10	1.00646e-11
						2.14243e-10	5.02069e-11		8.97805e-12	4.0293e-11		2.5894e-11	4.03601e-10					8.03871e-11	5.0215e-11		1.13351e-10	1.00808e-11
						2.10478e-10	5.01976e-11		9.03178e-12	4.02903e-11		1.71104e-11	4.03327e-10					7.2768e-11	5.01982e-11		1.24637e-10	1.00675e-11
						2.15677e-10	5.0206e-11		1.0472e-11	4.02932e-11		2.02985e-11	4.0357e-10					7.78926e-11	5.01948e-11		1.18343e-10	1.00835e-11
						2.13321e-10	5.02001e-11		1.20613e-11	4.029e-11		2.22343e-11	4.03424e-10					8.48848e-11	5.01872e-11		1.17857e-10	1.00736e-11
						2.15637e-10	5.02122e-11		8.5721e-12	4.02951e-11		1.99019e-11	4.03573e-10					9.12464e-11	5.01948e-11		1.1939e-10	1.00842e-11
						2.14018e-10	5.02113e-11		7.11689e-12	4.02916e-11		1.85003e-11	4.03433e-10					8.61393e-11	5.02156e-11		1.16838e-10	1.00846e-11
						2.1515e-10	5.02051e-11		7.72878e-12	4.02914e-11		1.84272e-11	4.03431e-10					8.11578e-11	5.01947e-11		1.12109e-10	1.00775e-11
						2.15815e-10	5.02108e-11		9.36986e-12	4.02938e-11		1.80938e-11	4.03484e-10					8.80041e-11	5.02158e-11		1.0786e-10	1.00827e-11
						2.13914e-10	5.02184e-11		1.44346e-11	4.0296e-11		8.51458e-12	4.03025e-10					8.17723e-11	5.02085e-11		1.06865e-10	1.00771e-11
						2.14553e-10	5.02243e-11		7.26581e-12	4.02917e-11		8.54434e-12	4.0335e-10					7.39382e-11	5.02068e-11		9.51093e-11	1.00827e-11
						2.15688e-10	5.02086e-11		1.18043e-11	4.0288e-11		1.79483e-11	4.0345e-10					7.94905e-11	5.02051e-11		9.39656e-11	1.00799e-11
						2.14763e-10	5.02158e-11		1.13235e-11	4.0293e-11		8.08113e-12	4.03643e-10					7.85127e-11	5.02046e-11		1.17728e-10	1.00895e-11
						2.15381e-10	5.02118e-11		1.64959e-11	4.02908e-11		1.17873e-11	4.03537e-10					8.60207e-11	5.02166e-11		1.06146e-10	1.00781e-11
						2.11517e-10	5.02016e-11		2.19707e-11	4.02908e-11		2.58137e-11	4.03445e-10					7.97305e-11	5.02094e-11		8.97105e-11	1.00856e-11
						2.04027e-10	5.02122e-11		2.06774e-11	4.02971e-11		1.00622e-11	4.03039e-10					6.46913e-11	5.02104e-11		1.07979e-10	1.00778e-11
						2.14619e-10	5.02086e-11		1.11277e-11	4.0292e-11		3.24062e-11	4.03595e-10					7.60971e-11	5.01926e-11		9.73528e-11	1.00789e-11
						2.13729e-10	5.02202e-11		8.75769e-12	4.02915e-11		1.83704e-11	4.03469e-10					7.95005e-11	5.01867e-11		1.04422e-10	1.00822e-11
						2.13776e-10	5.02172e-11		1.15045e-11	4.02913e-11		2.10096e-11	4.03265e-10					8.35185e-11	5.01959e-11		9.51929e-11	1.00779e-11
						2.13804e-10	5.02212e-11		9.41649e-12	4.02896e-11		1.83594e-11	4.03734e-10					8.62947e-11	5.01973e-11		9.15753e-11	1.0094e-11
						2.13467e-10	5.02001e-11		7.55234e-12	4.0292e-11		2.19028e-11	4.03148e-10					8.52387e-11	5.01793e-11		8.85774e-11	1.00721e-11
						2.12908e-10	5.02077e-11		7.1943e-12	4.0293e-11		2.06246e-11	4.02988e-10					7.58262e-11	5.02253e-11		9.71541e-11	1.00886e-11
						2.09696e-10	5.02318e-11		1.03255e-11	4.02935e-11		-4.07988e-11	4.03144e-10					7.43007e-11	5.02214e-11		9.82573e-11	1.00769e-11
						2.05355e-10	5.02208e-11		6.73854e-12	4.02905e-11		-2.048e-10	5.02405e-10					8.09451e-11	5.02013e-11		1.03717e-10	1.00836e-11
						2.06349e-10	5.02197e-11		6.56445e-12	4.02885e-11		-2.048e-10	5.03071e-10					8.26506e-11	5.02026e-11		9.82167e-11	1.0082e-11
						2.12194e-10	5.02119e-11		1.15402e-11	4.02912e-11		-2.048e-10	5.0343e-10					8.60492e-11	5.02018e-11		9.00359e-11	1.00795e-11
						2.132e-10	5.02097e-11		1.02163e-11	4.02951e-11		-2.048e-10	5.02615e-10					8.637e-11	5.01945e-11		9.40145e-11	1.00839e-11
						2.14213e-10	5.02071e-11		1.38091e-11	4.02916e-11		-2.048e-10	5.02674e-10					8.48733e-11	5.022e-11		9.35843e-11	1.0076e-11
						2.13051e-10	5.02116e-11		8.18915e-12	4.0298e-11		-2.048e-10	5.03276e-10					8.23496e-11	5.02105e-11		8.40444e-11	1.00875e-11
						2.14216e-10	5.02219e-11		2.33593e-11	4.02928e-11		-2.048e-10	5.03394e-10					8.60769e-11	5.02086e-11		8.61865e-11	1.00774e-11
						2.12769e-10	5.02212e-11		1.03586e-11	4.02918e-11		-2.048e-10	5.02531e-10					8.67725e-11	5.01912e-11		8.94509e-11	1.00815e-11
						2.13984e-10	5.02054e-11		1.24061e-11	4.02889e-11		-2.048e-10	5.0246e-10					8.31933e-11	5.01945e-11		9.38999e-11	1.00817e-11
						2.15775e-10	5.02149e-11		1.60538e-11	4.02934e-11		-2.048e-10	5.02243e-10					8.84908e-11	5.01943e-11		9.09441e-11	1.00819e-11
						2.13367e-10	5.02065e-11		1.23427e-11	4.02895e-11		-2.048e-10	5.03469e-10					8.11916e-11	3.59178e-11		8.98079e-11	1.0082e-11
						2.14069e-10	5.02175e-11		1.19359e-11	4.02892e-11		-2.048e-10	5.02889e-10					8.29118e-11	1.00773e-11		9.57231e-11	1.00808e-11
						2.12157e-10	5.02136e-11		6.82456e-12	4.02951e-11		-2.048e-10	5.02494e-10					8.20926e-11	1.00695e-11		8.66983e-11	1.00859e-11
						2.12532e-10	5.02122e-11		1.6575e-11	4.02864e-11								6.13374e-11	1.00849e-11		8.80783e-11	1.00826e-11
						2.09443e-10	5.02152e-11		1.7262e-11	4.0294e-11								3.91823e-11	1.00655e-11		8.82001e-11	1.00837e-11
						2.12059e-10	5.0227e-11		1.95051e-11	4.02901e-11								2.6378e-11	1.00602e-11		6.95094e-11	1.0073e-11
						2.12394e-10	5.02113e-11		1.02428e-11	4.02926e-11								3.28155e-11	1.00794e-11		7.49195e-11	1.00779e-11
						2.11141e-10	5.02237e-11		1.36146e-11	4.02933e-11								2.53126e-11	1.00785e-11		9.19854e-11	1.00797e-11
						2.12229e-10	4.02408e-11		1.08412e-11	4.02882e-11								1.60157e-11	1.00662e-11		7.8202e-11	1.00828e-11
						2.11207e-10	1.0085e-11		2.26597e-11	4.02907e-11								1.65606e-11	1.00742e-11		9.05401e-11	1.00868e-11
						2.107e-10	1.00816e-11		2.22236e-11	4.02882e-11								2.57769e-11	1.00743e-11		7.71019e-11	1.00869e-11
						2.08888e-10	1.0078e-11		1.84064e-11	4.02901e-11								2.31404e-11	1.00754e-11		7.30276e-11	1.00789e-11
						2.03897e-10	1.00609e-11		1.49663e-11	4.02927e-11								2.48327e-11	1.009e-11		7.64995e-11	1.00929e-11
						1.96918e-10	1.00933e-11		1.70244e-11	4.02922e-11								1.6766e-11	1.01046e-11		8.28819e-11	1.00927e-11
						1.99196e-10	1.00732e-11		2.25144e-11	4.02888e-11								1.71918e-11	1.00787e-11		6.51607e-11	1.00847e-11
						2.0779e-10	1.00641e-11		1.49205e-11	4.02927e-11								8.58734e-12	1.0081e-11		6.64448e-11	1.00837e-11
						1.97118e-10	1.00882e-11		2.2726e-11	4.02897e-11								8.89154e-12	1.00798e-11		6.93785e-11	1.00878e-11
						1.74404e-10	1.00905e-11		1.29698e-11	4.02935e-11								1.48262e-11	1.00886e-11		7.19571e-11	1.00817e-11
						1.67024e-10	1.00752e-11		1.09254e-11	4.02903e-11								8.84841e-12	1.01006e-11		8.15983e-11	1.00881e-11
						1.724e-10	1.00734e-11		2.06563e-11	4.0291e-11								1.70589e-11	1.00986e-11		5.42218e-11	1.0084e-11
						1.65524e-10	1.00734e-11		1.11196e-11	4.02883e-11								8.57736e-12	1.00798e-11		7.26996e-11	1.00941e-11
						1.77403e-10	1.00788e-11		1.12762e-11	4.02883e-11								8.13489e-12	1.00832e-11		7.62347e-11	1.00962e-11
						1.70305e-10	1.00586e-11		1.0742e-11	4.02922e-11								9.23081e-12	1.00852e-11		8.56474e-11	1.0088e-11
						1.59977e-10	1.00841e-11		1.38429e-11	4.02897e-11								9.2352e-12	1.01003e-11		8.23616e-11	1.00934e-11
						1.47238e-10	1.00765e-11		7.02992e-12	4.02935e-11								1.33375e-11	1.00768e-11		7.5104e-11	1.00814e-11
						1.59775e-10	1.00651e-11		1.47956e-11	4.02917e-11								7.34201e-12	1.00836e-11		6.9445e-11	1.00839e-11
						1.5169e-10	1.00757e-11		2.05182e-11	4.02907e-11								7.77481e-12	1.00993e-11		7.7179e-11	1.00813e-11
						1.37847e-10	1.00791e-11		1.84303e-11	4.02957e-11								7.71493e-12	1.00832e-11		6.91471e-11	1.00894e-11
						1.23801e-10	1.00863e-11		1.20278e-11	4.02949e-11								8.32037e-12	1.00936e-11		7.97098e-11	1.00885e-11
						1.24549e-10	1.0079e-11		1.67537e-11	4.02884e-11								7.95513e-12	1.0092e-11		8.42423e-11	1.00991e-11
						1.37277e-10	1.00725e-11		1.22112e-11	4.02902e-11								8.05843e-12	1.01147e-11		6.37181e-11	1.00885e-11
						1.35542e-10	1.00882e-11		1.4802e-11	4.02873e-11								8.24419e-12	1.0074e-11		6.70823e-11	1.00919e-11
						1.35723e-10	1.00735e-11		1.37217e-11	4.02887e-11								8.34375e-12	1.01017e-11		6.04458e-11	1.00813e-11
						1.33955e-10	1.00973e-11		1.19539e-11	4.02883e-11								8.55616e-12	1.009e-11		6.74626e-11	1.00779e-11
						1.2934e-10	1.0072e-11		2.13303e-11	4.02879e-11								8.28812e-12	1.00852e-11		6.29437e-11	1.00779e-11
						1.14559e-10	1.00826e-11		9.64458e-12	4.02863e-11								1.19905e-11	1.00965e-11		5.99414e-11	1.00809e-11
						1.39969e-10	1.00788e-11		6.96963e-12	4.02857e-11								7.98134e-12	1.00925e-11		6.41703e-11	1.00796e-11
						1.19961e-10	1.0078e-11		1.06048e-11	4.02875e-11								7.95227e-12	1.00757e-11		6.70674e-11	1.00807e-11
						1.09261e-10	1.0063e-11		1.10371e-11	4.0284e-11								8.21698e-12	1.00936e-11		6.27593e-11	1.00834e-11
						1.25515e-10	1.00787e-11		2.14279e-11	4.02841e-11								7.68187e-12	1.00992e-11		6.22138e-11	1.00761e-11
						1.41806e-10	1.00735e-11		7.97814e-12	4.02847e-11								7.97273e-12	1.00807e-11		6.01386e-11	1.00825e-11
						1.31256e-10	1.00676e-11		2.36943e-11	4.02852e-11								8.27369e-12	1.00799e-11		6.78786e-11	1.00778e-11
						1.23866e-10	1.00894e-11		7.9735e-12	4.02943e-11								8.00382e-12	1.00808e-11		5.24136e-11	1.00801e-11
						1.30135e-10	1.00714e-11		9.82906e-12	4.02881e-11											5.61822e-11	1.00824e-11
						1.2872e-10	1.00704e-11		8.7762e-12	4.02889e-11											5.98626e-11	1.0076e-11
						1.33814e-10	1.00771e-11		4.68936e-11	4.02866e-11											6.68827e-11	1.00799e-11
						1.33428e-10	1.00695e-11		4.67638e-11	4.02897e-11											4.7766e-11	1.00785e-11
						1.20551e-10	1.00743e-11		4.43113e-11	4.02898e-11											6.04853e-11	1.00769e-11
						1.30447e-10	1.00776e-11		4.34825e-11	3.92227e-11											5.98157e-11	1.00866e-11
						1.172e-10	1.00709e-11		4.83169e-11	5.02366e-11											6.76457e-11	1.00756e-11
						1.37011e-10	1.00672e-11		4.54541e-11	5.02326e-11											7.05281e-11	1.00753e-11
						1.24863e-10	1.00673e-11		4.45016e-11	5.02429e-11											6.07438e-11	1.00804e-11
						1.42341e-10	1.00846e-11		4.55345e-11	5.02433e-11											7.30052e-11	1.00852e-11
						1.48377e-10	1.00611e-11		4.7592e-11	5.02414e-11											6.69919e-11	1.00897e-11
						1.23238e-10	1.00776e-11		4.4657e-11	5.02339e-11											5.81641e-11	1.0087e-11
						1.15352e-10	1.00878e-11		3.73957e-11	5.02324e-11											6.44557e-11	1.00802e-11
						1.2022e-10	1.00815e-11		4.72107e-11	5.023e-11											6.85671e-11	1.00791e-11
						1.35709e-10	1.00762e-11		4.59819e-11	5.02384e-11											5.63077e-11	1.00777e-11
						8.89583e-11	1.00808e-11		4.68477e-11	5.02354e-11											5.95574e-11	1.00769e-11
						8.65e-11	1.00854e-11		4.34645e-11	5.02346e-11											6.41161e-11	1.00812e-11
						1.02652e-10	1.00603e-11		4.52587e-11	5.02398e-11											6.44668e-11	1.00744e-11
						1.21438e-10	1.00826e-11		3.97475e-11	5.02361e-11											5.79248e-11	1.00868e-11
						1.34794e-10	1.00714e-11		4.00737e-11	5.02443e-11											7.57448e-11	1.0079e-11
						1.0578e-10	1.00614e-11		4.71785e-11	5.02429e-11											6.58271e-11	1.00853e-11
						7.64733e-11	1.00843e-11		4.76051e-11	5.02417e-11											5.85953e-11	1.00872e-11
						9.71825e-11	1.00672e-11		4.47848e-11	5.02402e-11											6.40604e-11	1.00762e-11
						9.62118e-11	1.00552e-11		4.44182e-11	5.02353e-11											6.11015e-11	1.00775e-11
						1.02902e-10	1.00665e-11		4.41689e-11	5.02397e-11											6.6488e-11	1.00882e-11
						9.08225e-11	1.00695e-11		4.65151e-11	5.02391e-11											6.12574e-11	1.00801e-11
						1.05711e-10	1.00759e-11		4.01735e-11	5.0241e-11											5.54332e-11	1.00915e-11
						9.4894e-11	1.00905e-11		4.03976e-11	5.02401e-11											5.99143e-11	1.00756e-11
						6.807e-11	1.00788e-11		4.35225e-11	5.02376e-11											7.00518e-11	1.00883e-11
						8.95382e-11	1.00863e-11		4.15997e-11	5.02394e-11											6.1083e-11	1.00828e-11
						8.06704e-11	1.00826e-11		4.47842e-11	5.02351e-11											5.82423e-11	1.00902e-11
						8.83884e-11	1.0078e-11		4.26281e-11	5.0239e-11											5.43955e-11	1.00866e-11
						9.88585e-11	1.00611e-11		4.51312e-11	5.02371e-11											4.62741e-11	1.00808e-11
						1.07049e-10	1.00799e-11		4.54576e-11	5.02352e-11											5.62533e-11	1.00855e-11
						1.16617e-10	1.0074e-11		4.53681e-11	5.02394e-11											7.5462e-11	1.00801e-11
						9.36698e-11	1.00808e-11		4.58366e-11	5.02431e-11											6.1031e-11	1.00819e-11
						1.09838e-10	1.00906e-11		4.63175e-11	5.02394e-11											5.07674e-11	1.00838e-11
						9.04478e-11	1.0074e-11		4.61301e-11	5.02363e-11											4.424e-11	1.00835e-11
						1.11408e-10	1.00729e-11		4.68218e-11	5.02363e-11											6.65856e-11	1.00829e-11
						1.07033e-10	1.01045e-11		4.56846e-11	5.02369e-11											6.48563e-11	1.00876e-11
						9.38025e-11	1.00794e-11		4.68599e-11	5.02403e-11											5.0444e-11	1.00827e-11
						8.85529e-11	1.00763e-11		4.28411e-11	5.02371e-11											6.14261e-11	1.00817e-11
						9.21424e-11	1.00617e-11		4.29069e-11	5.02361e-11											7.33107e-11	1.00814e-11
						7.76045e-11	1.00766e-11		4.65975e-11	5.02345e-11											8.00744e-11	1.00835e-11
						8.09179e-11	1.00812e-11		4.52582e-11	5.02395e-11											7.9308e-11	1.00895e-11
						7.28567e-11	1.00714e-11		4.26497e-11	5.02447e-11											7.67186e-11	1.00803e-11
						8.99061e-11	1.00714e-11		4.47646e-11	5.02367e-11											7.74754e-11	1.00838e-11
						8.61269e-11	1.00617e-11		4.59553e-11	5.02348e-11											6.54405e-11	1.00838e-11
						9.77425e-11	1.00863e-11		4.62942e-11	5.02366e-11											5.80149e-11	1.00876e-11
						8.99344e-11	1.00726e-11		4.73217e-11	5.02369e-11											6.14715e-11	1.00845e-11
						8.35196e-11	1.00667e-11		4.71039e-11	5.02294e-11											5.01967e-11	1.00858e-11
						9.29493e-11	1.00672e-11		4.63293e-11	5.02332e-11											5.54053e-11	1.00877e-11
						9.17836e-11	1.00813e-11		4.444e-11	5.02368e-11											5.10396e-11	1.00843e-11
						1.00496e-10	1.0085e-11		4.61479e-11	5.02359e-11											5.70518e-11	1.00764e-11
						8.90193e-11	1.00819e-11		4.69962e-11	5.02433e-11											5.20248e-11	1.00893e-11
						7.65538e-11	1.00882e-11		4.50237e-11	5.02351e-11											5.79535e-11	1.008e-11
						8.33448e-11	1.00804e-11		4.60165e-11	5.02397e-11											6.4602e-11	1.00839e-11
						8.73439e-11	1.00707e-11		4.69064e-11	5.02389e-11											6.78371e-11	1.00881e-11
						9.03078e-11	1.00723e-11		4.58748e-11	5.02344e-11											7.33952e-11	1.0074e-11
						6.31937e-11	1.0072e-11		4.2898e-11	5.02434e-11											8.77281e-11	1.00846e-11
						9.61999e-11	1.00888e-11		4.29408e-11	5.02386e-11											7.06857e-11	1.00798e-11
						7.36203e-11	1.00972e-11		4.37969e-11	5.02326e-11											5.51883e-11	1.00845e-11
						8.59058e-11	1.00749e-11		4.26795e-11	5.02404e-11											4.92554e-11	1.00807e-11
						8.58647e-11	1.0079e-11		4.24124e-11	5.02426e-11											5.8521e-11	1.00774e-11
						9.28259e-11	1.00762e-11		4.16974e-11	5.02376e-11											6.05052e-11	1.00823e-11
						7.01362e-11	1.00874e-11		4.22512e-11	5.02389e-11											5.19167e-11	1.00861e-11
						8.82979e-11	1.00808e-11		4.2856e-11	5.02383e-11											5.98478e-11	1.00786e-11
						8.38517e-11	1.00799e-11		4.11729e-11	5.02415e-11											6.67267e-11	1.00823e-11
						8.4305e-11	1.00924e-11		4.32966e-11	5.02395e-11											6.19714e-11	1.00819e-11
						7.99322e-11	1.00715e-11		4.30217e-11	5.02357e-11											5.17759e-11	1.00777e-11
						8.17544e-11	1.0078e-11		4.57152e-11	5.02388e-11											4.6153e-11	1.00793e-11
						7.07301e-11	1.00746e-11		4.20257e-11	5.02378e-11											3.94839e-11	1.00825e-11
						7.34854e-11	1.00794e-11		4.18468e-11	5.02371e-11											4.7513e-11	1.00817e-11
						7.9824e-11	1.00745e-11		4.45633e-11	5.02363e-11											5.3858e-11	1.00842e-11
						7.74885e-11	1.00967e-11		4.51695e-11	5.02342e-11											3.35899e-11	1.00769e-11
						8.64272e-11	1.0067e-11		4.39453e-11	5.0239e-11											4.38792e-11	1.00835e-11
						7.54117e-11	1.00861e-11		4.64368e-11	5.0242e-11											2.74895e-11	1.00866e-11
						7.64636e-11	1.00723e-11		4.17238e-11	5.02366e-11											5.16068e-11	1.00847e-11
						8.37839e-11	1.00738e-11		4.48497e-11	5.02332e-11											4.48651e-11	1.00812e-11
						8.68445e-11	1.00611e-11		4.29432e-11	5.02413e-11											4.85155e-11	1.00843e-11
						8.70261e-11	1.00824e-11		4.21615e-11	3.45587e-11											3.53878e-11	1.00837e-11
						8.42102e-11	1.0076e-11		4.29458e-11	1.0103e-11											3.52793e-11	1.00817e-11
						8.29624e-11	1.00683e-11		4.7043e-11	1.0095e-11											5.31377e-11	1.00845e-11
						8.12929e-11	1.00714e-11		4.61355e-11	1.00989e-11											4.92075e-11	1.00804e-11
						9.10939e-11	1.00751e-11		4.27684e-11	1.00959e-11											2.9599e-11	1.00848e-11
						7.66452e-11	1.00771e-11		3.93485e-11	1.01e-11											2.89419e-11	1.00834e-11
						8.68175e-11	1.00707e-11		4.63376e-11	1.00948e-11											4.62279e-11	1.0085e-11
						6.73551e-11	1.00854e-11		3.74824e-11	1.00946e-11											4.73718e-11	1.00855e-11
						7.0084e-11	1.00687e-11		4.62348e-11	1.01023e-11											3.69985e-11	1.00783e-11
						6.67422e-11	1.00714e-11		4.59516e-11	1.01089e-11											3.98235e-11	1.00823e-11
						8.20317e-11	1.00802e-11		4.1178e-11	1.0095e-11											3.06719e-11	1.00852e-11
						6.53004e-11	1.00878e-11		4.12546e-11	1.01048e-11											3.48754e-11	1.00814e-11
						6.09655e-11	1.00725e-11		4.24068e-11	1.00997e-11											4.40556e-11	1.00894e-11
						6.37823e-11	1.00925e-11		4.31303e-11	1.01006e-11											3.59441e-11	1.00783e-11
						7.16869e-11	1.00762e-11		3.83956e-11	1.00921e-11											3.37765e-11	1.00823e-11
						7.25765e-11	1.00757e-11		3.87056e-11	1.00932e-11											3.44577e-11	1.00774e-11
						7.34195e-11	1.00972e-11		3.55289e-11	1.01057e-11											3.29844e-11	1.00812e-11
						7.35339e-11	1.00703e-11		3.62399e-11	1.00933e-11											2.61596e-11	1.00796e-11
						5.93697e-11	1.00947e-11		3.27671e-11	1.00954e-11											2.16045e-11	1.00789e-11
						5.77282e-11	1.0077e-11		3.32127e-11	1.01026e-11											4.09213e-11	1.00854e-11
						5.63315e-11	1.00788e-11		3.28439e-11	1.00964e-11											3.16652e-11	1.00848e-11
						6.50637e-11	1.00885e-11		2.91895e-11	1.00906e-11											3.29368e-11	1.00813e-11
						8.22677e-11	1.00846e-11		2.5154e-11	1.00887e-11											3.09111e-11	1.00831e-11
						9.2732e-11	1.0081e-11		1.99828e-11	1.00991e-11											2.51836e-11	1.00826e-11
						8.87416e-11	1.00958e-11		2.3436e-11	1.00966e-11											1.45956e-11	1.00827e-11
						7.66642e-11	1.0078e-11		2.72515e-11	1.00842e-11											2.93161e-11	1.00812e-11
						7.1533e-11	1.00756e-11		1.60856e-11	1.00897e-11											3.42741e-11	1.00813e-11
						6.69148e-11	1.0058e-11		2.42178e-11	1.01002e-11											3.04499e-11	1.00836e-11
						5.89061e-11	1.00931e-11		3.35379e-11	1.00979e-11											3.51197e-11	1.00814e-11
						5.95983e-11	1.00709e-11		2.80979e-11	1.00938e-11											2.72576e-11	1.00831e-11
						6.34297e-11	1.00742e-11		2.52167e-11	1.00946e-11											3.4928e-11	1.00825e-11
						5.75382e-11	1.00938e-11		2.72007e-11	1.01018e-11											3.04411e-11	1.00783e-11
						7.18573e-11	1.00735e-11		2.73722e-11	1.00949e-11											3.63339e-11	1.00806e-11
						4.67391e-11	1.0092e-11		2.65739e-11	1.00954e-11											3.39069e-11	1.00856e-11
						5.34216e-11	1.00882e-11		1.80236e-11	1.0088e-11											3.10887e-11	1.00816e-11
						5.53268e-11	1.00813e-11		2.12949e-11	1.00993e-11											1.94204e-11	1.00833e-11
						6.79437e-11	1.00748e-11		2.64319e-11	1.01008e-11											3.21517e-11	1.00851e-11
						6.65292e-11	1.00864e-11		1.68966e-11	1.00952e-11											2.72551e-11	1.00817e-11
						7.91157e-11	1.00922e-11		1.41846e-11	1.00977e-11											2.11852e-11	1.00849e-11
						6.96835e-11	1.00878e-11		2.5319e-11	1.00937e-11											2.60448e-11	1.0081e-11
						7.16322e-11	1.00774e-11		1.7738e-11	1.00979e-11											2.87967e-11	1.00813e-11
						7.15933e-11	1.00813e-11		1.70134e-11	1.00879e-11											3.26147e-11	1.00792e-11
						6.62146e-11	1.00808e-11		2.41333e-11	1.01023e-11											2.87139e-11	1.00843e-11
						7.14111e-11	1.00855e-11		3.19319e-11	1.00956e-11											3.73718e-11	1.00782e-11
						7.08989e-11	1.00822e-11		2.88111e-11	1.00962e-11											2.00625e-11	1.00843e-11
						7.21965e-11	1.00759e-11		2.79586e-11	1.01001e-11											2.69464e-11	1.00855e-11
						6.12886e-11	1.0069e-11		2.21646e-11	1.0108e-11											3.70336e-11	1.00809e-11
						5.07108e-11	1.00673e-11		2.32652e-11	1.01006e-11											2.16911e-11	1.00802e-11
						4.18812e-11	1.00676e-11		2.22627e-11	1.00984e-11											3.14782e-11	1.00843e-11
						4.96346e-11	1.00766e-11		1.86533e-11	1.01047e-11											3.22166e-11	1.00805e-11
						5.38933e-11	1.0083e-11		3.19629e-11	1.00948e-11											3.17084e-11	1.00829e-11
						5.83563e-11	1.00812e-11		2.55508e-11	1.00957e-11											3.97683e-11	1.00795e-11
						6.23047e-11	1.00738e-11		1.74267e-11	1.00888e-11											3.27905e-11	1.00794e-11
						5.05401e-11	1.00894e-11		1.75716e-11	1.00966e-11											2.8283e-11	1.00803e-11
						5.39646e-11	1.00824e-11		1.99588e-11	1.00961e-11											3.72934e-11	1.00798e-11
						4.77444e-11	1.00829e-11		2.61599e-11	1.00956e-11											2.94716e-11	1.00828e-11
						5.80243e-11	1.00815e-11		2.5672e-11	1.00915e-11											2.57061e-11	1.00808e-11
						6.00239e-11	1.00843e-11		2.30882e-11	1.00953e-11											3.30708e-11	1.00806e-11
						6.38122e-11	1.00866e-11		2.49248e-11	1.01061e-11											2.54648e-11	1.00843e-11
						4.21769e-11	1.0078e-11		1.89748e-11	1.01008e-11											2.2605e-11	1.00775e-11
						4.40096e-11	1.00776e-11		2.45977e-11	1.01013e-11											2.56556e-11	1.00817e-11
						4.85103e-11	1.00875e-11		2.06479e-11	1.00863e-11											3.09847e-11	1.00859e-11
						6.85342e-11	1.00672e-11		2.15994e-11	1.00941e-11											3.13108e-11	1.00787e-11
						4.84021e-11	1.00866e-11		1.59776e-11	1.0089e-11											2.29383e-11	1.00786e-11
						5.47341e-11	1.00726e-11		1.80767e-11	1.0101e-11											2.8302e-11	1.00771e-11
						7.59655e-11	1.00712e-11		1.94203e-11	1.00989e-11											2.86297e-11	1.00803e-11
						6.44869e-11	1.00847e-11		1.82716e-11	1.00946e-11											1.83265e-11	1.00853e-11
						7.16116e-11	1.00766e-11		2.70668e-11	1.00971e-11											2.27412e-11	1.00811e-11
						4.9486e-11	1.0076e-11		1.89224e-11	1.0101e-11											3.07583e-11	1.00799e-11
						7.63616e-11	1.00829e-11		1.49496e-11	1.01e-11											2.37531e-11	1.00753e-11
						6.47071e-11	1.00785e-11		1.51833e-11	1.01052e-11											1.30492e-11	1.00754e-11
						6.25628e-11	1.00874e-11		1.57942e-11	1.01003e-11											1.49375e-11	1.00807e-11
						5.2995e-11	1.00645e-11		1.08357e-11	1.00938e-11											2.83082e-11	1.00809e-11
						7.21521e-11	1.00756e-11		1.53311e-11	1.00898e-11											2.51182e-11	1.00803e-11
						6.79076e-11	1.00799e-11		9.98455e-12	1.00984e-11											2.89788e-11	1.00799e-11
						5.83968e-11	1.00855e-11		1.39763e-11	1.01015e-11											3.36502e-11	1.00851e-11
						5.10034e-11	1.00735e-11		9.64432e-12	1.01008e-11											2.73451e-11	1.00788e-11
						5.69353e-11	1.00925e-11		1.2711e-11	1.0101e-11											2.24259e-11	1.00804e-11
						5.78514e-11	1.00777e-11		1.30712e-11	1.00923e-11											3.00509e-11	1.00747e-11
						7.54499e-11	1.00787e-11		1.50858e-11	1.01106e-11											2.89785e-11	1.00836e-11
						4.95986e-11	1.00847e-11		1.86192e-11	1.0094e-11											3.5612e-11	1.00795e-11
						4.67027e-11	1.00681e-11		1.68412e-11	1.0095e-11											3.64208e-11	1.00693e-11
						5.88968e-11	1.00771e-11		1.81088e-11	1.00963e-11											4.43752e-11	1.00772e-11
						7.91029e-11	1.00815e-11		1.38031e-11	1.01022e-11											3.58208e-11	1.00776e-11
						8.54521e-11	1.00619e-11		2.15946e-11	1.0101e-11											3.6766e-11	1.00816e-11
						8.21309e-11	1.00785e-11		1.86626e-11	1.00985e-11											3.10217e-11	1.00842e-11
						6.43949e-11	1.00784e-11		1.41111e-11	1.01004e-11											2.84537e-11	1.00775e-11
						5.79549e-11	1.0077e-11		1.98743e-11	1.00946e-11											3.61833e-11	1.00842e-11
						5.92842e-11	1.00729e-11		2.12255e-11	1.01026e-11											2.82177e-11	1.00875e-11
						6.33946e-11	1.00732e-11		3.15849e-11	1.01009e-11											3.59978e-11	1.00853e-11
						6.90215e-11	1.0088e-11		1.54908e-11	1.00956e-11											2.38588e-11	1.00841e-11
						5.17494e-11	1.00863e-11		1.48535e-11	1.01027e-11											2.68462e-11	1.00741e-11
						7.14745e-11	1.00712e-11		1.20395e-11	1.00956e-11											2.85246e-11	1.00824e-11
						7.0657e-11	1.0079e-11		2.55417e-11	1.00981e-11											2.50652e-11	1.00857e-11
						6.13483e-11	1.00891e-11		2.3795e-11	1.01005e-11											1.9314e-11	1.00891e-11
						7.46863e-11	1.00768e-11		1.51243e-11	1.00948e-11											2.87115e-11	1.00842e-11
						7.24279e-11	1.00821e-11		1.92764e-11	1.01027e-11											1.85284e-11	1.00845e-11
						6.4458e-11	1.0088e-11		2.3675e-11	1.00999e-11											1.81793e-11	1.00808e-11
						6.65759e-11	1.00788e-11		2.60938e-11	1.0105e-11											2.02163e-11	1.00914e-11
						7.21231e-11	1.00785e-11		1.68125e-11	1.00996e-11											2.38027e-11	1.00847e-11
						7.84415e-11	1.00888e-11		1.82742e-11	1.01051e-11											1.85353e-11	1.00842e-11
						5.51636e-11	1.00871e-11		2.22135e-11	1.01039e-11											1.81142e-11	1.00886e-11
						5.11415e-11	1.00815e-11		1.64679e-11	1.01064e-11											2.30266e-11	1.00859e-11
						5.29515e-11	1.00717e-11		8.66271e-12	1.01003e-11											2.42346e-11	1.00896e-11
						5.8685e-11	1.00836e-11		1.11646e-11	1.00987e-11											2.74128e-11	1.0082e-11
						5.54829e-11	1.00763e-11		1.27653e-11	1.01055e-11											7.7638e-12	1.00883e-11
						5.61685e-11	1.00883e-11		1.85219e-11	1.01039e-11											2.54851e-11	1.00851e-11
						5.95787e-11	1.00819e-11		1.75633e-11	1.01053e-11											8.07419e-12	1.00829e-11
						4.43225e-11	1.0076e-11		1.51621e-11	1.01092e-11											5.44114e-12	1.00873e-11
						3.96409e-11	1.0086e-11		1.41149e-11	1.00952e-11											1.91579e-11	1.0093e-11
						5.62901e-11	1.00883e-11		1.61749e-11	1.00997e-11											1.29395e-11	1.009e-11
						6.2505e-11	1.00751e-11		1.76044e-11	1.01036e-11											1.33561e-11	1.00921e-11
						6.32665e-11	1.0072e-11		9.26758e-12	1.00998e-11											8.79235e-12	1.00891e-11
						4.77425e-11	1.00723e-11		1.67534e-11	1.01075e-11											1.5488e-11	1.00849e-11
						5.6365e-11	1.00836e-11		1.43542e-11	1.00967e-11											1.41435e-11	1.00839e-11
						5.62394e-11	1.00703e-11		1.8005e-11	1.01134e-11											1.03605e-11	1.00886e-11
						4.37419e-11	1.00888e-11		1.51763e-11	1.00999e-11											1.38188e-11	1.00812e-11
						4.9981e-11	1.00849e-11		1.6438e-11	1.01002e-11											1.33357e-11	1.00856e-11
						5.35793e-11	1.0077e-11		1.40504e-11	1.00982e-11											2.26703e-11	1.00856e-11
						5.17273e-11	1.00822e-11		1.60827e-11	1.00985e-11											1.52794e-11	1.00773e-11
						3.84104e-11	1.00782e-11		1.32333e-11	1.00987e-11											1.46639e-11	1.00896e-11
						5.57298e-11	1.00779e-11		1.35972e-11	1.00962e-11											1.59499e-11	1.00849e-11
						6.39167e-11	1.00706e-11		1.355e-11	1.01008e-11											2.16651e-11	1.00876e-11
						4.74325e-11	1.0076e-11		1.66738e-11	1.00976e-11											3.52417e-11	1.00884e-11
						6.98912e-11	1.00978e-11		1.41473e-11	1.01039e-11											2.59128e-11	1.00872e-11
						5.89129e-11	1.00979e-11		1.42011e-11	1.00982e-11											3.10506e-11	1.0083e-11
						6.59639e-11	1.00742e-11		1.54926e-11	1.01e-11											3.74436e-11	1.00829e-11
						7.20407e-11	1.00964e-11		1.3707e-11	1.00983e-11											2.65992e-11	1.00911e-11
						4.17755e-11	1.00746e-11		2.25795e-11	1.01084e-11											1.65344e-11	1.00853e-11
						3.90404e-11	1.00846e-11		1.41771e-11	1.00999e-11											3.21933e-11	1.00813e-11
						3.82416e-11	1.00707e-11		1.43001e-11	1.00957e-11											2.64379e-11	1.00767e-11
						5.91505e-11	1.00634e-11		1.41561e-11	1.01025e-11											1.38615e-11	1.00813e-11
						4.89493e-11	1.00872e-11		1.78949e-11	1.00954e-11											1.22462e-11	1.00783e-11
						5.34101e-11	1.00763e-11		1.40197e-11	1.01009e-11											2.37049e-11	1.0077e-11
						5.11091e-11	1.00866e-11		1.4361e-11	1.00993e-11											2.59018e-11	1.00797e-11
						5.93094e-11	1.00844e-11		5.382e-12	1.01039e-11											1.80581e-11	1.00762e-11
						6.1551e-11	1.00766e-11		7.08605e-12	1.00935e-11											1.82655e-11	1.0082e-11
						5.89381e-11	1.00791e-11		1.41477e-11	1.0093e-11											2.58943e-11	1.0074e-11
						5.57201e-11	1.00725e-11		1.40775e-11	1.01004e-11											1.90099e-11	1.00787e-11
						4.32376e-11	1.00735e-11		7.65138e-12	1.01031e-11											1.6732e-11	1.0075e-11
						6.02814e-11	1.0072e-11		1.60667e-11	1.00945e-11											1.8218e-11	1.00742e-11
						5.30637e-11	1.00903e-11		2.13665e-11	1.01031e-11											1.85447e-11	1.00745e-11
						4.65249e-11	1.00857e-11		5.99317e-12	1.00957e-11											1.96736e-11	1.00771e-11
						6.20155e-11	1.00841e-11		8.25489e-12	1.0109e-11											2.38086e-11	1.00761e-11
						6.23047e-11	1.00756e-11		9.00427e-12	1.01061e-11											1.76317e-11	1.00778e-11
						5.10588e-11	1.00844e-11		4.61567e-12	1.01022e-11											8.28636e-12	1.00738e-11
						6.33588e-11	1.00613e-11		9.94731e-12	1.01003e-11											1.31863e-11	1.00785e-11
						4.97792e-11	1.00793e-11		8.86481e-12	1.00968e-11											1.08217e-11	1.00746e-11
						6.09692e-11	1.00756e-11		7.2253e-12	1.01035e-11											2.10476e-11	1.00774e-11
						4.71763e-11	1.00608e-11		5.5007e-12	1.01022e-11											2.01341e-11	1.00777e-11
						6.75958e-11	1.00808e-11		4.86975e-12	1.00976e-11											1.52996e-11	1.00785e-11
						5.31511e-11	1.00908e-11		6.87519e-12	1.0103e-11											1.57654e-11	1.0079e-11
						6.64076e-11	1.00914e-11		7.56766e-12	1.00994e-11											9.28641e-12	1.00763e-11
						5.24757e-11	1.00734e-11		5.26102e-12	1.00952e-11											1.3327e-11	1.00772e-11
						4.35068e-11	1.00697e-11		7.51419e-12	1.00989e-11											1.3649e-11	1.00764e-11
						3.92581e-11	1.00843e-11		1.58743e-11	1.01035e-11											2.59345e-11	1.00771e-11
						3.6491e-11	1.00678e-11		1.43958e-11	1.00976e-11											8.08454e-12	1.00791e-11
						3.61315e-11	1.00816e-11		1.79644e-11	1.01075e-11											1.76491e-11	1.00765e-11
						6.22771e-11	1.00818e-11		1.71819e-11	1.01028e-11											9.26032e-12	1.00737e-11
						4.65211e-11	1.00925e-11		1.38789e-11	1.01028e-11											5.07216e-12	1.00776e-11
						4.19711e-11	1.00892e-11		2.20554e-11	1.01016e-11											1.14508e-11	1.00748e-11
						4.59904e-11	1.00715e-11		1.3397e-11	1.01022e-11											8.43656e-12	1.00756e-11
						4.73762e-11	1.00692e-11		1.28605e-11	1.00953e-11											1.99611e-11	1.00737e-11
						4.58803e-11	1.00745e-11		5.13345e-12	1.00985e-11											1.39795e-11	1.00776e-11
						4.62721e-11	1.00852e-11		1.02375e-11	1.00968e-11											5.01688e-12	1.00749e-11
						3.64052e-11	1.00766e-11		1.37831e-11	1.00948e-11											1.3218e-11	1.0071e-11
						4.2759e-11	1.00774e-11		1.62806e-11	1.01071e-11											8.62984e-12	1.00744e-11
						4.53728e-11	1.00894e-11		1.1098e-11	1.01067e-11											7.42393e-12	1.00759e-11
						4.30948e-11	1.00763e-11		6.60675e-12	1.01043e-11											5.84409e-12	1.00721e-11
						3.60889e-11	1.00712e-11		9.39549e-12	1.01066e-11											6.11164e-12	1.0073e-11
						4.78759e-11	1.00801e-11		5.84951e-12	1.00939e-11											2.32596e-11	1.00805e-11
						4.331e-11	1.00704e-11		9.43746e-12	1.00998e-11											5.31589e-12	1.00759e-11
						4.99148e-11	1.00799e-11		9.67359e-12	1.01012e-11											6.41045e-12	1.00755e-11
						3.94518e-11	1.00816e-11		1.0425e-11	1.00964e-11											9.19532e-12	1.0071e-11
						4.24167e-11	1.00718e-11		9.11016e-12	1.01006e-11											6.42479e-12	1.00792e-11
						4.63302e-11	1.00801e-11		5.92293e-12	1.01008e-11											8.04635e-12	1.00733e-11
						4.42074e-11	1.00773e-11		4.33011e-12	1.00967e-11											1.69914e-11	1.00758e-11
						4.02083e-11	1.00726e-11		8.30723e-12	1.00975e-11											1.47156e-11	1.00781e-11
						2.7944e-11	1.00746e-11		8.60079e-12	1.01033e-11											1.20576e-11	1.00782e-11
						5.88843e-11	1.00752e-11		8.16113e-12	1.00988e-11											1.96934e-11	1.00757e-11
						4.05488e-11	1.00815e-11		4.02748e-12	1.00911e-11											1.27598e-11	1.00804e-11
						4.88955e-11	1.00762e-11		4.56426e-12	1.00942e-11											7.11001e-12	1.00727e-11
						2.98551e-11	1.00763e-11		5.62501e-12	1.00985e-11											1.02598e-11	1.00788e-11
						5.07348e-11	1.00662e-11		4.57596e-12	1.01077e-11											1.46184e-11	1.00758e-11
						4.20637e-11	1.00785e-11		7.2428e-12	1.00915e-11											1.47506e-11	1.00774e-11
						4.16315e-11	1.00981e-11		1.66648e-11	1.00905e-11											1.19642e-11	1.00811e-11
						5.39223e-11	1.00597e-11		5.62719e-12	1.0101e-11											4.99405e-12	1.00766e-11
						3.32966e-11	1.00709e-11		4.08064e-12	1.0097e-11											1.04182e-11	1.00751e-11
						3.86029e-11	1.00927e-11		4.28507e-12	1.00938e-11											1.04772e-11	1.0077e-11
						3.53806e-11	1.00877e-11		8.56801e-12	1.00992e-11											1.43637e-11	1.00748e-11
						4.22139e-11	1.00794e-11		6.40708e-12	1.00993e-11											1.44935e-11	1.00719e-11
						3.60479e-11	1.00746e-11		6.1924e-12	1.00958e-11											1.49224e-11	1.00822e-11
						3.60193e-11	1.00776e-11		5.79826e-12	1.00993e-11											1.19548e-11	1.00782e-11
						4.77416e-11	1.00796e-11		4.69049e-12	1.00943e-11											9.99534e-12	1.00747e-11
						4.70572e-11	1.00804e-11		6.68862e-12	1.01064e-11											1.02952e-11	1.00751e-11
						4.75634e-11	1.00687e-11		4.5676e-12	1.00942e-11											1.12266e-11	1.00758e-11
						4.52444e-11	1.00799e-11		8.48789e-12	1.00998e-11											1.12651e-11	1.0076e-11
						4.66225e-11	1.00953e-11		7.02223e-12	1.0101e-11											1.03227e-11	1.0073e-11
						3.76601e-11	1.00712e-11		8.74875e-12	1.01027e-11											1.24537e-11	1.00724e-11
						3.69963e-11	1.00777e-11		5.14974e-12	1.01033e-11											7.62262e-12	1.0078e-11
						2.76978e-11	1.00735e-11		4.84499e-12	1.01041e-11											5.33467e-12	1.00751e-11
						3.60544e-11	1.00731e-11		4.58968e-12	1.01e-11											5.10588e-12	1.0081e-11
						3.47895e-11	1.0062e-11		4.21261e-12	1.01008e-11											4.92728e-12	1.0073e-11
						3.59279e-11	1.00706e-11		8.3505e-12	1.01021e-11											1.52071e-11	1.00771e-11
						4.33787e-11	1.00689e-11		5.65217e-12	1.0103e-11											2.56363e-11	1.00803e-11
						3.00743e-11	1.0079e-11		4.47826e-12	1.01029e-11											1.7232e-11	1.00742e-11
						5.27043e-11	1.00916e-11		4.60798e-12	1.01037e-11											1.67165e-11	1.00759e-11
						4.42304e-11	1.00651e-11		4.49978e-12	1.00984e-11											1.61754e-11	1.00718e-11
						4.5884e-11	1.00833e-11		4.49113e-12	1.01012e-11											1.24464e-11	1.00774e-11
						3.8542e-11	1.00692e-11		4.5082e-12	1.01037e-11											1.57757e-11	1.00761e-11
						2.49375e-11	1.00835e-11		4.54882e-12	1.01055e-11											7.81165e-12	1.0075e-11
						3.50221e-11	1.0072e-11		4.45023e-12	1.00969e-11											1.55967e-11	1.00742e-11
						4.35155e-11	1.00742e-11		4.399e-12	1.01047e-11											8.82113e-12	1.00762e-11
						3.53417e-11	1.00695e-11		8.4166e-12	1.01018e-11											8.07047e-12	1.00724e-11
						4.32093e-11	1.00836e-11		4.3706e-12	1.01e-11											1.25939e-11	1.00802e-11
						3.87783e-11	1.00841e-11		4.28187e-12	1.00958e-11											9.3565e-12	1.00745e-11
						3.81757e-11	1.00715e-11		8.82978e-12	1.01052e-11											8.19452e-12	1.00739e-11
						4.22873e-11	1.0078e-11		6.74549e-12	1.01003e-11											8.75726e-12	1.00756e-11
						5.22055e-11	1.00734e-11		5.8825e-12	1.01038e-11
						4.49767e-11	1.00852e-11		8.73716e-12	1.0108e-11
						4.5181e-11	1.00875e-11		8.10002e-12	1.01032e-11
						3.69045e-11	1.00774e-11		8.75476e-12	1.01052e-11
						3.42068e-11	1.00883e-11		9.67336e-12	1.01047e-11
						3.53358e-11	1.00933e-11		5.43221e-12	1.01033e-11
						4.58448e-11	1.00784e-11		1.45007e-11	1.01064e-11
						4.81897e-11	1.00826e-11		6.81755e-12	1.01004e-11
						4.89409e-11	1.00636e-11		4.36678e-12	1.01046e-11
						4.53943e-11	1.00751e-11		4.41523e-12	1.00991e-11
						3.11549e-11	1.00819e-11		4.58972e-12	1.00915e-11
						3.13131e-11	1.00815e-11		5.36386e-12	1.01012e-11
						3.76937e-11	1.00622e-11		5.96796e-12	1.00932e-11
						4.28019e-11	1.00824e-11		6.46175e-12	1.01017e-11
						6.18128e-11	1.00687e-11		6.5231e-12	1.01048e-11
						3.55687e-11	1.00709e-11		4.71561e-12	1.00931e-11
						4.74226e-11	1.0077e-11		8.55484e-12	1.0105e-11
						3.7828e-11	1.00832e-11		1.20679e-11	1.01029e-11
						4.76238e-11	1.00774e-11		7.00606e-12	1.00989e-11
						4.62942e-11	1.0081e-11		8.75849e-12	1.01024e-11
						5.20958e-11	1.00698e-11		4.39013e-12	1.01e-11
						4.64701e-11	1.00735e-11		7.6601e-12	1.01027e-11
						4.84179e-11	1.0078e-11		5.13493e-12	1.01008e-11
						4.24565e-11	1.00766e-11		6.74792e-12	1.01014e-11
						4.42447e-11	1.00718e-11		7.32514e-12	1.0104e-11
						4.66493e-11	1.00659e-11		9.64115e-12	1.0098e-11
						4.74428e-11	1.00751e-11		7.10058e-12	1.00999e-11
						5.25678e-11	1.00774e-11		9.03342e-12	1.01042e-11
						3.59387e-11	1.00627e-11		6.98216e-12	1.01015e-11
						3.82046e-11	1.00777e-11		5.75174e-12	1.01042e-11
						4.33902e-11	1.00854e-11		4.48579e-12	1.01006e-11
						4.64359e-11	1.00664e-11		9.99537e-12	1.01025e-11
						3.74652e-11	1.00782e-11		8.77237e-12	1.01033e-11
						3.07979e-11	1.00892e-11		8.80354e-12	1.01028e-11
						4.27251e-11	1.00704e-11		5.19194e-12	1.00918e-11
						5.12904e-11	1.0077e-11		4.79851e-12	1.00981e-11
						4.41228e-11	1.00762e-11		8.1006e-12	1.00938e-11
						3.78057e-11	1.00779e-11		1.57212e-11	1.0102e-11
						4.3199e-11	1.00766e-11		1.3032e-11	1.00973e-11
						3.77226e-11	1.00759e-11		1.11303e-11	1.01084e-11
						4.58225e-11	1.00812e-11		1.64757e-11	1.01028e-11
						4.35442e-11	1.0086e-11		1.3019e-11	1.0107e-11
						3.75858e-11	1.0085e-11		1.97099e-11	1.00986e-11
						5.16813e-11	1.00815e-11		1.08993e-11	1.01006e-11
						3.45342e-11	1.0072e-11		7.56039e-12	1.0106e-11
						2.73271e-11	1.00852e-11		9.6801e-12	1.01065e-11
						2.59073e-11	1.00754e-11		1.18909e-11	1.00939e-11
						3.71455e-11	1.00644e-11		7.29553e-12	1.00993e-11
						4.06169e-11	1.00875e-11		7.31071e-12	1.00963e-11
						3.94571e-11	1.00799e-11		9.52557e-12	1.0105e-11
						2.5162e-11	1.00782e-11		9.34766e-12	1.00989e-11
						3.23091e-11	1.00821e-11		9.93095e-12	1.0097e-11
						4.30367e-11	1.0077e-11		7.41021e-12	1.01013e-11
						3.56841e-11	1.00762e-11		6.52245e-12	1.00922e-11
						2.93949e-11	1.00872e-11		8.17223e-12	1.01081e-11
						4.53952e-11	1.00771e-11		9.32012e-12	1.01024e-11
						3.29235e-11	1.0083e-11		8.78337e-12	1.0112e-11
						4.99142e-11	1.00754e-11		1.08721e-11	1.00976e-11
						3.57621e-11	1.00899e-11		1.09103e-11	1.00987e-11
						3.55715e-11	1.00766e-11		7.3423e-12	1.00952e-11
						2.59098e-11	1.00693e-11		9.15414e-12	1.01023e-11
						2.63411e-11	1.00622e-11		4.70401e-12	1.00984e-11
						3.07823e-11	1.00732e-11		9.79015e-12	1.00933e-11
						3.39331e-11	1.00726e-11		4.75327e-12	1.01049e-11
						2.61306e-11	1.00785e-11		5.86979e-12	1.01035e-11
						3.93912e-11	1.00894e-11		8.01387e-12	1.01018e-11
						2.85379e-11	1.00886e-11		1.23359e-11	1.01013e-11
						3.51362e-11	1.00729e-11		1.28285e-11	1.00978e-11
						4.9088e-11	1.00794e-11		1.25922e-11	1.01016e-11
						5.38492e-11	1.01026e-11		1.29151e-11	1.01019e-11
						3.56775e-11	1.00868e-11		1.27608e-11	1.01019e-11
						4.60889e-11	1.00799e-11		1.27103e-11	1.00958e-11
						4.45143e-11	1.00788e-11		1.23702e-11	1.00994e-11
						4.39002e-11	1.00891e-11		1.19228e-11	1.01002e-11
						4.74073e-11	1.00779e-11		1.40696e-11	1.01002e-11
						4.71576e-11	1.00807e-11		9.88098e-12	1.00991e-11
						4.0519e-11	1.00827e-11		8.0121e-12	1.01006e-11
						4.11126e-11	1.00801e-11		1.25438e-11	1.00973e-11
						4.42183e-11	1.00894e-11		9.32533e-12	1.01064e-11
						5.08893e-11	1.00854e-11		1.47316e-11	1.01032e-11
						3.53203e-11	1.00737e-11		1.01912e-11	1.00976e-11
						4.34014e-11	1.00763e-11		8.17945e-12	1.01013e-11
						5.43996e-11	1.00653e-11		7.91787e-12	1.01021e-11
						4.37407e-11	1.0072e-11		1.22781e-11	1.00973e-11
						3.80271e-11	1.00924e-11		1.2011e-11	1.01036e-11
						4.36803e-11	1.00805e-11		1.14239e-11	1.01044e-11
						3.4171e-11	1.00815e-11		1.4278e-11	1.0094e-11
						5.08983e-11	1.00818e-11		1.21264e-11	1.0098e-11
						4.19782e-11	1.00737e-11		1.31981e-11	1.01077e-11
						3.44005e-11	1.00681e-11		9.7189e-12	1.00996e-11
						3.30868e-11	1.00658e-11		7.24221e-12	1.01061e-11
						3.39568e-11	1.00762e-11		1.09301e-11	1.00954e-11
						3.75047e-11	1.00728e-11		1.34402e-11	1.00919e-11
						3.48396e-11	1.00704e-11
						3.76959e-11	1.00737e-11
						3.41651e-11	1.00827e-11
						3.4467e-11	1.0078e-11
						3.47982e-11	1.00829e-11
						4.31493e-11	1.00669e-11
						2.58678e-11	1.00687e-11
						3.86981e-11	1.00737e-11
						3.77351e-11	1.00891e-11
						4.30118e-11	1.00687e-11
						3.41844e-11	1.00742e-11
						5.20062e-11	1.00712e-11
						5.30681e-11	1.00751e-11
						4.59192e-11	1.00765e-11
						4.19307e-11	1.00738e-11
						3.0385e-11	1.00888e-11
						2.26651e-11	1.00703e-11
						4.1773e-11	1.00819e-11
						4.00351e-11	1.00854e-11
						3.41362e-11	1.00686e-11
						2.56191e-11	1.00718e-11
						4.39201e-11	1.00816e-11
						3.48066e-11	1.009e-11
						4.35861e-11	1.007e-11
						4.23029e-11	1.00703e-11
						4.12055e-11	1.00715e-11
						3.34562e-11	1.00743e-11
						3.95874e-11	1.00735e-11
						3.00958e-11	1.00748e-11
						2.42062e-11	1.00735e-11
						2.5634e-11	1.00737e-11
						3.69907e-11	1.00794e-11
						3.75917e-11	1.00813e-11
						2.55824e-11	1.00897e-11
						3.59434e-11	1.00678e-11
						3.41502e-11	1.00757e-11
						2.60351e-11	1.00651e-11
						2.93137e-11	1.00679e-11
						3.46409e-11	1.00723e-11
						3.7246e-11	1.00765e-11
						3.50684e-11	1.00768e-11
						4.41123e-11	1.00793e-11
						2.7445e-11	1.00794e-11
						2.77646e-11	1.00826e-11
						2.53252e-11	1.00714e-11
						2.88542e-11	1.00715e-11
						3.61499e-11	1.00798e-11
						4.31493e-11	1.00734e-11
						4.00183e-11	1.00675e-11
						4.41461e-11	1.00623e-11
						3.71657e-11	1.00717e-11
						3.19748e-11	1.00854e-11
						3.32544e-11	1.00634e-11
						5.19073e-11	1.00712e-11
