# Supplementary material for: Missense variant analysis in the TRPV1 ARD reveals the unexpected functional significance of a methionine
Source: PLoS One. 2025 Sep 2;20(9):e0331224. doi: 10.1371/journal.pone.0331224 (PMC12404443; doi:10.1371/journal.pone.0331224)
Supplement: S1 Data — (ZIP) [file pone.0331224.s007.zip › Supplemental_Data/Figure4_PanelD.xlsx]

## Sheet: Sheet1
Ratios of cells responding to capsaicin to all functioning cells responding to ionomycin
								ratio of responding cells
Data 20240807		0.25WT/0.75plc-ph	0.25WT/0.75pDel1	0.25WT/0.75pDel2	0.25WT/0.75sv5_1	0.25WT/0.75sv5_2		75% plc-ph/ 25% TRPV1	75% 1-307Del/25% TRPV1	75% sv5'/25% TRPV1
	Cap Resp	104	63	136	68	95	2025-08-07	0.383764	0.295284	0.27057
	Total Resp	271	216	455	259	341
	Ratio	0.383764	0.291667	0.298901	0.262548	0.278592		Relative response (normalized to WT/plc-ph transfected cells)
								TRPV1	75% 1-307Del/25% TRPV1	75% sv5'/25% TRPV1
							2024-08-07		0.760016	0.68414
									0.778867	0.725947
							2024-08-28		0.771001	0.585287
									1.00864	0.532264
									75% 1-307Del/25% TRPV1	75% sv5'/25% TRPV1
Data 20240828	0.25WT/0.75plc-ph	0.25WT/0.75plc-ph	0.25WT/0.75pDel1	0.25WT/0.75pDel2	0.25WT/0.75sv5_1	0.25WT/0.75sv5_2		AVG	0.829632	0.63191
	68	108	78	108	51	49		STD	0.11959	0.0888333
	282	430	411	435	354	374
	0.241135	0.251163	0.189781	0.248276	0.144068	0.131016
	Avg	0.246149
