# Supplementary material for: Missense variant analysis in the TRPV1 ARD reveals the unexpected functional significance of a methionine
Source: PLoS One. 2025 Sep 2;20(9):e0331224. doi: 10.1371/journal.pone.0331224 (PMC12404443; doi:10.1371/journal.pone.0331224)
Supplement: S1 Data — (ZIP) [file pone.0331224.s007.zip › Supplemental_Data/FigureS2S3.xlsx]

## Sheet: Sheet1
MTSEA C157A M308C 1mM Exp 2: FIGURE 2B SUPPORTING INFORMATION		MTSEA control C157A 1mM Exp 1-7: FIGURE 2A SUPPORTING INFORMATION		MTSET C157A M308C 1mM Exp 6-2: FIGURE 3D SUPPORTING INFORMATION		MTSET C157A M308C 100uM Exp 5-4: FIGURE 3C SUPPORTING INFORMATION		MTSET control C157A 1mM Exp 3-6: FIGURE 3B SUPPORTING INFORMATION		MTSET control C157A 100uM Exp 3-3: FIGURE 3A SUPPORTING INFORMATION
1.29121e-11		5.60538e-11		1.20634e-11		4.73316e-12		8.31776e-12		1.43732e-11
4.18594e-12		5.63206e-11		1.48085e-11		4.29507e-12		1.60946e-11		1.29906e-11
4.6796e-12		6.16713e-11		1.35107e-11		4.50652e-12		6.31815e-12		1.61323e-11
9.69284e-12		5.67926e-11		1.48309e-11		5.08947e-12		2.05236e-11		1.50424e-11
3.96419e-12		5.62177e-11		1.25496e-11		4.90294e-12		1.62348e-11		1.60436e-11
4.41548e-12		5.61943e-11		1.28476e-11		3.82817e-12		1.2147e-11		1.4692e-11
1.06346e-11		5.65075e-11		1.06716e-11		3.55997e-12		1.65111e-11		1.41044e-11
4.90369e-12		5.60246e-11		1.15178e-11		3.50234e-12		5.45308e-12		1.47688e-11
3.95663e-12		5.65488e-11		1.17908e-11		3.78339e-12		1.62786e-11		1.77585e-11
5.42149e-12		5.66999e-11		1.14176e-11		4.00594e-12		2.57072e-11		1.64436e-11
4.07173e-12		6.38999e-11		1.22836e-11		3.73744e-12		2.31061e-11		1.48231e-11
3.87355e-12		6.33815e-11		1.17948e-11		3.96573e-12		2.45021e-11		2.11938e-11
8.99889e-12		5.66797e-11		1.4045e-11		4.28738e-12		2.59698e-11		1.58432e-11
4.82774e-12		5.71154e-11		1.16048e-11		3.89914e-12		5.87286e-12		1.34697e-11
4.16081e-12		5.68047e-11		1.24773e-11		5.52629e-12		8.14681e-12		1.89296e-11
7.0982e-12		5.64857e-11		1.13731e-11		3.78096e-12		5.57204e-12		1.64957e-11
4.23521e-12		5.70211e-11		1.23601e-11		3.80861e-12		2.29048e-11		2.06019e-11
3.67738e-12		5.68489e-11		1.19684e-11		3.78398e-12		1.66273e-11		1.37052e-11
4.53792e-12		5.66803e-11		1.1495e-11		3.71826e-12		2.54908e-11		2.0353e-11
5.6696e-12		5.61636e-11		1.23167e-11		3.98267e-12		1.53555e-11		1.45324e-11
8.64958e-12		5.60983e-11		1.12561e-11		3.7022e-12		1.81293e-11		1.76692e-11
5.19262e-12		5.61063e-11		1.26699e-11		5.27103e-12		1.09348e-11		1.54211e-11
3.64257e-12		5.61238e-11		1.2491e-11		3.67231e-12		1.59283e-11		1.4056e-11
4.75367e-12		5.62211e-11		1.16659e-11		3.8603e-12		1.42031e-11		2.19221e-11
7.89268e-12		6.29192e-11		1.18092e-11		4.9781e-12		3.1626e-11		2.34421e-11
5.69806e-12		5.64139e-11		1.31085e-11		4.15664e-12		3.16258e-11		2.33045e-11
6.65892e-12		5.86359e-11		1.17496e-11		5.13649e-12		3.1697e-11		2.336e-11
3.84319e-12		5.64182e-11		1.17543e-11		6.84511e-12		2.95232e-11		2.27957e-11
3.9702e-12		5.66987e-11		1.21787e-11		3.88678e-12		3.28902e-11		2.6448e-11
3.89769e-12		6.48557e-11		1.21422e-11		3.75224e-12		4.51807e-11		1.71885e-11
4.10787e-12		5.59988e-11		1.14384e-11		3.70746e-12		3.30319e-11		2.321e-11
4.50367e-12		5.65557e-11		1.18089e-11		6.73364e-12		2.24282e-11		1.66988e-11
3.91648e-12		5.62236e-11		1.29761e-11		3.83246e-12		3.23503e-11		1.69353e-11
6.36477e-12		5.64378e-11		1.47972e-11		4.30851e-12		3.26211e-11		2.37166e-11
3.83908e-12		5.69692e-11		1.18108e-11		4.45415e-12		2.08246e-11		1.82649e-11
3.68728e-12		5.67929e-11		1.20568e-11		5.54157e-12		2.55592e-11		1.50864e-11
3.71341e-12		5.63915e-11		1.23127e-11		3.59161e-12		2.97436e-11		2.03256e-11
5.69517e-12		5.6458e-11		1.88106e-11		3.66511e-12		2.81277e-11		1.49684e-11
4.33952e-12		5.71903e-11		1.10537e-11		4.70697e-12		1.99922e-11		1.40414e-11
3.67093e-12		5.96004e-11		1.34151e-11		3.75866e-12		3.14535e-11		1.65826e-11
3.38401e-12		6.27976e-11		1.32351e-11		4.18098e-12		4.10629e-11		1.86712e-11
3.47853e-11		6.48902e-11		1.46677e-11		3.96836e-12		2.52484e-11		1.53268e-11
5.81229e-11		5.70836e-11		1.18551e-11		3.66842e-12		3.07568e-11		1.68336e-11
5.39339e-11		6.29307e-11		1.35621e-11		3.69393e-12		2.23546e-11		1.46984e-11
5.04431e-11		6.49114e-11		1.22662e-11		3.74455e-12		2.28349e-11		1.27979e-11
6.57109e-11		5.86054e-11		1.22883e-11		3.56951e-12		3.70701e-11		1.74447e-11
7.84784e-11		5.65896e-11		1.374e-11		4.36819e-12		2.81563e-11		1.48398e-11
6.27281e-11		5.70544e-11		1.16087e-11		4.06123e-12		5.43041e-11		9.73862e-11
6.99952e-11		5.67354e-11		1.52005e-11		3.39535e-12		3.15084e-11		1.68376e-10
5.67481e-11		5.78218e-11		1.55283e-11		1.02334e-11		3.56887e-11		1.89853e-10
5.30396e-11		5.97261e-11		1.38661e-11		3.98004e-12		1.61933e-11		2.19453e-10
5.36497e-11		5.77248e-11		1.47518e-11		3.45298e-12		2.55169e-11		2.45047e-10
5.82754e-11		5.82842e-11		1.36462e-11		5.57165e-12		5.14764e-11		2.5042e-10
4.97572e-11		5.82879e-11		1.53663e-11		3.83294e-12		5.53869e-11		2.35441e-10
6.63086e-11		5.89213e-11		1.84228e-11		3.54313e-12		6.01414e-11		2.37759e-10
6.47167e-11		5.87189e-11		3.26141e-11		5.31854e-12		3.20421e-11		2.36377e-10
6.52839e-11		5.88582e-11		4.20146e-11		3.12481e-12		2.42116e-11		2.4153e-10
6.3664e-11		6.61928e-11		4.11214e-11		5.29274e-12		3.96285e-11		2.5337e-10
6.81217e-11		5.92898e-11		5.31229e-11		2.98949e-12		3.22142e-11		2.52614e-10
6.87698e-11		6.15258e-11		5.02258e-11		2.85086e-12		2.20773e-11		2.65437e-10
6.74745e-11		5.95022e-11		5.50582e-11		1.55767e-11		3.54614e-11		2.51208e-10
7.19021e-11		5.95998e-11		4.87315e-11		3.09644e-11		3.19437e-11		2.63893e-10
7.65607e-11		6.00585e-11		4.13431e-11		3.01198e-11		3.86618e-11		2.61008e-10
8.02015e-11		6.04502e-11		4.84318e-11		5.52481e-11		1.53816e-11		2.63341e-10
7.05367e-11		7.37637e-11		4.87803e-11		3.72133e-11		4.95857e-11		2.57593e-10
6.27114e-11		6.33607e-11		5.40885e-11		4.09745e-11		3.10068e-11		2.75663e-10
5.33271e-11		7.90361e-11		6.12585e-11		4.75731e-11		3.10606e-11		2.8096e-10
5.85716e-11		1.08907e-10		4.98787e-11		3.69024e-11		3.48448e-11		2.48744e-10
7.40679e-11		8.94642e-11		5.80897e-11		3.07499e-11		3.25898e-11		2.7029e-10
6.4997e-11		8.18896e-11		6.46821e-11		3.20247e-11		4.20843e-11		2.49586e-10
6.52953e-11		7.7653e-11		5.76428e-11		4.13436e-11		8.66024e-11		2.32364e-10
6.52058e-11		7.19151e-11		6.1056e-11		4.14981e-11		1.51317e-10		2.48726e-10
6.78292e-11		6.84969e-11		5.7319e-11		4.07107e-11		1.61331e-10		2.63032e-10
5.49401e-11		8.01987e-11		5.73175e-11		3.72344e-11		1.87727e-10		2.54258e-10
5.6511e-11		7.5871e-11		5.99873e-11		3.2569e-11		1.9074e-10		2.54621e-10
6.18682e-11		7.91716e-11		5.50548e-11		3.32222e-11		1.81943e-10		2.55829e-10
6.21608e-11		8.86113e-11		5.5988e-11		4.51807e-11		1.83181e-10		2.56934e-10
5.25514e-11		9.53535e-11		5.99887e-11		4.94839e-11		1.79388e-10		2.65144e-10
5.36056e-11		7.17979e-11		5.41647e-11		3.98633e-11		1.77648e-10		2.89858e-10
5.69348e-11		9.39188e-11		6.12537e-11		3.44039e-11		1.75202e-10		2.63024e-10
5.76836e-11		1.02338e-10		6.02524e-11		3.79985e-11		1.77508e-10		2.93765e-10
5.22771e-11		8.79092e-11		5.87536e-11		5.05547e-11		1.78242e-10		2.89985e-10
5.83971e-11		8.12618e-11		5.9535e-11		4.5168e-11		1.84402e-10		2.79442e-10
5.04465e-11		7.46496e-11		5.67267e-11		5.52703e-11		1.76654e-10		2.60335e-10
5.8649e-11		8.87428e-11		5.95583e-11		4.89109e-11		1.92028e-10		2.43769e-10
5.44054e-11		8.73641e-11		6.75393e-11		4.67245e-11		2.09078e-10		2.60257e-10
6.39857e-11		8.77547e-11		6.53532e-11		5.02138e-11		2.0669e-10		2.3271e-10
4.8927e-11		8.33877e-11		6.91483e-11		5.77738e-11		2.00439e-10		2.58054e-10
4.86028e-11		8.88794e-11		6.52975e-11		5.93185e-11		1.96547e-10		2.66184e-10
4.66094e-11		9.75939e-11		5.5251e-11		4.97626e-11		1.93679e-10		2.84872e-10
5.35258e-11		8.76328e-11		6.16102e-11		5.2845e-11		2.09588e-10		2.71952e-10
5.29285e-11		7.66275e-11		6.25074e-11		5.68132e-11		2.13725e-10		2.40268e-10
3.03591e-10		7.98072e-11		6.62184e-11		6.04134e-11		1.99015e-10		2.47139e-10
5.17294e-10		9.0504e-11		5.95359e-11		5.77814e-11		2.176e-10		2.69725e-10
5.07163e-10		8.65121e-11		6.31656e-11		6.09668e-11		2.08944e-10		2.70697e-10
4.99585e-10		8.00271e-11		6.84519e-11		5.44152e-11		2.1619e-10		2.78346e-10
5.40733e-10		7.9782e-11		4.79727e-11		5.4687e-11		2.19588e-10		2.59764e-10
5.40198e-10		8.92043e-11		6.79438e-11		6.27939e-11		2.21467e-10		2.59344e-10
5.46465e-10		9.5435e-11		6.41696e-11		6.15572e-11		2.18507e-10		2.67823e-10
5.42768e-10		9.26166e-11		6.74009e-11		4.80471e-11		2.19709e-10		2.99688e-10
5.69034e-10		7.88088e-11		6.85066e-11		4.62939e-11		2.2542e-10		2.78588e-10
5.48025e-10		7.15059e-11		6.64842e-11		5.96132e-11		2.14842e-10		2.86479e-10
5.18634e-10		7.00914e-11		6.69545e-11		4.51454e-11		2.33332e-10		2.94945e-10
5.54144e-10		7.18125e-11		6.14218e-11		6.00356e-11		2.3701e-10		2.96438e-10
5.22863e-10		8.59294e-11		6.82708e-11		5.22449e-11		2.16383e-10		2.94969e-10
5.2966e-10		7.04527e-11		6.46038e-11		4.50457e-11		2.29568e-10		3.02075e-10
5.34636e-10		9.11123e-11		5.87747e-11		6.29757e-11		2.25139e-10		2.87328e-10
5.50004e-10		8.01154e-11		6.61214e-11		5.71682e-11		2.26534e-10		2.8592e-10
5.61913e-10		8.63728e-11		5.7506e-11		5.37544e-11		2.23788e-10		2.77145e-10
5.00003e-10		8.64689e-11		7.14711e-11		5.25702e-11		2.30213e-10		2.75166e-10
5.59631e-10		8.53197e-11		6.76509e-11		4.86144e-11		2.32503e-10		2.86546e-10
5.69776e-10		8.87833e-11		6.56537e-11		4.97992e-11		2.21246e-10		3.12895e-10
5.02612e-10		9.34459e-11		6.45484e-11		4.00907e-11		2.23286e-10		2.89194e-10
5.37726e-10		9.13865e-11		7.09925e-11		4.73937e-11		2.46186e-10		2.82235e-10
5.3905e-10		7.28075e-11		6.93492e-11		4.38879e-11		2.46636e-10		2.70067e-10
5.4494e-10		9.39049e-11		5.83449e-11		4.84026e-11		2.46767e-10		2.72693e-10
5.45145e-10		9.17456e-11		7.06317e-11		5.82592e-11		2.39771e-10		2.92064e-10
5.33582e-10		7.71884e-11		6.83665e-11		5.48141e-11		2.43041e-10		8.50504e-11
5.3094e-10		7.96206e-11		6.88197e-11		4.70425e-11		2.32708e-10		2.54078e-10
5.27506e-10		8.51253e-11		7.33418e-11		5.43283e-11		2.21445e-10		3.04684e-10
5.18097e-10		8.60115e-11		6.98362e-11		5.21304e-11		2.46306e-10		2.96528e-10
5.41134e-10		9.29108e-11		5.91166e-11		5.70132e-11		2.24158e-10		3.19285e-10
5.53519e-10		8.65059e-11		6.99404e-11		5.37314e-11		2.33202e-10		3.44284e-10
5.41918e-10		8.34826e-11		6.99528e-11		4.75634e-11		2.37547e-10		3.37304e-10
5.68401e-10		8.04655e-11		6.19924e-11		5.32794e-11		2.3002e-10		3.4979e-10
5.43343e-10		8.44387e-11		6.64191e-11		4.67746e-11		2.42337e-10		3.49876e-10
5.62109e-10		8.35824e-11		6.10361e-11		5.46452e-11		2.42887e-10		3.37731e-10
5.5604e-10		1.01206e-10		6.06315e-11		6.0888e-11		2.28775e-10		3.39942e-10
5.50682e-10		1.00578e-10		6.53662e-11		5.10624e-11		2.34985e-10		3.44456e-10
5.76173e-10		9.28355e-11		7.07538e-11		4.66402e-11		2.33124e-10		3.46929e-10
5.7396e-10		8.68032e-11		6.95092e-11		5.60393e-11		2.35485e-10		3.43172e-10
5.77012e-10		8.88268e-11		7.05583e-11		4.56328e-11		2.33628e-10		3.31572e-10
5.60457e-10		7.50056e-11		7.05879e-11		6.32262e-11		2.44592e-10		3.32097e-10
5.70915e-10		8.97895e-11		7.05613e-11		6.29688e-11		2.38684e-10		3.03485e-10
5.68871e-10		8.86452e-11		7.1082e-11		6.40869e-11		2.51123e-10		3.39295e-10
5.74923e-10		7.94966e-11		7.02429e-11		6.29263e-11		2.46098e-10		3.32186e-10
5.76155e-10		7.9199e-11		6.85412e-11		6.13166e-11		2.49783e-10		3.3391e-10
5.8097e-10		7.89285e-11		6.90662e-11		6.11947e-11		2.4848e-10		3.36936e-10
5.63557e-10		8.42733e-11		6.99174e-11		6.21752e-11		2.48219e-10		3.3696e-10
5.68521e-10		8.49275e-11		7.21878e-11		6.26698e-11		2.40489e-10		3.3408e-10
5.8946e-10		7.96418e-11		6.91241e-11		6.42656e-11		2.46355e-10		3.4291e-10
2.31284e-10		9.59515e-11		7.13241e-11		6.15352e-11		2.48882e-10		3.47074e-10
1.80093e-10		9.54403e-11		7.25905e-11		6.29915e-11		2.5085e-10		3.53028e-10
1.47874e-10		8.45354e-11		6.98318e-11		6.44741e-11		2.471e-10		3.47831e-10
1.26853e-10		1.45505e-10		7.22375e-11		6.24355e-11		2.50224e-10		3.49478e-10
1.09675e-10		1.7467e-10		7.03962e-11		6.49643e-11		2.48471e-10		3.46702e-10
1.00204e-10		1.80288e-10		6.9516e-11		6.14114e-11		2.46379e-10		3.35499e-10
9.23886e-11		1.78852e-10		7.08458e-11		6.43527e-11		2.49541e-10		3.39816e-10
9.19911e-11		1.82074e-10		7.01241e-11		6.32958e-11		2.50292e-10		3.43389e-10
8.39655e-11		1.83724e-10		6.96461e-11		6.53344e-11		2.44748e-10		3.48625e-10
8.17225e-11		1.80101e-10		7.03433e-11		6.32481e-11		2.52121e-10		3.35647e-10
6.78548e-11		1.78756e-10		7.13989e-11		6.47062e-11		2.52248e-10		3.42064e-10
7.28356e-11		1.76953e-10		7.13934e-11		6.26596e-11		2.51429e-10		3.44357e-10
6.73336e-11		1.79045e-10		6.96351e-11		6.22069e-11		2.53919e-10		3.4538e-10
6.84223e-11		1.81116e-10		6.98364e-11		6.23864e-11		2.51478e-10		3.48829e-10
8.24795e-11		1.80178e-10		7.16767e-11		6.52956e-11		2.51272e-10		3.49283e-10
9.25775e-11		1.73668e-10		6.95724e-11		6.54281e-11		2.48626e-10		3.48502e-10
1.00205e-10		1.81329e-10		7.08581e-11		6.33068e-11		2.48187e-10		3.39142e-10
8.45883e-11		1.84288e-10		7.00611e-11		6.40237e-11		2.52275e-10		3.48719e-10
7.0724e-11		1.83721e-10		7.13624e-11		6.54e-11		2.57025e-10		3.4657e-10
7.91442e-11		1.80528e-10		7.09565e-11		6.50464e-11		2.53872e-10		3.52061e-10
8.39613e-11		1.80919e-10		6.98052e-11		6.26658e-11		2.46237e-10		3.4082e-10
8.63173e-11		1.80662e-10		7.11419e-11		6.57456e-11		2.45728e-10		3.48101e-10
9.05864e-11		1.79483e-10		7.10328e-11		6.54293e-11		2.49213e-10		3.46784e-10
7.76878e-11		1.68509e-10		7.17467e-11		6.35641e-11		2.49656e-10		3.47346e-10
7.60632e-11		1.7799e-10		7.03528e-11		6.55631e-11		2.50823e-10		3.53216e-10
7.8119e-11		1.80074e-10		7.00019e-11		6.33235e-11		2.48167e-10		3.49338e-10
7.47338e-11		1.81462e-10		6.99134e-11		6.35897e-11		2.50181e-10		3.39362e-10
7.66892e-11		1.82817e-10		6.88202e-11		6.09363e-11		2.50532e-10		3.46843e-10
7.41009e-11		1.78252e-10		7.09067e-11		6.38967e-11		2.51945e-10		3.48749e-10
6.04907e-11		1.84775e-10		6.95151e-11		6.51954e-11		2.5047e-10		3.48984e-10
5.73818e-11		1.77047e-10		7.02924e-11		6.43695e-11		2.51626e-10		3.47029e-10
7.05859e-11		1.74138e-10		6.89888e-11		6.38603e-11		2.47779e-10		3.49848e-10
6.99197e-11		1.80867e-10		7.19599e-11		6.04767e-11		2.50982e-10		3.55242e-10
6.62113e-11		1.79032e-10		6.98163e-11		6.42223e-11		2.4389e-10		3.51972e-10
6.45775e-11		1.82959e-10		7.05828e-11		6.47025e-11		2.50267e-10		3.52586e-10
6.46856e-11		1.8316e-10		7.02868e-11		6.4858e-11		2.52017e-10		3.57789e-10
6.71311e-11		1.8008e-10		7.19908e-11		6.5562e-11		2.53145e-10		3.51222e-10
7.05519e-11		1.81184e-10		7.21848e-11		6.54132e-11		2.48707e-10		3.46831e-10
7.50893e-11		1.79845e-10		7.17122e-11		6.39321e-11		2.51393e-10		3.49673e-10
7.33693e-11		1.74929e-10		5.69399e-11		6.51818e-11		2.55328e-10		3.5228e-10
6.36874e-11		1.69033e-10		5.63903e-11		6.36537e-11		2.50226e-10		3.46248e-10
6.14114e-11		1.72144e-10		5.64523e-11		6.49521e-11		2.54681e-10		3.45126e-10
6.54835e-11		1.81617e-10		5.61864e-11		6.33881e-11		2.52549e-10		3.53212e-10
5.74803e-11		1.71991e-10		5.06414e-11		6.44674e-11		2.57475e-10		3.50635e-10
5.00506e-11		1.78817e-10		5.67197e-11		6.69076e-11		2.54576e-10		3.48658e-10
5.36098e-11		1.80322e-10		5.79542e-11		6.52698e-11		2.56977e-10		3.34115e-10
5.84885e-11		1.81286e-10		5.6865e-11		6.21357e-11		2.34915e-10		3.42281e-10
4.98766e-11		1.81121e-10		5.00179e-11		6.26244e-11		1.91022e-10		3.40144e-10
6.12558e-11		1.75918e-10		5.57756e-11		6.21374e-11		1.93963e-10		3.39392e-10
5.314e-11		1.6979e-10		5.81068e-11		5.62534e-11		1.83509e-10		3.32881e-10
5.05587e-11		1.79338e-10		5.30792e-11		6.2155e-11		1.89832e-10		3.37361e-10
6.293e-11		1.8023e-10		5.71027e-11		6.16147e-11		1.75851e-10		3.20279e-10
6.24007e-11		1.74399e-10		5.48033e-11		6.25922e-11		1.72802e-10		3.33842e-10
7.7841e-11		1.79414e-10		5.2253e-11		6.24591e-11		1.8041e-10		3.32883e-10
6.89803e-11		1.77329e-10		5.67845e-11		6.30604e-11		1.73584e-10		3.19328e-10
6.01827e-11		1.74158e-10		5.5162e-11		5.75013e-11		1.71684e-10		3.08412e-10
5.37417e-11		1.75122e-10		5.63256e-11		5.48372e-11		1.83045e-10		3.04966e-10
6.27388e-11		1.7628e-10		5.37929e-11		6.18865e-11		1.73933e-10		3.2844e-10
5.56753e-11		1.79373e-10		5.1294e-11		6.33544e-11		1.51854e-10		3.29576e-10
5.79801e-11		1.69563e-10		5.29065e-11		6.24219e-11		1.68353e-10		3.15592e-10
5.41479e-11		1.74535e-10		5.39433e-11		5.77612e-11		1.60081e-10		3.15414e-10
5.44012e-11		1.79572e-10		5.54884e-11		6.25543e-11		1.67615e-10		3.25176e-10
6.77206e-11		1.76107e-10		5.74769e-11		6.18354e-11		1.66909e-10		3.05299e-10
1.70101e-10		1.76705e-10		5.3252e-11		6.2755e-11		1.73261e-10		3.17516e-10
1.19245e-10		1.73417e-10		5.6028e-11		6.05886e-11		1.66668e-10		3.13771e-10
1.80923e-10		1.73129e-10		5.01694e-11		5.95e-11		1.68107e-10		3.20145e-10
1.27131e-10		1.77249e-10		4.90306e-11		5.57693e-11		1.60292e-10		3.34364e-10
3.7968e-10		1.6466e-10		5.80384e-11		5.92102e-11		1.642e-10		3.22854e-10
4.74339e-10		1.56476e-10		5.71344e-11		5.72383e-11		1.60924e-10		3.08739e-10
4.98877e-10		1.58524e-10		5.56979e-11		4.76197e-11		1.64766e-10		3.16542e-10
5.32227e-10		1.79822e-10		5.43985e-11		6.25656e-11		1.67757e-10		3.14796e-10
4.92582e-10		1.64322e-10		5.64867e-11		6.22378e-11		1.60439e-10		3.22439e-10
5.0128e-10		1.66439e-10		5.57945e-11		6.06211e-11		1.68042e-10		2.98347e-10
5.5873e-10		1.34316e-10		5.74643e-11		5.57484e-11		1.69702e-10		3.08298e-10
5.1221e-10		1.09571e-10		5.84073e-11		5.38448e-11		1.65529e-10		2.92501e-10
5.1747e-10		9.67994e-11		5.81774e-11		5.98229e-11		1.57292e-10		2.98474e-10
5.08447e-10		9.31465e-11		5.68709e-11		6.13418e-11		1.55825e-10		2.86209e-10
5.35122e-10		7.28775e-11		5.49528e-11		5.99348e-11		1.42352e-10		3.12832e-10
5.18709e-10		7.16987e-11		5.82813e-11		5.37861e-11		1.37061e-10		2.93566e-10
5.18359e-10		7.91017e-11		5.823e-11		5.10108e-11		1.55059e-10		3.02174e-10
5.33203e-10		9.34484e-11		5.81635e-11		5.76527e-11		1.52873e-10		3.09109e-10
5.0489e-10		7.13958e-11		5.7197e-11		6.22302e-11		1.4426e-10		3.09293e-10
5.16365e-10		6.6542e-11		5.89912e-11		6.27823e-11		1.35963e-10		3.0445e-10
5.17423e-10		8.06735e-11		5.85462e-11		5.32017e-11		1.47332e-10		3.08889e-10
5.19752e-10		8.1555e-11		5.2748e-11		5.43281e-11		1.41582e-10		2.963e-10
5.2214e-10		8.48545e-11		5.00856e-11		5.29297e-11		1.3964e-10		2.83626e-10
5.1452e-10		8.75575e-11		5.11167e-11		5.69651e-11		1.45775e-10		2.88621e-10
5.31739e-10		9.15264e-11		5.20754e-11		5.97592e-11		1.41146e-10		2.85852e-10
5.27221e-10		1.01583e-10		5.27409e-11		5.20819e-11		1.35386e-10		3.05903e-10
5.18486e-10		9.69835e-11		5.52037e-11		6.12934e-11		1.35226e-10		2.96817e-10
5.26311e-10		9.9209e-11		4.73167e-11		5.56359e-11		1.56212e-10		2.96855e-10
5.20696e-10		8.50277e-11		5.11797e-11		5.27342e-11		1.35511e-10		3.027e-10
5.21782e-10		9.42205e-11		5.88239e-11		4.5279e-11		1.32162e-10		2.89519e-10
5.1144e-10		8.4449e-11		6.00057e-11		5.1121e-11		1.23681e-10		3.03896e-10
5.11235e-10		7.91564e-11		5.42581e-11		5.92589e-11		1.13743e-10		3.08174e-10
5.33667e-10		8.53212e-11		5.95698e-11		4.7729e-11		1.20281e-10		2.99997e-10
5.43252e-10		8.42932e-11		4.88856e-11		6.1935e-11		1.27364e-10		3.21281e-10
5.24879e-10		8.93971e-11		5.88057e-11		5.80557e-11		1.21606e-10		2.99622e-10
5.36582e-10		8.49176e-11		5.03501e-11		5.72966e-11		1.26516e-10		2.98067e-10
5.18974e-10		9.22578e-11		5.2091e-11		6.09685e-11		1.11568e-10		3.06811e-10
5.35021e-10		8.92186e-11		5.47097e-11		6.27188e-11		1.22483e-10		2.9175e-10
5.47915e-10		8.60118e-11		4.9466e-11		5.42967e-11		1.22744e-10		2.93532e-10
5.40955e-10		8.0806e-11		5.24509e-11		6.20779e-11		1.21382e-10		2.99622e-10
5.27405e-10		8.72631e-11		4.24693e-11		5.52071e-11		1.28946e-10		2.92394e-10
5.37436e-10		8.68961e-11		3.37621e-11		6.09799e-11		1.30693e-10		3.03249e-10
5.15233e-10		9.9662e-11		4.73941e-11		6.12915e-11		1.21767e-10		2.987e-10
5.30921e-10		8.94714e-11		5.08177e-11		6.10967e-11		1.30471e-10		2.78452e-10
5.33957e-10		9.29761e-11		4.39437e-11		6.30721e-11		1.35673e-10		2.83772e-10
5.26583e-10		1.06058e-10		4.21506e-11		6.27811e-11		1.30683e-10		3.00212e-10
5.29174e-10		9.41042e-11		4.30101e-11		6.30821e-11		1.28382e-10		3.08051e-10
5.20124e-10		8.54164e-11		5.48111e-11		6.40731e-11		1.35478e-10		3.0567e-10
5.28734e-10		9.06082e-11		5.53609e-11		6.28229e-11		1.42582e-10		3.00222e-10
5.21783e-10		8.0533e-11		4.8703e-11		6.28754e-11		1.28902e-10		2.89532e-10
5.38754e-10		8.04692e-11		5.46632e-11		6.41864e-11		1.16499e-10		2.77619e-10
5.10486e-10		9.39605e-11		4.90305e-11		6.23018e-11		1.14538e-10		2.64385e-10
5.12138e-10		9.95491e-11		4.31436e-11		6.22279e-11		1.25076e-10		2.93396e-10
5.26289e-10		9.68654e-11		4.35165e-11		6.12214e-11		1.21017e-10		2.83111e-10
5.26874e-10		9.89086e-11		4.28525e-11		5.66236e-11		1.25138e-10		2.73178e-10
5.23844e-10		8.69328e-11		5.34421e-11		5.6201e-11		1.22535e-10		2.96095e-10
5.40151e-10		8.84922e-11		4.65592e-11		5.63455e-11		1.36371e-10		2.93239e-10
5.00574e-10		1.0206e-10		5.37869e-11		6.30393e-11		1.34161e-10		3.02636e-10
4.95415e-10		1.07665e-10		4.76161e-11		5.91454e-11		1.20366e-10		2.83331e-10
5.32674e-10		1.03467e-10		5.42209e-11		5.09039e-11		1.15085e-10		2.8803e-10
2.49466e-10		9.27363e-11		3.90443e-11		5.39537e-11		1.18849e-10		2.94178e-10
2.16978e-10		9.39176e-11		4.93107e-11		6.09903e-11		1.29104e-10		2.91817e-10
3.09439e-10		9.62052e-11		4.03114e-11		6.13968e-11		1.38293e-10		3.02108e-10
1.79045e-10		8.66915e-11		3.67825e-11		5.97637e-11		1.22912e-10		2.93489e-10
1.47873e-10		9.64792e-11		4.07119e-11		6.16109e-11		1.29203e-10		3.04151e-10
1.1844e-10		1.02545e-10		4.22736e-11		6.241e-11		1.25802e-10		2.95986e-10
1.09412e-10		9.69319e-11		5.4414e-11		6.35398e-11		1.298e-10		2.95466e-10
1.1638e-10		9.00734e-11		4.9197e-11		6.17991e-11		1.36304e-10		3.0047e-10
1.07219e-10		9.22771e-11		4.7631e-11		5.57853e-11		1.29947e-10		3.16509e-10
1.15967e-10		8.25802e-11		4.7643e-11		6.27662e-11		1.36038e-10		2.94637e-10
8.9731e-11		9.65725e-11		4.3511e-11		6.34972e-11		1.27899e-10		3.05014e-10
9.69228e-11		9.82289e-11		4.26038e-11		6.39966e-11		1.28469e-10		3.13101e-10
9.93539e-11		8.92718e-11		4.48412e-11		6.15837e-11		1.21549e-10		3.01138e-10
9.88807e-11		9.21266e-11		4.8227e-11		6.33476e-11		1.09433e-10		2.99502e-10
9.19825e-11		8.79863e-11		4.077e-11		5.74707e-11		1.10849e-10		2.88662e-10
9.4071e-11		9.68187e-11		4.85301e-11		5.9737e-11		1.07683e-10		2.81872e-10
7.84686e-11		1.01619e-10		4.96117e-11		6.28178e-11		1.15526e-10		2.99597e-10
8.70617e-11		1.00037e-10		4.90401e-11		5.97317e-11		1.07063e-10		2.99002e-10
7.51461e-11		8.08228e-11		5.37145e-11		5.73855e-11		1.23745e-10		2.94873e-10
7.7537e-11		9.22158e-11		4.48051e-11		6.12207e-11		9.90808e-11		3.00726e-10
7.84859e-11		9.39829e-11		4.46896e-11		6.12912e-11		1.01892e-10		3.02002e-10
7.57345e-11		8.90768e-11		5.21907e-11		5.60765e-11		1.07955e-10		2.89298e-10
9.19364e-11		8.2528e-11		4.87859e-11		5.65724e-11		1.04033e-10		3.16586e-10
7.73073e-11		9.06754e-11		4.30919e-11		5.67119e-11		1.06883e-10		3.09008e-10
7.65453e-11		9.78996e-11		4.96343e-11		5.99812e-11		9.44745e-11		3.03849e-10
8.84729e-11		8.60022e-11		5.40559e-11		5.24263e-11		9.65298e-11		3.13161e-10
8.77233e-11		9.39397e-11		5.44219e-11		5.73045e-11		1.00455e-10		3.31225e-10
7.67328e-11		9.63893e-11		4.81319e-11		5.42785e-11		1.09683e-10		3.4514e-10
7.87497e-11		9.01611e-11		4.28086e-11		5.65981e-11		1.15191e-10		3.41353e-10
6.67967e-11		9.44851e-11		5.41518e-11		5.69565e-11		1.14019e-10		3.3598e-10
7.67811e-11		8.93784e-11		4.70249e-11		5.5494e-11		1.13785e-10		3.39832e-10
7.65687e-11		8.59605e-11		4.65368e-11		5.70634e-11		1.03333e-10		3.34329e-10
5.93575e-11		9.31266e-11		4.8543e-11		5.69683e-11		1.09276e-10		3.37268e-10
6.67218e-11		9.3046e-11		5.39585e-11		6.39063e-11		1.05108e-10		3.20837e-10
5.69278e-11		9.9454e-11		5.26975e-11		6.19727e-11		9.59605e-11		3.33088e-10
5.20457e-11		9.26259e-11		4.7443e-11		5.77399e-11		9.22259e-11		3.282e-10
6.08462e-11		9.37836e-11		5.5874e-11		6.3117e-11		9.6815e-11		3.44131e-10
5.37155e-11		9.29475e-11		4.88648e-11		6.08777e-11		1.0956e-10		3.42428e-10
5.82112e-11		1.05948e-10		4.98637e-11		6.16959e-11		9.75426e-11		3.44271e-10
4.99128e-11		1.05799e-10		4.95571e-11		6.08261e-11		1.01121e-10		3.36276e-10
5.65608e-11		8.12892e-11		5.5337e-11		5.73149e-11		1.21655e-10		3.40091e-10
6.40929e-11		8.06381e-11		4.29719e-11		5.3859e-11		9.60129e-11		3.44459e-10
5.88994e-11		8.82904e-11		4.70551e-11		5.62943e-11		1.08076e-10		3.46493e-10
6.55137e-11		8.2944e-11		4.84525e-11		5.96199e-11		1.05723e-10		3.48151e-10
6.57194e-11		9.05603e-11		5.39516e-11		5.20793e-11		1.09486e-10		3.41574e-10
6.20494e-11		9.39471e-11		4.40099e-11		5.68331e-11		1.15004e-10		3.44866e-10
5.36036e-11		8.07198e-11		4.99501e-11		5.46976e-11		1.04999e-10		3.47296e-10
5.90472e-11		8.09969e-11		4.84158e-11		6.11042e-11		1.07766e-10		3.35679e-10
5.58604e-11		7.99098e-11		5.39161e-11		5.72184e-11		1.25924e-10		3.4259e-10
6.48462e-11		9.24848e-11		3.64293e-11		5.58265e-11		1.256e-10		3.36672e-10
5.44784e-11		8.64602e-11		3.73698e-11		5.3561e-11		1.25167e-10		3.43716e-10
6.02722e-11		8.4301e-11		3.83346e-11		5.79258e-11		1.14188e-10		3.49504e-10
6.77758e-11		8.27749e-11		4.05593e-11		6.11882e-11		1.03188e-10		3.45934e-10
7.02447e-11		9.85908e-11		4.85322e-11		6.1238e-11		9.29634e-11		3.39111e-10
5.23108e-11		9.88336e-11		3.82598e-11		6.01944e-11		9.84023e-11		3.40852e-10
5.82402e-11		8.59263e-11		3.14332e-11		6.01766e-11		1.0125e-10		3.33286e-10
5.11029e-11		8.41465e-11		3.92522e-11		5.36129e-11		1.06622e-10		3.41332e-10
6.94805e-11		9.47279e-11		4.08072e-11		4.99499e-11		9.42537e-11		3.47217e-10
6.75886e-11		8.82444e-11		4.15654e-11		5.96766e-11		1.42065e-10		3.45462e-10
7.00277e-11		9.53632e-11		3.5932e-11		6.15671e-11		1.82201e-10		3.41799e-10
6.80359e-11		9.11517e-11		5.19424e-11		6.20904e-11		1.98313e-10		3.37854e-10
5.14381e-11		9.4505e-11		4.39031e-11		5.68159e-11		1.7135e-10		3.45679e-10
5.72655e-11		9.46297e-11		3.90185e-11		5.62202e-11		1.95366e-10		3.49361e-10
5.19309e-11		8.86194e-11		4.63704e-11		6.06247e-11		1.82886e-10		3.49139e-10
6.61263e-11		8.4056e-11		3.27122e-11		5.73991e-11		1.90348e-10		3.47119e-10
9.93732e-11		8.4185e-11		3.35567e-11		5.32874e-11		1.93925e-10		3.50122e-10
8.00757e-11		7.67363e-11		4.08466e-11		4.81479e-11		1.94895e-10		3.4858e-10
5.70149e-11		7.89291e-11		3.93915e-11		6.21132e-11		1.87224e-10		3.47076e-10
5.86789e-11		7.85597e-11		3.16587e-11		6.23568e-11		1.91645e-10		3.49352e-10
5.57342e-11		8.41185e-11		4.05041e-11		6.30576e-11		1.83868e-10		3.45014e-10
5.31946e-11		9.29447e-11		3.7915e-11		6.40072e-11		1.89917e-10		3.5085e-10
4.21818e-11		8.47907e-11		3.82314e-11		6.23118e-11		1.8674e-10		3.45641e-10
4.30673e-11		9.10255e-11		4.22674e-11		6.2875e-11		1.8863e-10		3.40224e-10
5.08396e-11		1.04929e-10		4.53672e-11		6.19005e-11		1.93572e-10		3.50695e-10
5.43895e-11		8.4695e-11		3.16793e-11		5.48629e-11		1.89936e-10		3.3953e-10
4.47125e-11		8.48349e-11		3.27737e-11		5.3204e-11		1.93856e-10		3.45306e-10
4.41883e-11		9.86396e-11		1.99572e-11		6.17373e-11		1.89605e-10		3.49138e-10
3.35945e-11		9.15224e-11		4.30541e-11		6.29043e-11		1.93799e-10		3.37665e-10
3.40556e-11		8.43865e-11		3.68666e-11		6.24314e-11		1.89304e-10		3.49334e-10
4.15326e-11		9.28408e-11		3.66679e-11		6.28843e-11		1.92995e-10		3.44086e-10
3.68568e-11		9.09419e-11		3.74304e-11		6.20237e-11		1.86717e-10		3.40654e-10
4.24823e-11		7.85908e-11		4.30755e-11		6.33067e-11		1.92498e-10		3.47517e-10
4.81912e-11		8.78781e-11		4.80156e-11		5.90177e-11		1.92689e-10		3.377e-10
3.08375e-11		8.49437e-11		6.35025e-11		6.13074e-11		1.92356e-10		3.28359e-10
2.05572e-11		8.94935e-11		6.30683e-11		5.48882e-11		1.91634e-10		3.2632e-10
4.47657e-11		8.53912e-11		6.20038e-11		6.20955e-11		1.84143e-10		3.21055e-10
4.05445e-11		9.1967e-11		6.35254e-11		6.30671e-11		1.92009e-10		3.17938e-10
6.0864e-11		7.99621e-11		6.21578e-11		6.04635e-11		1.92433e-10		3.2966e-10
5.13515e-11		8.05684e-11		6.37188e-11		5.87573e-11		1.85619e-10		3.06371e-10
4.22749e-11		8.29938e-11		6.28299e-11		4.56021e-11		1.91148e-10		3.06693e-10
5.34611e-11		8.1945e-11		6.02188e-11		6.272e-11		1.92477e-10		2.98449e-10
4.18542e-11		8.75613e-11		5.8031e-11		6.35607e-11		1.90899e-10		2.95633e-10
4.45099e-11		8.57422e-11		6.3864e-11		6.07401e-11		1.87016e-10		2.89901e-10
3.58612e-11		8.26427e-11		6.37738e-11		4.35025e-11		1.90904e-10		2.86381e-10
3.42765e-11		9.33321e-11		6.15522e-11		6.20643e-11		1.93207e-10		2.97774e-10
1.60748e-11		8.3833e-11		5.792e-11		6.17525e-11		1.85099e-10		2.90778e-10
1.41356e-11		8.39415e-11		6.34057e-11		5.97464e-11		1.89676e-10		2.67017e-10
1.18727e-11		8.53713e-11		6.18157e-11		6.0655e-11		1.89468e-10		2.78482e-10
2.09018e-11		7.85672e-11		5.76613e-11		6.24422e-11		1.80957e-10		2.7383e-10
1.65329e-11		7.68343e-11		6.18702e-11		5.46527e-11		1.88805e-10		2.57375e-10
2.52676e-11		8.32553e-11		6.45358e-11		5.51922e-11		1.90662e-10		2.77598e-10
4.32438e-11		8.11502e-11		6.59758e-11		5.60193e-11		1.90837e-10		2.88779e-10
3.47407e-11		8.23088e-11		6.50913e-11		5.71979e-11		1.89286e-10		2.95789e-10
3.96568e-11		7.6421e-11		7.07912e-11		5.37633e-11		1.73989e-10		3.04037e-10
3.2662e-11		7.57223e-11		6.65641e-11		5.43538e-11		1.72238e-10		2.72209e-10
3.35042e-11		8.31636e-11		-1.91714e-10		5.26046e-11		1.81218e-10		2.71564e-10
2.15792e-11		7.64832e-11		-5.12e-10		5.64928e-11		1.78526e-10		2.63993e-10
3.87927e-11		8.238e-11		-5.12e-10		5.54412e-11		1.64131e-10		2.76525e-10
4.03377e-11		8.81412e-11		-5.12e-10		5.61391e-11		1.64534e-10		2.65703e-10
3.48523e-11		8.80031e-11		-5.12e-10		6.40461e-11		1.80822e-10		2.75725e-10
3.54502e-11		7.66337e-11		-5.12e-10		6.38859e-11		1.75592e-10		2.73592e-10
3.00608e-11		8.26735e-11		-5.12e-10		6.49202e-11		1.69678e-10		2.62845e-10
3.25107e-11		7.71496e-11		-5.12e-10		6.41917e-11		1.70604e-10		2.56739e-10
3.37205e-11		8.33268e-11		-5.12e-10		6.39212e-11		1.78305e-10		2.64894e-10
3.79615e-11		7.60581e-11		-5.12e-10		6.37428e-11		1.78712e-10		2.65554e-10
4.23698e-11		8.17348e-11		-5.12e-10		6.4403e-11		1.80185e-10		2.56253e-10
3.22403e-11		7.52537e-11				6.51704e-11		1.76718e-10		2.72884e-10
4.13776e-11		1.20391e-10				6.55089e-11		1.77623e-10		2.50045e-10
4.43847e-11		1.69064e-10				6.53446e-11		1.76136e-10		2.54239e-10
3.32631e-11		1.68457e-10				6.371e-11		1.79836e-10		2.54205e-10
2.94655e-11		1.69546e-10				6.53588e-11		1.76792e-10		2.52469e-10
2.77694e-11		1.7753e-10				6.58101e-11		1.71476e-10		2.28488e-10
2.10867e-11		1.73302e-10				6.30786e-11		1.78369e-10		2.16083e-10
2.04429e-11		1.72354e-10				6.45895e-11		1.73608e-10		2.44649e-10
2.82957e-11		1.75324e-10				6.37976e-11		1.78038e-10		2.52447e-10
9.62333e-12		1.73148e-10				6.53025e-11		1.78653e-10		2.58171e-10
2.22042e-11		1.80046e-10				6.59702e-11		1.68863e-10		2.47009e-10
1.06558e-11		1.6629e-10				6.51935e-11		1.57431e-10		2.46127e-10
1.10296e-11		1.65964e-10				6.61918e-11		1.64721e-10		2.63973e-10
1.24749e-11		1.75543e-10				6.46818e-11		1.60093e-10		2.48878e-10
4.14537e-11		1.75402e-10				6.5732e-11		1.47688e-10		2.35989e-10
3.16039e-11		1.8107e-10				6.5752e-11		1.49781e-10		2.27497e-10
3.474e-11		1.84496e-10				6.62465e-11		1.36766e-10		2.34873e-10
4.45595e-11		1.88481e-10				6.65962e-11		1.23414e-10		2.28493e-10
3.42678e-11		1.78165e-10				6.67213e-11		1.4919e-10		2.40562e-10
1.65899e-11		1.83294e-10				6.69379e-11		1.63224e-10		2.40672e-10
2.5831e-11		1.7884e-10				6.66141e-11		1.34916e-10		2.47824e-10
1.84942e-11		1.85142e-10				6.77454e-11		1.49235e-10		2.58758e-10
1.33678e-11		1.83824e-10				6.72442e-11		1.48982e-10		2.58725e-10
1.37487e-11		1.82847e-10				6.79111e-11		1.49352e-10		2.57081e-10
2.15601e-11		1.73862e-10				6.67314e-11		1.40052e-10		2.48735e-10
4.0141e-11		1.84785e-10				6.63558e-11		1.30785e-10		2.44277e-10
1.5738e-11		1.78765e-10				6.5994e-11		1.34336e-10		2.41805e-10
1.19994e-11		1.85479e-10				6.6515e-11		1.3203e-10		2.60594e-10
2.95653e-11		1.79471e-10				6.68663e-11		1.27776e-10		2.61151e-10
2.30299e-11		1.90306e-10				6.64503e-11		1.33982e-10		2.43265e-10
2.35231e-11		1.79217e-10				6.72041e-11		1.1827e-10		2.18116e-10
2.13436e-11		1.82966e-10				6.61621e-11		1.22082e-10		2.31436e-10
2.45517e-11		1.87643e-10				6.7359e-11		1.34751e-10		2.27364e-10
2.74379e-11		1.77506e-10				5.70052e-11		1.28307e-10		2.28169e-10
1.58484e-11		1.83108e-10				6.64053e-11		1.33019e-10		2.42828e-10
3.97784e-11		1.85002e-10				6.58761e-11		1.23571e-10		2.52292e-10
3.16062e-11		1.79308e-10				6.67262e-11		1.13117e-10		2.30782e-10
2.56084e-11		1.85612e-10				6.62345e-11		1.16759e-10		2.3877e-10
2.06519e-11		1.75456e-10				6.51626e-11		1.0658e-10		2.29509e-10
1.16925e-11		1.82004e-10				6.41114e-11		1.11662e-10		2.35771e-10
1.54147e-11		1.74964e-10				6.35006e-11		1.01717e-10		2.10487e-10
2.00886e-11		1.84828e-10				6.60745e-11		1.10005e-10		2.18375e-10
2.17718e-11		1.8514e-10				6.60841e-11		1.13866e-10		2.3094e-10
2.18708e-11		1.84633e-10				6.58033e-11		1.15854e-10		2.02194e-10
3.19579e-11		1.74534e-10				6.61705e-11		1.24042e-10		2.02007e-10
2.96758e-11		1.79075e-10				6.62061e-11		1.26728e-10		1.89528e-10
2.81559e-11		1.79212e-10				6.55166e-11		1.30563e-10		1.8749e-10
2.06911e-11		1.81408e-10				6.47029e-11		1.11139e-10		2.17807e-10
2.20606e-11		1.78271e-10				6.4938e-11		1.30477e-10		1.7168e-10
2.98886e-11		1.75441e-10				6.35184e-11		1.2361e-10		1.94091e-10
3.80424e-11		1.72355e-10				6.42248e-11		1.10639e-10		1.8054e-10
1.98426e-11		1.85461e-10				6.36669e-11		1.18451e-10		1.88707e-10
2.21452e-11		1.89168e-10				6.52603e-11		1.31504e-10		1.72498e-10
2.30966e-11		1.89576e-10				6.42446e-11		1.29555e-10		1.71541e-10
2.91153e-11		1.86558e-10				6.46486e-11		1.13465e-10		1.83729e-10
2.28766e-11		1.80402e-10				6.55235e-11		1.06989e-10		1.69227e-10
1.58691e-11		1.83173e-10				6.53933e-11		1.14917e-10		1.64474e-10
1.40688e-11		1.7975e-10				6.38416e-11		1.17323e-10		1.7904e-10
3.24238e-11		1.86428e-10				6.38191e-11		1.31071e-10		1.68726e-10
2.25867e-11		1.80609e-10				6.48148e-11		1.10746e-10		1.67144e-10
1.59919e-11		1.71966e-10				6.10811e-11		1.05275e-10		1.6241e-10
2.01598e-11		1.82017e-10				6.2466e-11		1.06053e-10		1.61366e-10
2.32895e-11		1.87058e-10				5.51348e-11		9.84106e-11		1.67039e-10
2.95865e-11		1.83759e-10				6.4123e-11		1.14619e-10		1.83478e-10
3.51284e-11		1.84457e-10				6.07185e-11		1.11093e-10		1.57902e-10
4.41119e-11		1.90647e-10				6.14165e-11		1.23497e-10		1.79197e-10
3.0229e-11		1.87395e-10				5.68193e-11		9.81686e-11		1.61504e-10
3.89708e-11		1.88233e-10				4.79687e-11		1.07649e-10		1.67462e-10
3.19918e-11		1.84921e-10				6.24669e-11		1.26687e-10		1.59106e-10
2.29498e-11		1.79517e-10				6.38275e-11		1.21902e-10		1.43409e-10
3.27075e-11		1.83881e-10				6.42849e-11		8.93731e-11		1.56431e-10
3.42534e-11		1.84899e-10				6.37847e-11		1.04727e-10		1.63283e-10
2.80899e-11		1.90227e-10				5.66792e-11		9.43129e-11		1.83371e-10
2.54801e-11		1.88093e-10				6.20488e-11		1.08351e-10		1.42108e-10
4.11627e-11		1.77141e-10				5.756e-11		1.06909e-10		1.53089e-10
2.97337e-11		1.76133e-10				5.6699e-11		1.1925e-10		1.51823e-10
1.66735e-11		1.86803e-10				5.65688e-11		1.0298e-10		1.40607e-10
9.43361e-12		1.84788e-10				5.34861e-11		1.01295e-10		1.66518e-10
2.30634e-11		1.88046e-10				4.82844e-11		1.0323e-10		1.56971e-10
1.55741e-11		1.83906e-10				5.4085e-11		1.01577e-10		1.33213e-10
1.84864e-11		1.87144e-10				5.51938e-11		1.12009e-10		1.55869e-10
2.08163e-11		1.77229e-10				5.35308e-11		1.03842e-10		1.04483e-10
3.87669e-11		1.52188e-10				5.40317e-11		1.10281e-10		1.2722e-10
2.96831e-11		1.40305e-10				5.65086e-11		1.12886e-10		1.35178e-10
3.09285e-11		1.23198e-10				5.12491e-11		1.0759e-10		1.22592e-10
3.55112e-11		1.36922e-10				5.93351e-11		1.1291e-10		1.24704e-10
2.66299e-11		1.43967e-10				5.88998e-11		1.07488e-10		1.19497e-10
1.86688e-11		1.35627e-10				6.15155e-11		1.30954e-10		1.49298e-10
1.21288e-11		1.38873e-10				6.11003e-11		1.16294e-10		1.62396e-10
1.65357e-11		1.28113e-10				5.73401e-11		1.00724e-10		1.36069e-10
1.51863e-11		1.39224e-10				5.44496e-11		1.0987e-10		1.40369e-10
1.51031e-11		1.32913e-10				4.692e-11		1.19326e-10		1.53158e-10
1.36596e-11		1.39169e-10				5.06025e-11		1.29989e-10		1.53676e-10
1.82208e-11		1.43127e-10				4.42522e-11		1.09876e-10		1.20839e-10
2.2243e-11		1.37684e-10				5.28267e-11		1.02716e-10		1.28913e-10
1.6966e-11		1.42016e-10				4.72733e-11		1.32019e-10		1.24278e-10
7.63012e-12		1.43657e-10				4.61083e-11		1.09615e-10		1.52215e-10
1.19235e-11		1.09985e-10				4.47493e-11		1.1239e-10		1.49128e-10
5.94528e-12		1.3088e-10				4.24027e-11		7.6138e-11		1.28022e-10
1.27881e-11		1.24306e-10				4.1188e-11		9.20487e-11		1.15743e-10
5.58385e-12		1.21334e-10				4.66944e-11		8.14585e-11		1.24887e-10
		1.1235e-10				4.77811e-11		8.07629e-11		1.48762e-10
		1.20575e-10				5.59561e-11		8.55646e-11		1.62361e-10
		1.08939e-10				5.7092e-11		1.02904e-10		1.6023e-10
		8.88902e-11				5.58829e-11		8.64912e-11		1.61183e-10
		1.11694e-10				5.70575e-11		8.91176e-11		1.55226e-10
		1.23342e-10				5.44033e-11		1.00806e-10		1.692e-10
		9.80899e-11				5.38761e-11		8.66713e-11		1.6254e-10
		1.08735e-10				5.67916e-11		9.31406e-11		1.46589e-10
		9.76754e-11				5.72786e-11		8.9463e-11		1.6304e-10
		9.70768e-11				5.50609e-11		9.11733e-11		1.54126e-10
		9.83165e-11				5.39987e-11		9.79299e-11		1.41074e-10
		1.05358e-10				4.6025e-11		7.76857e-11		1.54324e-10
		9.88109e-11				5.04579e-11		9.02185e-11		1.53158e-10
		1.08625e-10				6.04656e-11		7.73316e-11		1.44636e-10
		9.83971e-11				5.49008e-11		9.85785e-11		1.50694e-10
		1.0421e-10				5.88576e-11		8.31472e-11		1.21243e-10
		1.05747e-10				4.71348e-11		7.1531e-11		1.35869e-10
		1.03886e-10				3.9876e-11		8.85228e-11		1.2262e-10
		9.56194e-11				5.62841e-11		9.13339e-11		1.12919e-10
		8.92767e-11				5.39154e-11		7.15882e-11		1.04333e-10
		8.82114e-11				4.69749e-11		8.03464e-11		1.30756e-10
		9.44017e-11				5.32866e-11		8.0793e-11		1.10267e-10
		9.10892e-11				5.52797e-11		9.34572e-11		1.42439e-10
		9.62718e-11				4.80507e-11		8.48431e-11		1.22557e-10
		9.73352e-11				4.12266e-11		7.85839e-11		1.12227e-10
		8.49543e-11				5.58274e-11		6.69359e-11		1.17195e-10
		8.36371e-11				5.98749e-11		7.69484e-11		1.22672e-10
		8.59813e-11				5.96339e-11		9.22769e-11		1.21109e-10
		9.88588e-11				5.60138e-11		7.73695e-11		1.11193e-10
		9.79714e-11				5.34305e-11		1.0138e-10		1.32008e-10
		9.80581e-11				4.25267e-11		8.71248e-11		1.23446e-10
		9.7843e-11				4.91734e-11		7.84813e-11		1.15133e-10
		9.06272e-11				4.62499e-11		1.03238e-10		1.27937e-10
		8.94058e-11				4.26558e-11		1.10557e-10		1.20972e-10
		9.16384e-11				4.06257e-11		8.17085e-11		1.03015e-10
		9.03315e-11				3.90887e-11		8.05861e-11		1.0709e-10
		8.97338e-11				4.79761e-11		8.32965e-11		1.02146e-10
		8.98902e-11				3.95896e-11		9.36542e-11		1.23406e-10
		9.95358e-11				4.82357e-11		7.61003e-11		1.08686e-10
		9.11362e-11				4.77392e-11		8.90477e-11		1.06607e-10
		9.34104e-11				5.54706e-11		8.87595e-11		1.07275e-10
		8.29073e-11				5.65584e-11		9.60249e-11		1.07842e-10
		8.56281e-11				5.54897e-11		9.59609e-11		1.11245e-10
		8.27292e-11				4.75868e-11		1.01521e-10		1.30712e-10
		8.32068e-11				5.06174e-11		8.73775e-11		1.31656e-10
		8.23918e-11				4.55318e-11		9.61458e-11		1.27088e-10
		8.24415e-11				4.68685e-11		8.52494e-11		1.22753e-10
		8.36433e-11				5.59433e-11		7.32804e-11		1.06064e-10
		8.29851e-11				5.17452e-11		7.4927e-11		1.16711e-10
		9.04527e-11				5.42091e-11		7.05304e-11		1.14442e-10
		8.33741e-11				4.80649e-11		7.55423e-11		1.12727e-10
		9.17251e-11				4.879e-11		8.2286e-11		1.23443e-10
		8.55087e-11				4.64898e-11		8.68602e-11		9.31716e-11
		8.86894e-11				4.49723e-11		8.3222e-11		1.08715e-10
		8.07388e-11				4.78742e-11		7.9751e-11		1.00658e-10
		9.60989e-11				4.7732e-11		8.60824e-11		1.08387e-10
		8.84764e-11				3.79876e-11		6.90072e-11		1.11706e-10
		8.24913e-11				4.93879e-11		6.49467e-11		1.11012e-10
		8.8079e-11				4.70088e-11		8.06328e-11		9.42357e-11
		8.23853e-11				4.76631e-11		8.77377e-11		1.19156e-10
		8.76234e-11				5.32848e-11		8.42718e-11		1.04782e-10
		8.26219e-11				4.13496e-11		8.82597e-11		1.04538e-10
		8.24611e-11				4.64771e-11		8.43234e-11		8.11381e-11
		8.96859e-11				4.58494e-11		9.73559e-11		9.59211e-11
		8.82907e-11				4.98563e-11		7.27977e-11		9.40247e-11
		8.11228e-11				3.23722e-11		8.24868e-11		9.74e-11
		7.36561e-11				5.46861e-11		7.86484e-11		1.03027e-10
		8.17973e-11				4.54049e-11		7.19614e-11		9.90304e-11
		8.23436e-11				4.12051e-11		6.69836e-11		1.04263e-10
		9.26266e-11				4.65129e-11		6.70781e-11		9.34245e-11
		8.77441e-11				4.64515e-11		6.80021e-11		1.05257e-10
		9.03846e-11				4.47628e-11		8.47961e-11		8.38485e-11
		8.83989e-11				3.60244e-11		8.89311e-11		8.05903e-11
		8.90432e-11				4.28165e-11		6.75643e-11		8.00841e-11
		8.70544e-11				4.47561e-11		8.00387e-11		9.78533e-11
		9.00065e-11				4.82829e-11		7.47484e-11		1.09786e-10
		9.0171e-11				5.38527e-11		6.76108e-11		9.72436e-11
		8.94279e-11				5.42156e-11		4.94614e-11		9.81435e-11
		9.61676e-11				5.39648e-11		4.99011e-11		1.2413e-10
		9.03899e-11				4.61975e-11		6.3943e-11		1.13487e-10
		8.3922e-11				5.2169e-11		5.62299e-11		1.08812e-10
		8.92892e-11				5.37373e-11		6.24379e-11		1.1499e-10
		8.91356e-11				4.60701e-11		6.37887e-11		9.3927e-11
		9.07627e-11				5.39787e-11		6.31221e-11		9.13434e-11
		8.98405e-11				4.69335e-11		6.58326e-11		1.09814e-10
		8.987e-11				4.89677e-11		6.02504e-11		1.03484e-10
		9.65951e-11				4.35479e-11		6.31597e-11		1.0684e-10
		8.89764e-11				4.39734e-11		6.47882e-11		1.00234e-10
		8.08252e-11				4.47609e-11		6.18791e-11		1.12959e-10
		8.6615e-11				4.27463e-11		5.81776e-11		1.11441e-10
		9.47289e-11				4.2925e-11		6.28956e-11		9.16055e-11
		8.9569e-11				5.41667e-11		4.69724e-11		8.62308e-11
		8.20976e-11				4.58734e-11		5.93703e-11		1.09217e-10
		8.24509e-11				4.69319e-11		6.29632e-11		9.03921e-11
		8.59565e-11				4.87236e-11		6.39122e-11		1.19359e-10
		8.58616e-11				3.76413e-11		6.43968e-11		1.27641e-10
		8.17149e-11				3.47559e-11		6.15666e-11		1.15764e-10
		8.17752e-11				5.20172e-11		6.56881e-11		1.11966e-10
		8.17338e-11				5.33128e-11		5.96157e-11		1.0394e-10
		8.14695e-11				4.65577e-11		5.9808e-11		1.07966e-10
		8.87994e-11				3.57611e-11		5.35154e-11		9.81583e-11
		8.87133e-11				3.96409e-11		6.45683e-11		7.83496e-11
		8.3375e-11				3.78057e-11		6.55395e-11		8.57854e-11
		8.64356e-11				5.02507e-11		5.66073e-11		1.07577e-10
		8.76651e-11				5.25448e-11		6.61706e-11		8.6718e-11
		8.41433e-11				3.62358e-11		7.01488e-11		8.42257e-11
		8.21107e-11				4.96223e-11		5.97005e-11		9.47837e-11
		8.20012e-11				4.34226e-11		5.91219e-11		1.1446e-10
		8.18274e-11				3.91609e-11		6.27502e-11		8.85581e-11
		8.27021e-11				4.47255e-11		6.88991e-11		9.85254e-11
		8.22484e-11				4.27432e-11		7.45818e-11		1.16562e-10
		8.15491e-11				4.80002e-11		7.62023e-11		9.53124e-11
		8.23343e-11				5.28357e-11		8.38466e-11		1.00354e-10
		8.29674e-11				3.92603e-11		6.57987e-11		1.19489e-10
		8.69502e-11				4.10172e-11		7.46209e-11		1.17469e-10
		8.18585e-11				3.76042e-11		6.57122e-11		1.09504e-10
		8.8422e-11				4.37408e-11		8.33078e-11		9.48002e-11
		8.19627e-11				3.94054e-11		6.77677e-11		9.81885e-11
		9.3477e-11				4.2631e-11		7.34114e-11		1.14758e-10
		8.10438e-11				3.56073e-11		7.23438e-11		9.44369e-11
		8.2361e-11				3.00266e-11		6.75255e-11		1.22572e-10
		8.25003e-11				4.11441e-11		7.41861e-11		1.12474e-10
		8.21679e-11				4.65392e-11		7.82722e-11		9.95187e-11
		8.31294e-11				4.49547e-11		6.92344e-11		8.509e-11
		8.28402e-11				2.94188e-11		6.92266e-11		9.0527e-11
		9.19664e-11				3.61936e-11		6.47667e-11		1.00966e-10
		8.96601e-11				3.23512e-11		7.11229e-11		1.01551e-10
		8.2366e-11				3.76775e-11		6.96217e-11		9.85938e-11
		8.96318e-11				4.5502e-11		6.61443e-11		8.69551e-11
		9.13616e-11				2.90698e-11		6.33962e-11		8.07992e-11
		8.26931e-11				2.94315e-11		7.09942e-11		9.84433e-11
		8.21744e-11				2.84435e-11		6.66417e-11		9.76513e-11
		8.26287e-11				3.59303e-11		7.136e-11		9.20064e-11
		8.26813e-11				3.70756e-11		6.25193e-11		8.40696e-11
		8.29863e-11				2.83738e-11		6.92769e-11		9.09794e-11
		8.24667e-11				3.37962e-11		5.47741e-11		9.90232e-11
		8.23837e-11				3.51857e-11		7.44535e-11		9.69071e-11
		8.19674e-11				4.33053e-11		5.7088e-11		8.75677e-11
		8.23483e-11				3.21331e-11		6.3219e-11		8.30385e-11
		8.3639e-11				3.81024e-11		5.41595e-11		6.69887e-11
		8.2926e-11				3.73148e-11		6.08536e-11		9.18369e-11
		8.27012e-11				4.16657e-11		6.05588e-11		8.31233e-11
		8.18016e-11				4.66429e-11		6.10874e-11		1.04182e-10
		7.92149e-11				3.43499e-11		6.59262e-11		9.36758e-11
		8.27696e-11				3.97893e-11		7.23688e-11		1.06827e-10
		8.29599e-11				3.84899e-11		6.90948e-11		1.00393e-10
		8.80933e-11				3.28585e-11		4.86766e-11		1.03999e-10
		8.73619e-11				4.02496e-11		5.1617e-11		1.15369e-10
		8.28464e-11				2.87364e-11		6.21063e-11		8.38549e-11
		8.69142e-11				3.95663e-11		6.34552e-11		9.61437e-11
		8.36275e-11				4.74123e-11		4.71049e-11		8.69196e-11
		8.83588e-11				4.00566e-11		5.29805e-11		7.47094e-11
		9.16508e-11				2.85876e-11		5.31865e-11		9.97528e-11
		8.33492e-11				3.71041e-11		3.90413e-11		1.19192e-10
		8.30426e-11				2.87099e-11		5.05228e-11		9.00127e-11
		8.27121e-11				3.44778e-11		5.28035e-11		8.91732e-11
		8.30056e-11				3.72265e-11		6.4146e-11		7.25754e-11
		8.3532e-11				3.75982e-11		6.68731e-11		5.2905e-11
		8.24829e-11				3.4226e-11		5.94457e-11		7.65132e-11
		8.33153e-11				3.39267e-11		6.26283e-11		8.10855e-11
		8.32422e-11				4.192e-11		7.89585e-11		7.40445e-11
		8.28032e-11				3.00204e-11		7.02854e-11		5.59587e-11
		7.77839e-11				3.95176e-11		8.27344e-11		5.07961e-11
		8.263e-11				4.24705e-11		7.32109e-11		7.04403e-11
		8.31769e-11				3.96972e-11		5.26057e-11		6.31629e-11
		9.02864e-11				4.08412e-11		5.32407e-11		7.00117e-11
		8.29297e-11				3.78295e-11		5.01308e-11		5.73813e-11
		8.22624e-11				3.53652e-11		4.82066e-11		5.97877e-11
		8.27295e-11				4.38832e-11		5.15804e-11		7.55963e-11
		8.63943e-11				3.44841e-11		4.43331e-11		8.82178e-11
		8.30106e-11				3.81091e-11		5.71363e-11		8.58646e-11
		8.25619e-11				3.86182e-11		6.31141e-11		7.90024e-11
		8.25846e-11				4.11448e-11		2.66495e-11		8.5314e-11
		9.08212e-11				3.67901e-11		5.70323e-11		8.57166e-11
		9.07407e-11				3.58066e-11		5.34817e-11		7.95049e-11
		9.12201e-11				2.90643e-11		6.27311e-11		6.7557e-11
		8.26586e-11				4.59981e-11		5.00974e-11		6.87047e-11
		7.69027e-11				2.65717e-11		6.58639e-11		8.45487e-11
		8.37845e-11				3.45588e-11		5.35738e-11		8.81158e-11
		8.26188e-11				3.13952e-11		6.37652e-11		9.45269e-11
		8.27164e-11				2.41145e-11		6.00008e-11		8.8241e-11
		9.00019e-11				2.70668e-11		7.45722e-11		7.80565e-11
		8.35404e-11				2.14381e-11		7.29211e-11		8.86888e-11
		8.28231e-11				2.8664e-11		7.25773e-11		7.31194e-11
		8.27789e-11				2.84111e-11		4.04422e-11		6.66473e-11
		8.24403e-11				2.57986e-11		3.6925e-11		7.22114e-11
		8.22724e-11				2.87211e-11		4.62151e-11		6.50068e-11
		8.4894e-11				2.06069e-11		3.29287e-11		8.18046e-11
		8.6666e-11				2.73539e-11		3.48822e-11		6.52409e-11
		8.30274e-11				2.13592e-11		5.08633e-11		6.25735e-11
		8.2629e-11				2.15784e-11		4.91075e-11		8.88375e-11
		8.31437e-11				2.86328e-11		5.44484e-11		8.04252e-11
		8.2792e-11				3.22468e-11		6.04048e-11		8.28656e-11
		8.16872e-11				3.65576e-11		5.76854e-11		6.88917e-11
		8.26303e-11				3.05595e-11		5.36412e-11		9.56937e-11
		7.97693e-11				2.42717e-11		4.74854e-11		6.72186e-11
		8.55022e-11				2.90606e-11		4.04173e-11		8.00321e-11
		8.31589e-11				3.02169e-11		4.89696e-11		9.0564e-11
		8.38598e-11				3.65259e-11		4.82208e-11		8.30189e-11
		8.20466e-11				3.70904e-11		5.79525e-11		8.33436e-11
		8.15407e-11				3.34592e-11		6.17634e-11		8.68919e-11
		8.30084e-11				2.80688e-11		3.40467e-11		8.76018e-11
		8.48262e-11				3.41834e-11		4.39764e-11		8.76232e-11
		8.04201e-11				3.92309e-11		4.2015e-11		9.89639e-11
		7.96769e-11				1.8885e-11		3.65304e-11		7.22817e-11
		8.73299e-11				3.56079e-11		3.45691e-11		6.93137e-11
		9.07674e-11				3.10359e-11		2.37134e-11		6.80393e-11
		8.27307e-11				3.17555e-11		4.17496e-11		7.88814e-11
		8.58725e-11				3.53263e-11		3.5537e-11		8.36263e-11
		8.21847e-11				3.16603e-11		4.15816e-11		5.88337e-11
		8.24583e-11				2.63342e-11		3.60037e-11		6.09274e-11
		8.21906e-11				3.03157e-11		4.31856e-11		6.32755e-11
		8.29319e-11				2.87829e-11		4.2272e-11		7.31871e-11
		8.26586e-11				2.84149e-11		4.51947e-11		6.70799e-11
		8.31455e-11				3.32758e-11		4.00769e-11		8.09495e-11
		8.28103e-11				2.64654e-11		5.6425e-11		7.3971e-11
		8.4324e-11				2.94313e-11		3.86287e-11		7.62619e-11
		7.48368e-11				2.66205e-11		2.87085e-11		7.3482e-11
		7.41104e-11				3.62309e-11		4.22699e-11		8.01279e-11
		7.48392e-11				3.31017e-11		2.28501e-11		7.58058e-11
		7.48057e-11				3.14067e-11		2.44309e-11		7.90256e-11
		7.98663e-11				2.96385e-11		2.85284e-11		6.03755e-11
		7.43896e-11				3.22547e-11		3.7308e-11		6.87918e-11
		7.40513e-11				2.2111e-11		2.52512e-11		1.02776e-10
		7.40958e-11				2.73241e-11		3.8486e-11		9.59936e-11
		8.29991e-11				2.88452e-11		4.72354e-11		8.74339e-11
		8.98172e-11				3.03612e-11		4.07685e-11		6.97403e-11
		8.87093e-11				2.97052e-11		4.13621e-11		6.38928e-11
		8.19524e-11				2.5291e-11		4.84116e-11		4.503e-11
		8.20199e-11				2.19944e-11		5.49743e-11		4.90597e-11
		8.11592e-11				1.57258e-11		6.15074e-11		5.56794e-11
		7.33206e-11				2.92883e-11		4.25489e-11		7.17095e-11
		7.41695e-11				2.11922e-11		3.81904e-11		5.34064e-11
		8.19195e-11				2.14129e-11		4.93174e-11		4.85429e-11
		7.32525e-11				1.93185e-11		4.89986e-11		7.28714e-11
		7.46001e-11				2.75842e-11		4.67632e-11		4.26116e-11
		8.18769e-11				3.5818e-11		6.2521e-11		5.38952e-11
		8.20874e-11				2.86453e-11		4.3513e-11		6.02094e-11
		8.17002e-11				2.91169e-11		4.24256e-11		6.09205e-11
		8.19639e-11				2.80949e-11		3.97185e-11		4.91685e-11
		8.22043e-11				2.93657e-11		3.22989e-11		7.48585e-11
		8.20749e-11				2.81482e-11		3.28941e-11		5.17519e-11
		8.17537e-11				2.0311e-11		2.45972e-11		6.59116e-11
		8.2074e-11				2.99493e-11		2.4434e-11		6.29243e-11
		8.25883e-11				2.80854e-11		3.64476e-11		4.93441e-11
		8.19823e-11				2.67136e-11		4.26739e-11		5.43043e-11
		8.18386e-11				2.78038e-11		5.07237e-11		4.65871e-11
		8.19033e-11				2.13142e-11		3.84418e-11		4.8898e-11
		8.22833e-11				3.0297e-11		4.43468e-11		5.25801e-11
		8.11421e-11				3.03646e-11		5.1442e-11		5.86993e-11
		8.17466e-11				2.43051e-11		5.96355e-11		6.78014e-11
		8.22637e-11				2.41518e-11		6.0368e-11		6.54542e-11
		8.24129e-11				2.08952e-11		6.36248e-11		4.73291e-11
		8.73986e-11				2.14699e-11		4.53355e-11		7.05601e-11
		8.38812e-11				2.26929e-11		4.14655e-11		6.24702e-11
		8.22192e-11				2.28142e-11		2.85397e-11		4.26723e-11
		8.19111e-11				2.46311e-11		3.8485e-11		5.54147e-11
		8.37727e-11				2.65764e-11		2.94332e-11		6.25761e-11
		8.23312e-11				2.77368e-11		4.2465e-11		6.36787e-11
		8.25264e-11				1.94263e-11		3.58586e-11		5.15423e-11
		8.19854e-11				1.41999e-11		4.64116e-11		6.23715e-11
		8.26253e-11				2.57048e-11		3.30516e-11		7.82036e-11
		8.30336e-11				2.28843e-11		4.1293e-11		5.33304e-11
		8.01452e-11				2.71267e-11		3.00997e-11		5.94295e-11
		8.21185e-11				2.04688e-11		2.11505e-11		6.46583e-11
		8.21306e-11				1.50549e-11		2.12299e-11		5.90595e-11
		8.13545e-11				2.6129e-11		2.68123e-11		6.43937e-11
		8.23915e-11				3.09264e-11		3.52033e-11		5.66639e-11
		8.08346e-11				2.80059e-11		4.64159e-11		6.63823e-11
		7.36197e-11				3.00873e-11		4.72438e-11		6.87101e-11
		8.17655e-11				3.43308e-11		4.3074e-11		6.44338e-11
		8.17152e-11				3.68065e-11		3.59924e-11		6.19233e-11
		8.18946e-11				3.79271e-11		3.38296e-11		5.43738e-11
		8.21368e-11				3.03644e-11		2.4494e-11		6.42496e-11
		8.18787e-11				2.75439e-11		2.98962e-11		6.0473e-11
		8.15196e-11				2.71585e-11		3.17397e-11		5.35831e-11
		8.21617e-11				2.76978e-11		4.3903e-11		4.65144e-11
		8.21368e-11				3.86415e-11		4.71673e-11		6.46022e-11
		8.04456e-11				2.96105e-11		3.90099e-11		4.5471e-11
		7.31831e-11				1.26335e-11		3.39223e-11		6.05039e-11
		8.30572e-11				2.491e-11		3.29737e-11		5.18043e-11
		8.1921e-11				2.26484e-11		1.32292e-11		5.52981e-11
		8.10336e-11				2.46828e-11		2.30206e-11		5.58586e-11
		8.16297e-11				2.75262e-11		3.12792e-11		5.45674e-11
		8.17702e-11				2.3378e-11		1.91445e-11		5.27181e-11
		8.16067e-11				2.6733e-11		2.80276e-11		5.23614e-11
		8.12994e-11				2.836e-11		2.33296e-11		4.50624e-11
		8.17118e-11				2.80154e-11		1.9479e-11		4.46974e-11
		8.11477e-11				1.7315e-11		3.77255e-11		7.16115e-11
		8.16775e-11				2.30726e-11		2.30621e-11		7.32127e-11
		8.14543e-11				2.8536e-11		2.27035e-11		6.52455e-11
		8.19717e-11				3.04944e-11		3.67895e-11		5.23161e-11
		8.06172e-11				2.87239e-11		3.38209e-11		5.38329e-11
		8.18293e-11				3.35206e-11		2.34809e-11		6.87207e-11
		8.16645e-11				3.58965e-11		3.82194e-11		5.32239e-11
		8.16266e-11				3.08646e-11		3.04046e-11		6.7926e-11
		8.1385e-11				3.52179e-11		3.2293e-11		6.3334e-11
		8.16499e-11				2.00894e-11		3.05522e-11		5.59766e-11
		8.16611e-11				2.48953e-11		1.41225e-11		6.89438e-11
		8.20056e-11				2.64278e-11		6.48092e-12		6.63856e-11
		8.15429e-11				3.69058e-11		2.42268e-11		6.15894e-11
		8.1732e-11				3.75768e-11		1.75234e-11		7.19231e-11
		7.28103e-11				3.94503e-11		3.32019e-11		6.72622e-11
		7.34384e-11				3.36952e-11		2.05368e-11		7.17572e-11
		8.13529e-11				3.97629e-11		2.87934e-11		6.50906e-11
		8.15762e-11				3.33001e-11		3.18158e-11		6.74226e-11
		8.14863e-11				2.67192e-11		3.90469e-11		6.64264e-11
		8.16362e-11				3.84327e-11		3.45693e-11		5.99874e-11
		8.15361e-11				3.34655e-11		3.27512e-11		6.52838e-11
		8.08877e-11				3.37657e-11		3.21452e-11		7.8046e-11
		8.21126e-11				3.1497e-11		2.88532e-11		5.83277e-11
		8.19294e-11				4.41126e-11		2.45991e-11		6.49436e-11
		8.18038e-11				4.05379e-11		2.88863e-11		5.55639e-11
		8.24748e-11				4.34764e-11		2.23382e-11		6.73035e-11
		8.26483e-11				4.32125e-11		2.53707e-11		5.271e-11
		7.38175e-11				2.78232e-11		1.29169e-11		5.83438e-11
		8.50202e-11				3.65758e-11		3.13037e-11		6.85606e-11
		7.54288e-11				3.85058e-11		3.8307e-11		6.85544e-11
		8.16225e-11				3.822e-11		4.78976e-11		4.30475e-11
