# Supplementary material for: Missense variant analysis in the TRPV1 ARD reveals the unexpected functional significance of a methionine
Source: PLoS One. 2025 Sep 2;20(9):e0331224. doi: 10.1371/journal.pone.0331224 (PMC12404443; doi:10.1371/journal.pone.0331224)
Supplement: S1 Data — (ZIP) [file pone.0331224.s007.zip › Supplemental_Data/FigureS4_PanelB.xlsx]

## Sheet: Sheet1
Cap Conc (uM)	single Channels 1 (purple)	single Channels 2 (yellow)	macropatch (black)			Cap Conc (uM)	single Channels 3 (green)
0.0001	0	0	0			0.0001	0
0.01	0	0	0.0516022			0.03	0.3768
0.03	0	0	0.0224246			0.1	0.0739
0.1	0	0	0.0987838			0.3	0.0648
0.3	0.1957	0.001	0.362981			1	0.3113
1	0.7208	0.27	0.915037			5	0.8656
5	1	0.6736	1
