# Supplementary material for: Missense variant analysis in the TRPV1 ARD reveals the unexpected functional significance of a methionine
Source: PLoS One. 2025 Sep 2;20(9):e0331224. doi: 10.1371/journal.pone.0331224 (PMC12404443; doi:10.1371/journal.pone.0331224)
Supplement: S1 Data — (ZIP) [file pone.0331224.s007.zip › Supplemental_Data/FigureS5.xlsx]

## Sheet: Sheet1
TRPV1 WT	perfusion	M308H	perfusion	Summary plot:
6.60824e-12	9.97279e-14	6.79347e-12	1.01045e-12	Condition	wild type	M308H
8.19003e-12	1.01936e-13	8.01524e-12	1.00899e-12	0.1 uM cap pH 7.2	0.122255	0.078
8.84781e-12	1.13e-13	7.20087e-12	1.01079e-12	0.1 uM cap pH 6.5	0.151952	0.286
9.99402e-12	1.12085e-13	7.95504e-12	1.00987e-12	0.1 uM cap pH 8.0	0.200529	0.281
5.75706e-12	1.09163e-13	7.22519e-12	1.01109e-12	5.0 uM cap pH 7.2	1	1
9.35288e-12	1.16457e-13	7.01981e-12	1.01003e-12
8.17596e-12	1.10769e-13	6.77522e-12	1.01023e-12
6.12828e-12	9.89249e-14	8.86275e-12	1.00973e-12
3.4974e-12	1.15052e-13	6.87497e-12	1.00906e-12
7.17792e-12	1.08851e-13	7.1676e-12	1.01132e-12
7.29486e-12	1.09297e-13	7.80771e-12	1.00975e-12
9.85662e-12	9.25678e-14	7.41004e-12	1.01015e-12
9.50772e-12	1.09721e-13	7.48685e-12	1.00894e-12
8.68038e-12	1.08427e-13	6.69428e-12	1.00983e-12
7.30193e-12	1.28301e-13	9.27662e-12	1.00891e-12
6.14913e-12	1.13446e-13	6.79086e-12	1.00922e-12
8.24365e-12	1.1262e-13	6.92652e-12	1.00965e-12
9.33325e-12	1.14561e-13	7.06953e-12	1.01109e-12
8.0297e-12	1.08427e-13	9.58675e-12	1.01045e-12
8.80307e-12	1.01245e-13	5.51446e-12	1.00938e-12
9.83253e-12	9.87464e-14	8.8134e-12	1.00927e-12
9.94728e-12	1.12732e-13	5.75924e-12	1.01053e-12
9.38716e-12	1.11171e-13	7.91533e-12	1.0102e-12
7.42829e-12	1.25915e-13	7.49851e-12	1.00916e-12
5.61142e-12	1.2355e-13	7.21493e-12	1.00908e-12
5.10265e-12	1.28078e-13	7.25858e-12	1.00906e-12
7.96143e-12	1.13446e-13	7.5556e-12	1.01081e-12
4.16485e-12	1.12821e-13	7.66859e-12	1.00993e-12
8.16109e-12	1.10948e-13	7.56838e-12	1.0099e-12
8.35549e-12	1.21654e-13	1.17314e-11	1.01138e-12
6.26565e-12	1.2442e-13	8.78722e-12	1.00917e-12
8.56312e-12	1.0613e-13	7.2709e-12	1.00942e-12
8.49538e-12	1.2268e-13	9.0375e-12	1.01194e-12
8.68994e-12	8.93112e-14	7.16884e-12	1.00967e-12
8.13328e-12	1.10769e-13	7.40473e-12	1.01152e-12
7.56649e-12	1.14093e-13	7.12637e-12	1.00858e-12
4.45691e-12	9.88357e-14	7.743e-12	1.01051e-12
7.59433e-12	1.15788e-13	7.47758e-12	1.01035e-12
8.83501e-12	1.03096e-13	1.17624e-11	1.01189e-12
7.09129e-12	1.01579e-13	7.95059e-12	1.00927e-12
6.80598e-12	9.68282e-14	8.01225e-12	1.01073e-12
9.02946e-12	8.02552e-14	8.96869e-12	1.00888e-12
4.54052e-12	8.26196e-14	7.20373e-12	1.00939e-12
6.38736e-12	1.4648e-13	9.12627e-12	1.01143e-12
7.55922e-12	1.37803e-13	7.96726e-12	1.00861e-12
9.01739e-12	1.16256e-13	6.96657e-12	1.01088e-12
9.03305e-12	9.18094e-14	7.10016e-12	1.00938e-12
8.42262e-12	9.90141e-14	7.95395e-12	1.01164e-12
5.99153e-12	9.346e-14	7.63809e-12	1.00928e-12
7.21233e-12	1.21855e-13	7.91878e-12	1.01266e-12
7.72286e-12	1.00442e-13	7.66471e-12	1.01126e-12
4.10102e-12	1.1552e-13	6.93616e-12	1.00958e-12
7.83226e-12	7.36974e-14	6.30016e-12	2.01508e-12
6.89473e-12	1.46436e-13	7.83595e-12	2.01524e-12
8.48899e-12	2.01672e-11	1.00013e-11	2.01611e-12
7.46356e-12	2.01594e-11	1.89037e-11	2.01549e-12
8.39524e-12	2.01571e-11	8.62839e-12	2.0151e-12
4.25282e-12	2.01518e-11	8.06197e-12	2.01541e-12
8.34615e-12	2.0168e-11	7.82873e-12	2.01589e-12
8.3597e-12	2.01672e-11	8.07643e-12	2.01584e-12
1.63882e-11	2.01577e-11	7.44854e-12	2.01659e-12
9.86596e-12	2.01707e-11	9.13302e-12	2.01679e-12
7.20939e-12	2.01508e-11	9.76673e-12	2.01592e-12
3.6333e-12	2.01678e-11	8.94963e-12	2.01657e-12
8.05858e-12	2.01574e-11	1.64883e-11	2.0158e-12
4.86992e-12	2.0175e-11	1.30672e-11	2.01576e-12
1.35117e-11	2.01606e-11	9.91001e-12	2.01525e-12
8.33465e-12	2.0154e-11	9.74549e-12	2.01597e-12
5.79339e-12	2.01635e-11	1.62526e-11	2.01572e-12
8.38877e-12	2.01601e-11	1.7022e-11	2.01569e-12
5.71374e-12	2.01649e-11	1.48335e-11	2.01552e-12
8.38044e-12	2.01577e-11	1.58171e-11	2.0155e-12
1.98647e-11	2.01513e-11	1.80452e-11	2.01514e-12
1.83388e-11	2.01616e-11	3.02961e-11	2.01606e-12
9.34734e-12	2.01557e-11	1.23321e-11	2.01618e-12
8.919e-12	2.01581e-11	1.70671e-11	2.01684e-12
1.16541e-11	2.01649e-11	1.5611e-11	2.01454e-12
8.1992e-12	2.01697e-11	6.19748e-12	2.01642e-12
9.74571e-12	2.01661e-11	6.87444e-12	2.01601e-12
6.11896e-12	2.01546e-11	8.76104e-12	2.01673e-12
1.03155e-11	2.016e-11	1.09169e-11	2.01662e-12
1.07004e-11	2.01651e-11	4.64027e-12	2.01578e-12
1.04608e-11	2.0157e-11	6.18349e-12	2.0166e-12
1.15364e-11	2.01562e-11	3.94776e-12	2.01572e-12
1.11541e-11	2.01532e-11	4.67062e-12	2.01611e-12
8.11067e-12	2.01654e-11	3.92174e-12	2.01505e-12
1.31474e-11	2.01603e-11	4.60211e-12	2.01558e-12
7.26049e-12	2.01564e-11	4.66897e-12	2.01608e-12
7.16497e-12	2.01699e-11	4.78271e-12	2.01493e-12
8.21664e-12	2.0173e-11	1.146e-11	2.01695e-12
1.22074e-11	2.01667e-11	1.00161e-11	2.01573e-12
1.24243e-11	2.01616e-11	1.63798e-11	2.0159e-12
1.28658e-11	2.01602e-11	1.62509e-11	2.01651e-12
8.56147e-12	2.01658e-11	1.3826e-11	2.01673e-12
6.81006e-12	2.01541e-11	9.78921e-12	2.01581e-12
5.50633e-12	2.01629e-11	1.0292e-11	2.01589e-12
8.91825e-12	2.01623e-11	6.65547e-12	2.01667e-12
5.15242e-12	2.01631e-11	4.33072e-12	2.01665e-12
5.35e-12	2.01638e-11	1.25136e-11	2.01636e-12
8.22906e-12	2.01861e-11	2.00802e-11	2.01573e-12
7.45178e-12	2.0156e-11	1.31044e-11	2.01562e-12
8.3228e-12	2.0168e-11	7.13666e-12	2.01625e-12
9.30054e-12	2.01738e-11	7.87568e-12	2.01522e-12
8.3089e-12	2.01816e-11	1.31486e-11	2.01611e-12
5.92286e-12	2.01545e-11	9.62043e-12	2.01651e-12
9.88967e-12	2.01731e-11	8.92267e-12	2.01573e-12
6.86942e-12	2.01454e-11	1.64523e-11	2.01586e-12
1.00052e-11	2.01485e-11	2.11685e-11	2.01626e-12
6.41155e-12	2.01649e-11	1.02953e-11	2.01617e-12
9.17523e-12	2.01571e-11	7.79419e-12	2.0162e-12
6.13885e-12	2.01639e-11	1.62622e-11	2.01673e-12
9.02061e-12	2.01552e-11	1.5635e-11	2.01578e-12
5.69371e-12	2.01611e-11	1.64781e-11	2.01606e-12
8.35475e-12	2.01757e-11	1.56115e-11	2.01688e-12
9.65574e-12	2.01562e-11	1.1201e-11	2.01564e-12
1.00547e-11	2.01571e-11	1.06717e-11	2.01665e-12
6.75232e-12	2.0146e-11	1.0207e-11	2.0151e-12
7.97951e-12	2.01491e-11	1.61684e-11	2.01611e-12
1.34631e-11	2.01546e-11	1.04118e-11	2.01653e-12
1.7615e-11	2.01568e-11	1.44475e-11	2.01604e-12
1.40248e-11	2.01617e-11	1.50118e-11	2.01608e-12
1.23903e-11	2.0159e-11	9.15423e-12	2.01612e-12
7.53175e-12	2.01661e-11	8.47854e-12	2.01659e-12
6.56099e-12	2.01669e-11	1.49914e-11	2.01609e-12
1.538e-11	2.01662e-11	8.29835e-12	2.01601e-12
1.23923e-11	2.0172e-11	1.33232e-11	2.01469e-12
9.17653e-12	2.01445e-11	1.07699e-11	2.01581e-12
9.77427e-12	2.01568e-11	1.91124e-11	2.01507e-12
9.49314e-12	2.01589e-11	1.84605e-11	3.01769e-12
9.57585e-12	2.01698e-11	1.58879e-11	3.02054e-12
8.33724e-12	2.01712e-11	1.28027e-11	3.01901e-12
9.39853e-12	2.01671e-11	1.71936e-11	3.01763e-12
9.44711e-12	2.01528e-11	2.23903e-11	3.01775e-12
1.72244e-11	2.01596e-11	1.96296e-11	3.01816e-12
1.40873e-11	2.01563e-11	2.4191e-11	3.0203e-12
5.15838e-12	2.01647e-11	2.20272e-11	3.01707e-12
5.30364e-12	2.01626e-11	2.94942e-11	3.02074e-12
9.39333e-12	2.01713e-11	1.81696e-11	3.01827e-12
1.53649e-11	2.01686e-11	2.64497e-11	3.01838e-12
1.03069e-11	2.01688e-11	3.34449e-11	3.01875e-12
1.7593e-11	2.01535e-11	2.86757e-11	3.01859e-12
9.49026e-12	2.01606e-11	1.6463e-11	3.01872e-12
9.20517e-12	2.01521e-11	3.09958e-11	3.01692e-12
9.94307e-12	3.01957e-11	1.96599e-11	3.01844e-12
9.73961e-12	3.01878e-11	2.74882e-11	3.01996e-12
5.19226e-12	3.01897e-11	2.75123e-11	3.01864e-12
7.53667e-12	3.01889e-11	1.83908e-11	3.01625e-12
1.35006e-11	3.01912e-11	1.90298e-11	3.0201e-12
1.29362e-11	3.01855e-11	1.76391e-11	3.02037e-12
1.19263e-11	3.01901e-11	1.47367e-11	3.01794e-12
6.29032e-12	3.01885e-11	1.91165e-11	3.01715e-12
9.5606e-12	3.01893e-11	1.68141e-11	3.01985e-12
9.71693e-12	3.01949e-11	1.77517e-11	3.01692e-12
1.10656e-11	3.01882e-11	3.07055e-11	3.02009e-12
9.40513e-12	3.01934e-11	2.65116e-11	3.01864e-12
9.18004e-12	3.01892e-11	3.31652e-11	3.01729e-12
5.01728e-12	3.01883e-11	2.52859e-11	3.01716e-12
8.55575e-12	3.01901e-11	1.7812e-11	3.01805e-12
6.45326e-12	3.01962e-11	2.63132e-11	3.01782e-12
9.39466e-12	3.01963e-11	3.30517e-11	3.01852e-12
8.06502e-12	3.01905e-11	2.04463e-11	3.01555e-12
1.08894e-11	3.01893e-11	2.45038e-11	3.01667e-12
7.37017e-12	3.0186e-11	2.54254e-11	3.01726e-12
1.33915e-11	3.01889e-11	2.60402e-11	3.01859e-12
5.36708e-12	3.0191e-11	1.76887e-11	3.02013e-12
8.55693e-12	3.01864e-11	2.2125e-11	3.02007e-12
9.73889e-12	3.01935e-11	1.45803e-11	3.016e-12
1.66661e-11	3.01929e-11	1.40585e-11	3.0181e-12
5.75637e-12	3.01908e-11	2.78518e-11	3.01842e-12
9.41238e-12	3.0197e-11	1.71986e-11	3.01914e-12
1.01506e-11	3.01913e-11	1.58153e-11	3.01973e-12
9.91064e-12	3.01911e-11	1.54296e-11	3.01777e-12
8.83835e-12	3.01952e-11	2.05442e-11	3.01903e-12
9.91314e-12	3.02002e-11	1.7824e-11	3.02027e-12
1.22177e-11	3.01958e-11	2.56616e-11	3.01838e-12
1.25455e-11	3.01978e-11	1.74112e-11	3.01674e-12
1.70089e-11	3.01965e-11	1.75876e-11	3.01917e-12
1.35851e-11	3.02032e-11	1.72208e-11	3.01775e-12
8.79581e-12	3.02071e-11	2.05344e-11	3.01923e-12
5.5882e-12	3.01985e-11	2.11606e-11	3.01695e-12
1.00469e-11	3.01938e-11	2.17012e-11	3.01943e-12
1.31824e-11	3.02013e-11	2.23138e-11	3.01698e-12
9.55285e-12	3.0198e-11	2.18797e-11	3.01973e-12
1.29291e-11	3.02041e-11	2.29152e-11	3.01721e-12
1.07403e-11	3.02065e-11	8.68993e-12	3.01872e-12
1.29992e-11	3.02052e-11	2.20418e-11	3.02023e-12
1.93002e-11	3.02049e-11	2.39947e-11	3.01998e-12
9.05937e-12	3.02012e-11	1.58531e-11	3.01954e-12
1.70522e-11	3.02066e-11	1.25382e-11	3.01861e-12
1.71387e-11	3.02072e-11	1.47306e-11	3.01883e-12
1.60871e-11	3.02076e-11	1.973e-11	3.01575e-12
1.442e-11	3.0206e-11	1.8078e-11	3.01928e-12
1.36582e-11	3.02054e-11	2.16865e-11	3.01802e-12
1.06891e-11	3.02096e-11	2.40285e-11	3.01887e-12
9.8723e-12	3.02066e-11	1.65701e-11	3.01833e-12
1.08181e-11	3.02067e-11	1.20614e-11	3.01738e-12
1.79291e-11	3.02052e-11	1.5155e-11	3.01878e-12
1.18588e-11	3.02043e-11	1.46919e-11	3.01744e-12
1.06212e-11	3.02078e-11	2.0121e-11	3.0201e-12
9.39594e-12	3.02043e-11	2.0922e-11	3.01956e-12
1.02527e-11	3.02015e-11	2.26733e-11	3.01956e-12
1.14178e-11	3.02025e-11	2.78751e-11	3.01817e-12
1.03891e-11	3.02037e-11	2.7699e-11	3.0192e-12
2.51459e-11	3.0202e-11	2.28352e-11	3.01836e-12
1.54481e-11	3.02042e-11	2.40364e-11	3.01797e-12
8.78604e-12	3.02062e-11	2.23486e-11	3.01897e-12
1.27106e-11	3.02036e-11	2.19025e-11	3.01926e-12
1.12085e-11	3.02046e-11	2.09301e-11	3.01926e-12
1.1977e-11	3.02007e-11	1.7177e-11	3.01988e-12
1.63432e-11	3.01999e-11	1.71714e-11	3.01824e-12
1.25353e-11	3.02014e-11	2.1957e-11	3.01805e-12
8.43324e-12	3.01988e-11	2.40002e-11	4.02915e-12
1.72418e-11	3.02014e-11	8.68694e-12	4.02886e-12
5.33483e-12	3.02054e-11	1.23727e-11	4.02788e-12
7.67877e-12	3.01996e-11	2.56536e-11	4.02802e-12
6.33142e-12	3.02018e-11	2.37722e-11	4.02853e-12
8.5253e-12	3.01957e-11	2.66557e-11	4.02805e-12
1.3917e-11	3.01961e-11	2.49247e-11	4.02895e-12
1.48775e-11	3.01983e-11	2.8396e-11	4.02845e-12
9.60803e-12	3.01987e-11	9.07516e-12	4.02836e-12
5.14412e-12	3.02006e-11	1.29741e-11	4.02802e-12
5.38811e-12	3.01925e-11	2.70464e-11	4.02822e-12
7.5694e-12	3.0204e-11	2.69214e-11	4.02834e-12
8.55432e-12	3.01937e-11	1.97804e-11	4.02813e-12
9.23164e-12	3.01957e-11	3.33528e-11	4.02696e-12
1.09447e-11	3.02022e-11	2.80242e-11	4.02842e-12
1.16739e-11	3.0201e-11	2.69924e-11	4.02823e-12
1.32146e-11	3.02005e-11	2.7521e-11	4.02775e-12
9.85189e-12	3.01999e-11	3.72249e-11	4.02816e-12
9.62285e-12	3.01993e-11	2.83109e-11	4.02985e-12
8.9906e-12	3.01982e-11	2.72573e-11	4.02809e-12
5.42571e-12	3.01966e-11	1.8841e-11	4.02862e-12
1.00219e-11	3.02006e-11	2.48677e-11	4.02868e-12
6.90911e-12	3.01985e-11	2.73801e-11	4.02769e-12
8.15689e-12	3.01986e-11	3.72358e-11	4.02872e-12
5.33767e-12	3.01997e-11	1.92339e-11	4.02715e-12
9.74463e-12	3.01976e-11	2.1033e-11	4.02872e-12
7.66182e-12	3.01957e-11	3.15659e-11	4.02878e-12
1.72112e-11	3.02024e-11	2.63219e-11	4.02844e-12
6.96489e-12	3.0199e-11	2.55817e-11	4.02962e-12
5.72143e-12	3.01989e-11	3.03518e-11	4.02794e-12
5.76197e-12	3.02014e-11	1.76096e-11	4.02808e-12
5.54057e-12	4.02886e-11	2.43981e-11	4.02847e-12
1.17475e-11	4.02904e-11	1.72332e-11	4.02893e-12
1.28156e-11	4.02944e-11	3.12422e-11	4.02921e-12
1.78425e-11	4.02904e-11	2.75032e-11	4.02996e-12
1.73296e-11	4.02865e-11	2.61709e-11	4.02893e-12
1.46369e-11	4.02917e-11	3.29384e-11	4.02862e-12
9.53287e-12	4.02891e-11	2.70392e-11	4.02861e-12
1.80048e-11	4.02921e-11	1.85164e-11	4.02785e-12
1.36906e-11	4.02923e-11	1.84714e-11	4.02957e-12
1.34008e-11	4.02913e-11	9.06076e-12	4.02862e-12
1.24246e-11	4.02943e-11	1.81173e-11	4.02971e-12
1.34059e-11	4.02915e-11	2.43266e-11	4.02864e-12
1.40617e-11	4.02931e-11	1.96351e-11	4.02819e-12
1.18694e-11	4.02936e-11	8.24114e-12	4.02914e-12
1.80748e-11	4.02924e-11	1.87139e-11	4.02945e-12
1.14024e-11	4.02922e-11	1.00379e-11	4.02914e-12
9.75693e-12	4.02911e-11	1.7957e-11	4.02974e-12
1.16848e-11	4.0295e-11	1.8471e-11	4.02805e-12
1.40734e-11	4.02866e-11	1.89144e-11	4.02858e-12
1.2376e-11	4.02893e-11	2.76729e-11	4.02898e-12
1.26018e-11	4.02916e-11	1.75262e-11	4.02878e-12
9.12135e-12	4.02938e-11	2.51007e-11	4.02959e-12
6.36039e-12	4.02935e-11	7.25417e-12	4.02729e-12
9.67485e-12	4.02918e-11	2.49698e-11	4.028e-12
6.81899e-12	4.0288e-11	2.17588e-11	4.03021e-12
9.08215e-12	4.02882e-11	1.76322e-11	4.0276e-12
6.66134e-12	4.02937e-11	1.98763e-11	4.02862e-12
6.42618e-12	4.02893e-11	2.38558e-11	4.02895e-12
7.39404e-12	4.02906e-11	1.39011e-11	4.02873e-12
9.4903e-12	4.02896e-11	1.53009e-11	4.02775e-12
1.0864e-11	4.0297e-11	1.69511e-11	4.02951e-12
7.29931e-12	4.02995e-11	1.41534e-11	4.03001e-12
6.22335e-12	4.02882e-11	1.97569e-11	4.02814e-12
1.33583e-11	4.02936e-11	1.6969e-11	4.02724e-12
6.32761e-12	4.02945e-11	1.41858e-11	4.02959e-12
6.61696e-12	4.0292e-11	7.86318e-12	4.03137e-12
6.57802e-12	4.02926e-11	1.46486e-11	4.02677e-12
6.23643e-12	4.0295e-11	7.44869e-12	4.02775e-12
8.97805e-12	4.0293e-11	7.54288e-12	4.02875e-12
9.03178e-12	4.02903e-11	9.806e-12	4.03039e-12
1.0472e-11	4.02932e-11	1.67647e-11	4.02652e-12
1.20613e-11	4.029e-11	2.3041e-11	4.026e-12
8.5721e-12	4.02951e-11	2.59359e-11	4.02781e-12
7.11689e-12	4.02916e-11	2.76288e-11	4.02882e-12
7.72878e-12	4.02914e-11	2.82996e-11	4.02904e-12
9.36986e-12	4.02938e-11	1.89445e-11	4.02847e-12
1.44346e-11	4.0296e-11	2.18196e-11	4.02982e-12
7.26581e-12	4.02917e-11	2.5757e-11	4.02738e-12
1.18043e-11	4.0288e-11	1.84606e-11	4.02876e-12
1.13235e-11	4.0293e-11	2.37932e-11	4.03049e-12
1.64959e-11	4.02908e-11	1.66537e-11	4.02744e-12
2.19707e-11	4.02908e-11	1.25705e-11	4.02909e-12
2.06774e-11	4.02971e-11	2.47445e-11	4.028e-12
1.11277e-11	4.0292e-11	1.78026e-11	4.02771e-12
8.75769e-12	4.02915e-11	1.79303e-11	4.02861e-12
1.15045e-11	4.02913e-11	1.84371e-11	4.02803e-12
9.41649e-12	4.02896e-11	2.00732e-11	4.02749e-12
7.55234e-12	4.0292e-11	2.86548e-11	4.0276e-12
7.1943e-12	4.0293e-11	2.40229e-11	4.02806e-12
1.03255e-11	4.02935e-11	2.6491e-11	4.02749e-12
6.73854e-12	4.02905e-11	1.79133e-11	4.02739e-12
6.56445e-12	4.02885e-11	1.18133e-11	4.02963e-12
1.15402e-11	4.02912e-11	1.82865e-11	4.02603e-12
1.02163e-11	4.02951e-11	1.19735e-11	4.02862e-12
1.38091e-11	4.02916e-11	1.80436e-11	4.02979e-12
8.18915e-12	4.0298e-11	1.65048e-11	4.02886e-12
2.33593e-11	4.02928e-11	1.73183e-11	4.02823e-12
1.03586e-11	4.02918e-11	2.414e-11	4.03012e-12
1.24061e-11	4.02889e-11	3.56683e-11	5.02341e-12
1.60538e-11	4.02934e-11	5.20772e-11	5.02466e-12
1.23427e-11	4.02895e-11	5.19715e-11	5.02348e-12
1.19359e-11	4.02892e-11	5.32297e-11	5.02309e-12
6.82456e-12	4.02951e-11	5.17838e-11	5.02178e-12
1.6575e-11	4.02864e-11	5.34706e-11	5.02411e-12
1.7262e-11	4.0294e-11	5.40195e-11	5.02516e-12
1.95051e-11	4.02901e-11	5.43442e-11	5.02304e-12
1.02428e-11	4.02926e-11	5.13417e-11	5.02394e-12
1.36146e-11	4.02933e-11	5.30135e-11	5.02326e-12
1.08412e-11	4.02882e-11	5.34703e-11	5.02522e-12
2.26597e-11	4.02907e-11	5.22699e-11	5.02261e-12
2.22236e-11	4.02882e-11	5.39904e-11	5.02278e-12
1.84064e-11	4.02901e-11	5.33949e-11	5.02189e-12
1.49663e-11	4.02927e-11	5.42083e-11	5.02534e-12
1.70244e-11	4.02922e-11	5.32876e-11	5.02402e-12
2.25144e-11	4.02888e-11	5.58923e-11	5.0227e-12
1.49205e-11	4.02927e-11	5.57248e-11	5.02357e-12
2.2726e-11	4.02897e-11	5.4653e-11	5.0246e-12
1.29698e-11	4.02935e-11	5.65283e-11	5.02463e-12
1.09254e-11	4.02903e-11	5.48998e-11	5.02447e-12
2.06563e-11	4.0291e-11	5.36363e-11	5.02313e-12
1.11196e-11	4.02883e-11	5.56504e-11	5.02483e-12
1.12762e-11	4.02883e-11	5.40396e-11	5.02247e-12
1.0742e-11	4.02922e-11	5.24703e-11	5.02343e-12
1.38429e-11	4.02897e-11	5.19597e-11	5.02397e-12
7.02992e-12	4.02935e-11	4.54308e-11	5.02407e-12
1.47956e-11	4.02917e-11	5.36356e-11	5.02363e-12
2.05182e-11	4.02907e-11	5.54905e-11	5.02228e-12
1.84303e-11	4.02957e-11	5.58293e-11	5.02545e-12
1.20278e-11	4.02949e-11	5.48463e-11	5.02508e-12
1.67537e-11	4.02884e-11	5.65223e-11	5.02404e-12
1.22112e-11	4.02902e-11	4.62534e-11	5.02371e-12
1.4802e-11	4.02873e-11	5.52906e-11	5.02531e-12
1.37217e-11	4.02887e-11	5.42866e-11	5.02455e-12
1.19539e-11	4.02883e-11	5.53543e-11	5.02505e-12
2.13303e-11	4.02879e-11	5.50387e-11	5.02327e-12
9.64458e-12	4.02863e-11	5.54094e-11	5.0239e-12
6.96963e-12	4.02857e-11	5.48108e-11	5.02332e-12
1.06048e-11	4.02875e-11	5.36304e-11	5.02506e-12
1.10371e-11	4.0284e-11	5.50257e-11	5.02657e-12
2.14279e-11	4.02841e-11	5.34001e-11	5.02385e-12
7.97814e-12	4.02847e-11	5.21799e-11	5.02352e-12
2.36943e-11	4.02852e-11	5.23449e-11	5.02368e-12
7.9735e-12	4.02943e-11	5.36039e-11	5.02393e-12
9.82906e-12	4.02881e-11	5.36252e-11	5.02449e-12
8.7762e-12	4.02889e-11	5.40066e-11	5.02191e-12
4.68936e-11	4.02866e-11	5.3883e-11	5.02337e-12
4.67638e-11	4.02897e-11	5.31296e-11	5.02346e-12
4.43113e-11	4.02898e-11	5.31796e-11	5.02362e-12
4.34825e-11	3.92227e-11	5.42252e-11	5.02072e-12
4.83169e-11	5.02366e-11	5.38421e-11	5.02435e-12
4.54541e-11	5.02326e-11	5.28331e-11	5.02648e-12
4.45016e-11	5.02429e-11	5.49453e-11	5.02505e-12
4.55345e-11	5.02433e-11	5.28568e-11	5.02397e-12
4.7592e-11	5.02414e-11	5.43599e-11	5.02388e-12
4.4657e-11	5.02339e-11	5.46917e-11	5.02533e-12
3.73957e-11	5.02324e-11	5.29839e-11	5.02321e-12
4.72107e-11	5.023e-11	5.49637e-11	5.02239e-12
4.59819e-11	5.02384e-11	5.46502e-11	5.02402e-12
4.68477e-11	5.02354e-11	5.36534e-11	5.02452e-12
4.34645e-11	5.02346e-11	5.47076e-11	5.02539e-12
4.52587e-11	5.02398e-11	5.49794e-11	5.02303e-12
3.97475e-11	5.02361e-11	5.45378e-11	5.02349e-12
4.00737e-11	5.02443e-11	5.35039e-11	5.02484e-12
4.71785e-11	5.02429e-11	5.34922e-11	5.02374e-12
4.76051e-11	5.02417e-11	5.66893e-11	5.02436e-12
4.47848e-11	5.02402e-11	5.48859e-11	5.02413e-12
4.44182e-11	5.02353e-11	5.52565e-11	5.02396e-12
4.41689e-11	5.02397e-11	5.50268e-11	5.0238e-12
4.65151e-11	5.02391e-11	5.51313e-11	5.02307e-12
4.01735e-11	5.0241e-11	5.55131e-11	5.02419e-12
4.03976e-11	5.02401e-11	5.64806e-11	5.02438e-12
4.35225e-11	5.02376e-11	5.47142e-11	5.02323e-12
4.15997e-11	5.02394e-11	5.50206e-11	5.02195e-12
4.47842e-11	5.02351e-11	5.4016e-11	1.0095e-12
4.26281e-11	5.0239e-11	5.31986e-11	1.01001e-12
4.51312e-11	5.02371e-11	5.53731e-11	1.01144e-12
4.54576e-11	5.02352e-11	5.5648e-11	1.00992e-12
4.53681e-11	5.02394e-11	5.32794e-11	1.00827e-12
4.58366e-11	5.02431e-11	5.47808e-11	1.00948e-12
4.63175e-11	5.02394e-11	5.28468e-11	1.00969e-12
4.61301e-11	5.02363e-11	5.46784e-11	1.00788e-12
4.68218e-11	5.02363e-11	5.33412e-11	1.00972e-12
4.56846e-11	5.02369e-11	5.38197e-11	1.01105e-12
4.68599e-11	5.02403e-11	5.38227e-11	1.0093e-12
4.28411e-11	5.02371e-11	5.4143e-11	1.01189e-12
4.29069e-11	5.02361e-11	5.23952e-11	1.01073e-12
4.65975e-11	5.02345e-11	4.54812e-11	1.00897e-12
4.52582e-11	5.02395e-11	4.34126e-11	1.01107e-12
4.26497e-11	5.02447e-11	4.36937e-11	1.00917e-12
4.47646e-11	5.02367e-11	4.52083e-11	1.00913e-12
4.59553e-11	5.02348e-11	4.90689e-11	1.00899e-12
4.62942e-11	5.02366e-11	5.38187e-11	1.00836e-12
4.73217e-11	5.02369e-11	4.49952e-11	1.00889e-12
4.71039e-11	5.02294e-11	4.59819e-11	1.00911e-12
4.63293e-11	5.02332e-11	4.42597e-11	1.00969e-12
4.444e-11	5.02368e-11	4.52488e-11	1.00843e-12
4.61479e-11	5.02359e-11	3.81175e-11	1.00864e-12
4.69962e-11	5.02433e-11	3.18583e-11	1.00927e-12
4.50237e-11	5.02351e-11	4.57103e-11	1.00819e-12
4.60165e-11	5.02397e-11	4.63152e-11	1.00986e-12
4.69064e-11	5.02389e-11	4.64183e-11	1.00899e-12
4.58748e-11	5.02344e-11	5.32846e-11	1.01035e-12
4.2898e-11	5.02434e-11	4.52078e-11	1.00793e-12
4.29408e-11	5.02386e-11	4.66885e-11	1.0081e-12
4.37969e-11	5.02326e-11	4.90096e-11	1.00838e-12
4.26795e-11	5.02404e-11	4.59891e-11	1.009e-12
4.24124e-11	5.02426e-11	3.71215e-11	1.00656e-12
4.16974e-11	5.02376e-11	3.99334e-11	1.00896e-12
4.22512e-11	5.02389e-11	3.49354e-11	1.00826e-12
4.2856e-11	5.02383e-11	4.02902e-11	1.00728e-12
4.11729e-11	5.02415e-11	4.48938e-11	1.00944e-12
4.32966e-11	5.02395e-11	4.00868e-11	1.00704e-12
4.30217e-11	5.02357e-11	4.11197e-11	1.0102e-12
4.57152e-11	5.02388e-11	2.54545e-11	1.00799e-12
4.20257e-11	5.02378e-11	2.61662e-11	1.00911e-12
4.18468e-11	5.02371e-11	3.38109e-11	1.00669e-12
4.45633e-11	5.02363e-11	2.43725e-11	1.01155e-12
4.51695e-11	5.02342e-11	1.94418e-11	1.00948e-12
4.39453e-11	5.0239e-11	2.85148e-11	1.00936e-12
4.64368e-11	5.0242e-11	3.13946e-11	1.00967e-12
4.17238e-11	5.02366e-11	3.58103e-11	1.00774e-12
4.48497e-11	5.02332e-11	3.41212e-11	1.01014e-12
4.29432e-11	5.02413e-11	3.45246e-11	1.00924e-12
4.21615e-11	3.45587e-11	2.4516e-11	1.00958e-12
4.29458e-11	1.0103e-11	2.43438e-11	1.00802e-12
4.7043e-11	1.0095e-11	2.56062e-11	1.00944e-12
4.61355e-11	1.00989e-11	3.001e-11	1.00878e-12
4.27684e-11	1.00959e-11	3.07933e-11	1.00896e-12
3.93485e-11	1.01e-11	3.04595e-11	1.01133e-12
4.63376e-11	1.00948e-11	4.4348e-11	1.00972e-12
3.74824e-11	1.00946e-11	3.28045e-11	1.00679e-12
4.62348e-11	1.01023e-11	4.05395e-11	1.00878e-12
4.59516e-11	1.01089e-11	2.81502e-11	1.00883e-12
4.1178e-11	1.0095e-11	3.57604e-11	1.00121e-12
4.12546e-11	1.01048e-11	3.21442e-11	1.00187e-12
4.24068e-11	1.00997e-11	2.99607e-11	1.00216e-12
4.31303e-11	1.01006e-11	3.49015e-11	1.00222e-12
3.83956e-11	1.00921e-11	3.0669e-11	1.00291e-12
3.87056e-11	1.00932e-11	2.62833e-11	1.00141e-12
3.55289e-11	1.01057e-11	2.62898e-11	1.00123e-12
3.62399e-11	1.00933e-11	2.47572e-11	1.00138e-12
3.27671e-11	1.00954e-11	3.95827e-11	1.00185e-12
3.32127e-11	1.01026e-11	3.87819e-11	1.00253e-12
3.28439e-11	1.00964e-11	3.65924e-11	1.00216e-12
2.91895e-11	1.00906e-11	3.73628e-11	1.00247e-12
2.5154e-11	1.00887e-11	3.26628e-11	1.00211e-12
1.99828e-11	1.00991e-11	3.0696e-11	1.00219e-12
2.3436e-11	1.00966e-11	3.44103e-11	1.00255e-12
2.72515e-11	1.00842e-11	3.35745e-11	1.0023e-12
1.60856e-11	1.00897e-11	4.21851e-11	1.0028e-12
2.42178e-11	1.01002e-11	3.50237e-11	1.00218e-12
3.35379e-11	1.00979e-11	3.95256e-11	1.00213e-12
2.80979e-11	1.00938e-11	2.26002e-11	1.00225e-12
2.52167e-11	1.00946e-11	2.91169e-11	1.00193e-12
2.72007e-11	1.01018e-11	3.32512e-11	1.00163e-12
2.73722e-11	1.00949e-11	4.38075e-11	1.00204e-12
2.65739e-11	1.00954e-11	3.02959e-11	1.00253e-12
1.80236e-11	1.0088e-11	3.32321e-11	1.00185e-12
2.12949e-11	1.00993e-11	3.87667e-11	1.00193e-12
2.64319e-11	1.01008e-11	2.95908e-11	1.00152e-12
1.68966e-11	1.00952e-11	3.00136e-11	1.00196e-12
1.41846e-11	1.00977e-11	3.33686e-11	1.00165e-12
2.5319e-11	1.00937e-11	4.08294e-11	1.00109e-12
1.7738e-11	1.00979e-11	4.28058e-11	1.00157e-12
1.70134e-11	1.00879e-11	4.24216e-11	1.00246e-12
2.41333e-11	1.01023e-11	3.72419e-11	1.00204e-12
3.19319e-11	1.00956e-11	4.29249e-11	1.00199e-12
2.88111e-11	1.00962e-11	2.90532e-11	1.00157e-12
2.79586e-11	1.01001e-11	2.86227e-11	1.00173e-12
2.21646e-11	1.0108e-11	4.3391e-11	1.0018e-12
2.32652e-11	1.01006e-11	4.40284e-11	1.00247e-12
2.22627e-11	1.00984e-11	4.38181e-11	1.0014e-12
1.86533e-11	1.01047e-11	2.66006e-11	1.00171e-12
3.19629e-11	1.00948e-11	3.55398e-11	1.00176e-12
2.55508e-11	1.00957e-11	3.50021e-11	1.00191e-12
1.74267e-11	1.00888e-11	3.05502e-11	1.0014e-12
1.75716e-11	1.00966e-11	3.41901e-11	1.00171e-12
1.99588e-11	1.00961e-11	2.60485e-11	1.00154e-12
2.61599e-11	1.00956e-11	2.9235e-11	1.00193e-12
2.5672e-11	1.00915e-11	2.67799e-11	1.00219e-12
2.30882e-11	1.00953e-11	3.09948e-11	1.00201e-12
2.49248e-11	1.01061e-11	3.42788e-11	1.00171e-12
1.89748e-11	1.01008e-11	3.49236e-11	1.00163e-12
2.45977e-11	1.01013e-11	3.56806e-11	1.00127e-12
2.06479e-11	1.00863e-11	3.27178e-11	1.00247e-12
2.15994e-11	1.00941e-11	3.27883e-11	1.00163e-12
1.59776e-11	1.0089e-11	2.8532e-11	1.00173e-12
1.80767e-11	1.0101e-11	2.56023e-11	1.00196e-12
1.94203e-11	1.00989e-11	4.08026e-11	1.00255e-12
1.82716e-11	1.00946e-11	3.64923e-11	1.00162e-12
2.70668e-11	1.00971e-11	2.71462e-11	1.00171e-12
1.89224e-11	1.0101e-11	1.85853e-11	1.00227e-12
1.49496e-11	1.01e-11	3.29701e-11	1.00162e-12
1.51833e-11	1.01052e-11	3.4005e-11	1.00218e-12
1.57942e-11	1.01003e-11	3.76385e-11	1.0021e-12
1.08357e-11	1.00938e-11	3.04452e-11	1.00146e-12
1.53311e-11	1.00898e-11	3.50476e-11	1.00197e-12
9.98455e-12	1.00984e-11	2.81096e-11	1.00155e-12
1.39763e-11	1.01015e-11	3.12539e-11	1.00236e-12
9.64432e-12	1.01008e-11	3.38306e-11	1.00174e-12
1.2711e-11	1.0101e-11	2.65417e-11	1.00148e-12
1.30712e-11	1.00923e-11	2.87405e-11	1.00205e-12
1.50858e-11	1.01106e-11	4.2609e-11	1.00132e-12
1.86192e-11	1.0094e-11	3.65141e-11	1.00191e-12
1.68412e-11	1.0095e-11	3.48115e-11	1.00169e-12
1.81088e-11	1.00963e-11	3.39482e-11	1.0023e-12
1.38031e-11	1.01022e-11	3.42332e-11	1.00157e-12
2.15946e-11	1.0101e-11	4.11975e-11	1.00194e-12
1.86626e-11	1.00985e-11	4.01369e-11	1.00207e-12
1.41111e-11	1.01004e-11	2.73429e-11	1.00149e-12
1.98743e-11	1.00946e-11	3.84425e-11	1.00202e-12
2.12255e-11	1.01026e-11	3.40321e-11	1.00202e-12
3.15849e-11	1.01009e-11	2.98044e-11	1.00278e-12
1.54908e-11	1.00956e-11	3.01986e-11	1.00127e-12
1.48535e-11	1.01027e-11	2.35805e-11	1.00149e-12
1.20395e-11	1.00956e-11	3.26715e-11	1.00207e-12
2.55417e-11	1.00981e-11	3.29931e-11	1.0021e-12
2.3795e-11	1.01005e-11	2.60919e-11	1.00227e-12
1.51243e-11	1.00948e-11	2.90633e-11	1.00166e-12
1.92764e-11	1.01027e-11	2.57022e-11	1.00188e-12
2.3675e-11	1.00999e-11	2.11926e-11	1.00249e-12
2.60938e-11	1.0105e-11	2.23213e-11	1.00225e-12
1.68125e-11	1.00996e-11	3.46817e-11	1.00205e-12
1.82742e-11	1.01051e-11	3.5567e-11	1.00196e-12
2.22135e-11	1.01039e-11	2.728e-11	1.00165e-12
1.64679e-11	1.01064e-11	3.45451e-11	1.00159e-12
8.66271e-12	1.01003e-11	2.08074e-11	1.00109e-12
1.11646e-11	1.00987e-11	2.5177e-11	1.00155e-12
1.27653e-11	1.01055e-11	2.51067e-11	1.00162e-12
1.85219e-11	1.01039e-11	2.54203e-11	1.00132e-12
1.75633e-11	1.01053e-11	2.96891e-11	1.00271e-12
1.51621e-11	1.01092e-11	3.00138e-11	1.00168e-12
1.41149e-11	1.00952e-11	2.48778e-11	1.00235e-12
1.61749e-11	1.00997e-11	3.21826e-11	1.0023e-12
1.76044e-11	1.01036e-11	3.07688e-11	1.00183e-12
9.26758e-12	1.00998e-11	2.3625e-11	1.00215e-12
1.67534e-11	1.01075e-11	2.33791e-11	1.00143e-12
1.43542e-11	1.00967e-11	2.3462e-11	1.00179e-12
1.8005e-11	1.01134e-11	1.69604e-11	1.00179e-12
1.51763e-11	1.00999e-11	2.30832e-11	1.00238e-12
1.6438e-11	1.01002e-11	2.45646e-11	1.00152e-12
1.40504e-11	1.00982e-11	2.68579e-11	1.00191e-12
1.60827e-11	1.00985e-11	2.89534e-11	1.00183e-12
1.32333e-11	1.00987e-11	2.772e-11	1.00159e-12
1.35972e-11	1.00962e-11	1.55868e-11	1.00182e-12
1.355e-11	1.01008e-11	1.76847e-11	1.00143e-12
1.66738e-11	1.00976e-11	1.66398e-11	1.00173e-12
1.41473e-11	1.01039e-11	2.10183e-11	1.00227e-12
1.42011e-11	1.00982e-11	3.65322e-11	1.00199e-12
1.54926e-11	1.01e-11	3.58208e-11	1.00159e-12
1.3707e-11	1.00983e-11	2.56892e-11	1.00157e-12
2.25795e-11	1.01084e-11	3.16026e-11	1.00188e-12
1.41771e-11	1.00999e-11	2.59197e-11	1.00202e-12
1.43001e-11	1.00957e-11	3.06219e-11	1.00204e-12
1.41561e-11	1.01025e-11	2.84623e-11	1.00241e-12
1.78949e-11	1.00954e-11	2.91962e-11	1.00176e-12
1.40197e-11	1.01009e-11	3.46907e-11	1.00162e-12
1.4361e-11	1.00993e-11	3.2106e-11	1.00183e-12
5.382e-12	1.01039e-11	2.58041e-11	1.00143e-12
7.08605e-12	1.00935e-11	3.20029e-11	1.00188e-12
1.41477e-11	1.0093e-11	3.00392e-11	1.0023e-12
1.40775e-11	1.01004e-11	2.65204e-11	1.00135e-12
7.65138e-12	1.01031e-11	3.3175e-11	1.00168e-12
1.60667e-11	1.00945e-11	3.61102e-11	1.00173e-12
2.13665e-11	1.01031e-11	3.7833e-11	1.00193e-12
5.99317e-12	1.00957e-11	3.55496e-11	1.00101e-12
8.25489e-12	1.0109e-11	2.59651e-11	1.00308e-12
9.00427e-12	1.01061e-11	3.1157e-11	1.00157e-12
4.61567e-12	1.01022e-11	2.72785e-11	1.00141e-12
9.94731e-12	1.01003e-11	2.4943e-11	1.0011e-12
8.86481e-12	1.00968e-11	2.59353e-11	1.00177e-12
7.2253e-12	1.01035e-11	1.94731e-11	1.0018e-12
5.5007e-12	1.01022e-11	3.02597e-11	1.00084e-12
4.86975e-12	1.00976e-11	3.18314e-11	1.00211e-12
6.87519e-12	1.0103e-11	2.43695e-11	1.00174e-12
7.56766e-12	1.00994e-11	2.97214e-11	1.00199e-12
5.26102e-12	1.00952e-11	2.84715e-11	1.00194e-12
7.51419e-12	1.00989e-11	2.49646e-11	1.00253e-12
1.58743e-11	1.01035e-11	1.9078e-11	1.00081e-12
1.43958e-11	1.00976e-11	1.84933e-11	1.00221e-12
1.79644e-11	1.01075e-11	1.46658e-11	1.00297e-12
1.71819e-11	1.01028e-11	2.02472e-11	1.00112e-12
1.38789e-11	1.01028e-11	3.44851e-11	1.00249e-12
2.20554e-11	1.01016e-11	2.6621e-11	1.00204e-12
1.3397e-11	1.01022e-11	2.57345e-11	1.00143e-12
1.28605e-11	1.00953e-11	2.82789e-11	1.00185e-12
5.13345e-12	1.00985e-11	2.99201e-11	1.00229e-12
1.02375e-11	1.00968e-11	3.10131e-11	1.00207e-12
1.37831e-11	1.00948e-11	2.93213e-11	1.00229e-12
1.62806e-11	1.01071e-11	2.94289e-11	1.00193e-12
1.1098e-11	1.01067e-11	2.84157e-11	1.00222e-12
6.60675e-12	1.01043e-11	3.49051e-11	1.0014e-12
9.39549e-12	1.01066e-11	2.65349e-11	1.00193e-12
5.84951e-12	1.00939e-11	3.44048e-11	1.00166e-12
9.43746e-12	1.00998e-11	2.99766e-11	1.00149e-12
9.67359e-12	1.01012e-11	2.33093e-11	1.00173e-12
1.0425e-11	1.00964e-11	2.84697e-11	1.00165e-12
9.11016e-12	1.01006e-11	3.3501e-11	1.00213e-12
5.92293e-12	1.01008e-11	3.32198e-11	1.00257e-12
4.33011e-12	1.00967e-11	1.59515e-11	1.00218e-12
8.30723e-12	1.00975e-11	2.47781e-11	1.00132e-12
8.60079e-12	1.01033e-11	2.51591e-11	1.0021e-12
8.16113e-12	1.00988e-11	3.10234e-11	1.00221e-12
4.02748e-12	1.00911e-11	2.76054e-11	1.00149e-12
4.56426e-12	1.00942e-11	3.25827e-11	1.0014e-12
5.62501e-12	1.00985e-11	4.00652e-11	1.00187e-12
4.57596e-12	1.01077e-11	3.30015e-11	1.00121e-12
7.2428e-12	1.00915e-11	3.19081e-11	1.00168e-12
1.66648e-11	1.00905e-11	3.18166e-11	1.00154e-12
5.62719e-12	1.0101e-11	2.45801e-11	1.00185e-12
4.08064e-12	1.0097e-11	3.03954e-11	1.00208e-12
4.28507e-12	1.00938e-11	1.92146e-11	1.00168e-12
8.56801e-12	1.00992e-11	2.287e-11	1.00204e-12
6.40708e-12	1.00993e-11	2.28028e-11	1.00233e-12
6.1924e-12	1.00958e-11	3.34965e-11	1.00127e-12
5.79826e-12	1.00993e-11	3.0777e-11	1.00236e-12
4.69049e-12	1.00943e-11	2.97937e-11	1.00155e-12
6.68862e-12	1.01064e-11	2.46327e-11	1.00163e-12
4.5676e-12	1.00942e-11	1.87411e-11	1.00205e-12
8.48789e-12	1.00998e-11	2.3719e-11	1.00162e-12
7.02223e-12	1.0101e-11	2.98286e-11	1.00165e-12
8.74875e-12	1.01027e-11	2.3223e-11	1.0019e-12
5.14974e-12	1.01033e-11	2.57998e-11	1.00179e-12
4.84499e-12	1.01041e-11	2.57231e-11	1.00182e-12
4.58968e-12	1.01e-11	2.44997e-11	1.00177e-12
4.21261e-12	1.01008e-11	3.29717e-11	1.00179e-12
8.3505e-12	1.01021e-11	2.72706e-11	1.00163e-12
5.65217e-12	1.0103e-11	3.26531e-11	1.00238e-12
4.47826e-12	1.01029e-11	3.11363e-11	1.00146e-12
4.60798e-12	1.01037e-11	1.58368e-11	1.00187e-12
4.49978e-12	1.00984e-11	2.1806e-11	1.00141e-12
4.49113e-12	1.01012e-11	1.86553e-11	1.0018e-12
4.5082e-12	1.01037e-11	2.62099e-11	1.00168e-12
4.54882e-12	1.01055e-11	3.60547e-11	1.0021e-12
4.45023e-12	1.00969e-11	2.35651e-11	1.00163e-12
4.399e-12	1.01047e-11	1.5661e-11	1.00193e-12
8.4166e-12	1.01018e-11	2.52062e-11	1.00224e-12
4.3706e-12	1.01e-11	2.23025e-11	1.0021e-12
4.28187e-12	1.00958e-11	2.08818e-11	1.00169e-12
8.82978e-12	1.01052e-11	2.36452e-11	1.00204e-12
6.74549e-12	1.01003e-11	2.31508e-11	1.00183e-12
5.8825e-12	1.01038e-11	1.4159e-11	1.00215e-12
8.73716e-12	1.0108e-11	3.32888e-11	1.00177e-12
8.10002e-12	1.01032e-11	2.69152e-11	1.00247e-12
8.75476e-12	1.01052e-11	2.05388e-11	1.00185e-12
9.67336e-12	1.01047e-11	2.70363e-11	1.00204e-12
5.43221e-12	1.01033e-11	3.00195e-11	1.00205e-12
1.45007e-11	1.01064e-11	3.36575e-11	1.00233e-12
6.81755e-12	1.01004e-11	2.2896e-11	1.00208e-12
4.36678e-12	1.01046e-11	3.10223e-11	1.00199e-12
4.41523e-12	1.00991e-11	3.23471e-11	1.00205e-12
4.58972e-12	1.00915e-11	3.12798e-11	1.0021e-12
5.36386e-12	1.01012e-11	3.28039e-11	1.00232e-12
5.96796e-12	1.00932e-11	2.41579e-11	1.00188e-12
6.46175e-12	1.01017e-11	1.34533e-11	1.00162e-12
6.5231e-12	1.01048e-11	2.34977e-11	1.00104e-12
4.71561e-12	1.00931e-11	2.1897e-11	1.00204e-12
8.55484e-12	1.0105e-11	1.82365e-11	1.00204e-12
1.20679e-11	1.01029e-11	2.31693e-11	1.00165e-12
7.00606e-12	1.00989e-11	2.7731e-11	1.00143e-12
8.75849e-12	1.01024e-11	3.28752e-11	1.00176e-12
4.39013e-12	1.01e-11	2.43144e-11	1.00171e-12
7.6601e-12	1.01027e-11	3.67614e-11	1.00204e-12
5.13493e-12	1.01008e-11	2.89491e-11	1.00169e-12
6.74792e-12	1.01014e-11	1.64902e-11	1.00169e-12
7.32514e-12	1.0104e-11	2.19366e-11	1.00183e-12
9.64115e-12	1.0098e-11	2.59625e-11	1.00221e-12
7.10058e-12	1.00999e-11	1.77092e-11	1.00168e-12
9.03342e-12	1.01042e-11	2.26482e-11	1.0019e-12
6.98216e-12	1.01015e-11	1.69404e-11	1.00183e-12
5.75174e-12	1.01042e-11	1.45706e-11	1.00224e-12
4.48579e-12	1.01006e-11	2.37297e-11	1.00168e-12
9.99537e-12	1.01025e-11	2.24505e-11	1.00137e-12
8.77237e-12	1.01033e-11	2.22064e-11	1.00115e-12
8.80354e-12	1.01028e-11	1.74817e-11	1.00202e-12
5.19194e-12	1.00918e-11	2.09904e-11	1.00146e-12
4.79851e-12	1.00981e-11	2.37654e-11	1.00183e-12
8.1006e-12	1.00938e-11	2.68954e-11	1.00155e-12
1.57212e-11	1.0102e-11	2.67685e-11	1.00199e-12
1.3032e-11	1.00973e-11	2.30144e-11	1.0018e-12
1.11303e-11	1.01084e-11	2.28021e-11	1.00213e-12
1.64757e-11	1.01028e-11	1.98602e-11	1.00215e-12
1.3019e-11	1.0107e-11	2.28456e-11	1.00185e-12
1.97099e-11	1.00986e-11	1.89899e-11	1.00225e-12
1.08993e-11	1.01006e-11	1.96913e-11	1.00187e-12
7.56039e-12	1.0106e-11	1.7819e-11	1.00183e-12
9.6801e-12	1.01065e-11	2.01453e-11	1.00193e-12
1.18909e-11	1.00939e-11	2.9985e-11	1.00171e-12
7.29553e-12	1.00993e-11	2.2594e-11	1.0014e-12
7.31071e-12	1.00963e-11	2.24243e-11	1.00109e-12
9.52557e-12	1.0105e-11	1.49952e-11	1.00191e-12
9.34766e-12	1.00989e-11	2.2638e-11	1.00159e-12
9.93095e-12	1.0097e-11	2.91693e-11	1.00197e-12
7.41021e-12	1.01013e-11	2.29639e-11	1.00187e-12
6.52245e-12	1.00922e-11	2.68424e-11	1.00193e-12
8.17223e-12	1.01081e-11	2.19535e-11	1.0014e-12
9.32012e-12	1.01024e-11	2.30548e-11	1.0011e-12
8.78337e-12	1.0112e-11	2.10886e-11	1.00187e-12
1.08721e-11	1.00976e-11	2.1152e-11	1.00197e-12
1.09103e-11	1.00987e-11	1.81143e-11	1.00117e-12
7.3423e-12	1.00952e-11	2.04831e-11	1.00196e-12
9.15414e-12	1.01023e-11	1.38695e-11	1.0014e-12
4.70401e-12	1.00984e-11	3.08312e-11	1.00171e-12
9.79015e-12	1.00933e-11	1.50275e-11	1.00249e-12
4.75327e-12	1.01049e-11	2.26234e-11	1.0016e-12
5.86979e-12	1.01035e-11	1.436e-11	1.00283e-12
8.01387e-12	1.01018e-11	1.91875e-11	1.0019e-12
1.23359e-11	1.01013e-11	1.81341e-11	1.00229e-12
1.28285e-11	1.00978e-11	8.8102e-12	1.00199e-12
1.25922e-11	1.01016e-11	1.45664e-11	1.00163e-12
1.29151e-11	1.01019e-11	2.30582e-11	1.00185e-12
1.27608e-11	1.01019e-11	1.16655e-11	1.00243e-12
1.27103e-11	1.00958e-11	2.18611e-11	1.00208e-12
1.23702e-11	1.00994e-11	1.46725e-11	1.00121e-12
1.19228e-11	1.01002e-11	1.88011e-11	1.0019e-12
1.40696e-11	1.01002e-11	6.92951e-12	1.00173e-12
9.88098e-12	1.00991e-11	1.35666e-11	1.00173e-12
8.0121e-12	1.01006e-11	1.66996e-11	1.00149e-12
1.25438e-11	1.00973e-11	8.06601e-12	1.00221e-12
9.32533e-12	1.01064e-11	6.50261e-12	1.00159e-12
1.47316e-11	1.01032e-11	1.18911e-11	1.00216e-12
1.01912e-11	1.00976e-11	1.43416e-11	1.00141e-12
8.17945e-12	1.01013e-11	1.39452e-11	1.0014e-12
7.91787e-12	1.01021e-11	1.58651e-11	1.00219e-12
1.22781e-11	1.00973e-11	1.86996e-11	1.00174e-12
1.2011e-11	1.01036e-11	2.08239e-11	1.00183e-12
1.14239e-11	1.01044e-11	2.14301e-11	1.00151e-12
1.4278e-11	1.0094e-11	1.53618e-11	1.00191e-12
1.21264e-11	1.0098e-11	1.15794e-11	1.00137e-12
1.31981e-11	1.01077e-11	1.09264e-11	1.00224e-12
9.7189e-12	1.00996e-11	6.18955e-12	1.00173e-12
7.24221e-12	1.01061e-11	1.39206e-11	1.00207e-12
1.09301e-11	1.00954e-11	1.77191e-11	1.00199e-12
1.34402e-11	1.00919e-11	1.28407e-11	1.00187e-12
		7.41664e-12	1.00244e-12
		9.88955e-12	1.00182e-12
		9.31079e-12	1.00197e-12
		1.84845e-11	1.00155e-12
		1.79201e-11	1.00207e-12
		1.61236e-11	1.00171e-12
		1.23764e-11	1.00165e-12
		1.37286e-11	1.00169e-12
		1.58732e-11	1.00196e-12
		1.47509e-11	1.00152e-12
		8.13784e-12	1.00182e-12
		6.27189e-12	1.0018e-12
		7.1496e-12	1.00197e-12
		8.75725e-12	1.00218e-12
		1.72129e-11	1.00196e-12
		1.70616e-11	1.00224e-12
		6.64677e-12	1.00174e-12
		8.26869e-12	1.00138e-12
		5.83094e-12	1.00191e-12
		1.4579e-11	1.00159e-12
		2.03815e-11	1.00162e-12
		1.38888e-11	1.00235e-12
		5.90936e-12	1.00225e-12
		5.81138e-12	1.00204e-12
		7.44154e-12	1.00187e-12
		6.48968e-12	1.00197e-12
		6.36508e-12	1.00183e-12
		6.05062e-12	1.00165e-12
		6.24397e-12	1.00151e-12
		1.26249e-11	1.00188e-12
		5.85417e-12	1.00177e-12
		5.41632e-12	1.00163e-12
		6.14468e-12	1.0016e-12
		1.30737e-11	1.00176e-12
		5.94114e-12	1.00236e-12
		8.074e-12	1.00174e-12
		6.01437e-12	1.00202e-12
		9.43557e-12	1.00241e-12
		7.71586e-12	1.00197e-12
		1.16671e-11	1.00204e-12
		1.74408e-11	1.00132e-12
		2.11086e-11	1.00185e-12
		1.92547e-11	1.00222e-12
		9.09375e-12	1.00211e-12
		7.73156e-12	1.00196e-12
		1.30022e-11	1.00171e-12
		1.17538e-11	1.00138e-12
		6.46275e-12	1.00193e-12
		5.8037e-12	1.00163e-12
		6.06502e-12	1.00179e-12
		1.06319e-11	1.00255e-12
		1.29492e-11	1.00135e-12
		7.67329e-12	1.00177e-12
		6.84773e-12	1.0021e-12
