# Supplementary material for: Missense variant analysis in the TRPV1 ARD reveals the unexpected functional significance of a methionine
Source: PLoS One. 2025 Sep 2;20(9):e0331224. doi: 10.1371/journal.pone.0331224 (PMC12404443; doi:10.1371/journal.pone.0331224)
Supplement: S2 Data — (XLSX) [file pone.0331224.s008.xlsx]

## Sheet: Sheet1
Mutation	Process	Template DNA	Forward Primer	Reverse Primer
M308V	IVA (in vivo assembly)	TRPV1.pcDNA3	CACCAAGTTCGTGACAAGCGTGTACAACGAGATCTTGATCCTGGGGG	GCTTGTCACGAACTTGGTGTTGTCAAC
M308A	IVA	TRPV1.pcDNA3	CACCAAGTTCGTGACAAGCGCGTACAACGAGATCTTGATCCTGGGGG	GCTTGTCACGAACTTGGTGTTGTCAAC
M308I	Made by Azenta	N/A	N/A	N/A
M308H	IVA	TRPV1.pcDNA3	CACCAAGTTCGTGACAAGCCATTACAACGAGATCTTGATCTTGGGGG	GCTTGTCACGAACTTGGTGTTGTCAAC
C157A	Gift from A. Jara-Oseguera Lab	N/A	N/A	N/A
M308W	IVA	TRPV1.pcDNA3	CACCAAGTTCGTGACAAGCTGGTACAACGAGATCTTGATCCTGGGGGC	GCTTGTCACGAACTTGGTGTTGTCAAC
C157A/M308C	IVA	TRPV1-C157A.pcDNA3	CACCAAGTTCGTGACAAGCTGTTACAACGAGATCTTGATCTTGGGGG	GCTTGTCACGAACTTGGTGTTGTCAAC
preDelM308	IVA	TRPV1.pcDNA3	CACAGAGGATCTGGAAAGGATGTACAACGAGATCTTGATCCTGGG	CCTTTCCAGATCCTCTGTGGCCC
5'sv	IVA	TRPV1-preDelM308.pcDNA3	GCAGTGGGAAGATCGGGAACCGTCATGACATGCTTCTCGTGG	CCCGATCTTCCCACTGCTAGCAG
preDelM308.cpHalotag	IVA	TRPV1exCellHalo.pcDNA3	CACAGAGGATCTGGAAAGGATGTACAACGAGATCTTGATCCTGGG	CCTTTCCAGATCCTCTGTGGCCC
